# Supplementary material for: Proteomic profiling of concurrently isolated primary microvascular endothelial cells, pericytes, and vascular smooth muscle cells from adult mouse heart
Source: Sci Rep. 2022 May 25;12:8835. doi: 10.1038/s41598-022-12749-6 (PMC9132906; doi:10.1038/s41598-022-12749-6)
Supplement: Supplementary file 4 — Supplementary Table 1. [file 41598_2022_12749_MOESM4_ESM.xlsx]

## Sheet: ReadMe
Supplemental Table 1
"Proteomic Profiling of Concurrently Isolated Primary Microvascular Endothelial Cells, Pericytes, and Vascular Smooth Muscle Cells from Adult Mouse Heart" by Cao, et al. 2021
Column Keys by Tab:
Tab: top50_ec_prot
Column	Header	Description
A	Accession	UniProt accession
B	MGI_Gene	MGI gene symbol
C	ensembl	Ensembl genomic coordinate
D	prot_ec_log2cpm_mean	Geometric mean of CPM values for respective omic/cell type (Log2 scale)
E	prot_pc_log2cpm_mean	Geometric mean of CPM values for respective omic/cell type (Log2 scale)
F	prot_vsmc_log2cpm_mean	Geometric mean of CPM values for respective omic/cell type (Log2 scale)
G	rna_ec_log2cpm_mean	Geometric mean of CPM values for respective omic/cell type (Log2 scale)
H	rna_pc_log2cpm_mean	Geometric mean of CPM values for respective omic/cell type (Log2 scale)
I	rna_vsmc_log2cpm_mean	Geometric mean of CPM values for respective omic/cell type (Log2 scale)
J	prot_EC_1	Log2 protein reporter ion intensity (CPM scale) for repsective sample
K	prot_EC_2	Log2 protein reporter ion intensity (CPM scale) for repsective sample
L	prot_EC_3	Log2 protein reporter ion intensity (CPM scale) for repsective sample
M	prot_PC_1	Log2 protein reporter ion intensity (CPM scale) for repsective sample
N	prot_PC_2	Log2 protein reporter ion intensity (CPM scale) for repsective sample
O	prot_PC_3	Log2 protein reporter ion intensity (CPM scale) for repsective sample
P	prot_VSMC_1	Log2 protein reporter ion intensity (CPM scale) for repsective sample
Q	prot_VSMC_2	Log2 protein reporter ion intensity (CPM scale) for repsective sample
R	prot_VSMC_3	Log2 protein reporter ion intensity (CPM scale) for repsective sample
S	rna_EC_1	Log2 read count (CPM scale) for respective sample
T	rna_EC_2	Log2 read count (CPM scale) for respective sample
U	rna_EC_3	Log2 read count (CPM scale) for respective sample
V	rna_PC_1	Log2 read count (CPM scale) for respective sample
W	rna_PC_2	Log2 read count (CPM scale) for respective sample
X	rna_PC_3	Log2 read count (CPM scale) for respective sample
Y	rna_VSMC_1	Log2 read count (CPM scale) for respective sample
Z	rna_VSMC_2	Log2 read count (CPM scale) for respective sample
AA	rna_VSMC_3	Log2 read count (CPM scale) for respective sample
Tab: top50_ec_maseq
Column	Header	Description
A	Accession	UniProt accession
B	MGI_Gene	MGI gene symbol
C	ensembl	Ensembl genomic coordinate
D	prot_ec_log2cpm_mean	Geometric mean of CPM values for respective omic/cell type (Log2 scale)
E	prot_pc_log2cpm_mean	Geometric mean of CPM values for respective omic/cell type (Log2 scale)
F	prot_vsmc_log2cpm_mean	Geometric mean of CPM values for respective omic/cell type (Log2 scale)
G	rna_ec_log2cpm_mean	Geometric mean of CPM values for respective omic/cell type (Log2 scale)
H	rna_pc_log2cpm_mean	Geometric mean of CPM values for respective omic/cell type (Log2 scale)
I	rna_vsmc_log2cpm_mean	Geometric mean of CPM values for respective omic/cell type (Log2 scale)
J	prot_EC_1	Log2 protein reporter ion intensity (CPM scale) for repsective sample
K	prot_EC_2	Log2 protein reporter ion intensity (CPM scale) for repsective sample
L	prot_EC_3	Log2 protein reporter ion intensity (CPM scale) for repsective sample
M	prot_PC_1	Log2 protein reporter ion intensity (CPM scale) for repsective sample
N	prot_PC_2	Log2 protein reporter ion intensity (CPM scale) for repsective sample
O	prot_PC_3	Log2 protein reporter ion intensity (CPM scale) for repsective sample
P	prot_VSMC_1	Log2 protein reporter ion intensity (CPM scale) for repsective sample
Q	prot_VSMC_2	Log2 protein reporter ion intensity (CPM scale) for repsective sample
R	prot_VSMC_3	Log2 protein reporter ion intensity (CPM scale) for repsective sample
S	rna_EC_1	Log2 read count (CPM scale) for respective sample
T	rna_EC_2	Log2 read count (CPM scale) for respective sample
U	rna_EC_3	Log2 read count (CPM scale) for respective sample
V	rna_PC_1	Log2 read count (CPM scale) for respective sample
W	rna_PC_2	Log2 read count (CPM scale) for respective sample
X	rna_PC_3	Log2 read count (CPM scale) for respective sample
Y	rna_VSMC_1	Log2 read count (CPM scale) for respective sample
Z	rna_VSMC_2	Log2 read count (CPM scale) for respective sample
AA	rna_VSMC_3	Log2 read count (CPM scale) for respective sample
Tab: top50_pc_prot
Column	Header	Description
A	Accession	UniProt accession
B	MGI_Gene	MGI gene symbol
C	ensembl	Ensembl genomic coordinate
D	prot_ec_log2cpm_mean	Geometric mean of CPM values for respective omic/cell type (Log2 scale)
E	prot_pc_log2cpm_mean	Geometric mean of CPM values for respective omic/cell type (Log2 scale)
F	prot_vsmc_log2cpm_mean	Geometric mean of CPM values for respective omic/cell type (Log2 scale)
G	rna_ec_log2cpm_mean	Geometric mean of CPM values for respective omic/cell type (Log2 scale)
H	rna_pc_log2cpm_mean	Geometric mean of CPM values for respective omic/cell type (Log2 scale)
I	rna_vsmc_log2cpm_mean	Geometric mean of CPM values for respective omic/cell type (Log2 scale)
J	prot_EC_1	Log2 protein reporter ion intensity (CPM scale) for repsective sample
K	prot_EC_2	Log2 protein reporter ion intensity (CPM scale) for repsective sample
L	prot_EC_3	Log2 protein reporter ion intensity (CPM scale) for repsective sample
M	prot_PC_1	Log2 protein reporter ion intensity (CPM scale) for repsective sample
N	prot_PC_2	Log2 protein reporter ion intensity (CPM scale) for repsective sample
O	prot_PC_3	Log2 protein reporter ion intensity (CPM scale) for repsective sample
P	prot_VSMC_1	Log2 protein reporter ion intensity (CPM scale) for repsective sample
Q	prot_VSMC_2	Log2 protein reporter ion intensity (CPM scale) for repsective sample
R	prot_VSMC_3	Log2 protein reporter ion intensity (CPM scale) for repsective sample
S	rna_EC_1	Log2 read count (CPM scale) for respective sample
T	rna_EC_2	Log2 read count (CPM scale) for respective sample
U	rna_EC_3	Log2 read count (CPM scale) for respective sample
V	rna_PC_1	Log2 read count (CPM scale) for respective sample
W	rna_PC_2	Log2 read count (CPM scale) for respective sample
X	rna_PC_3	Log2 read count (CPM scale) for respective sample
Y	rna_VSMC_1	Log2 read count (CPM scale) for respective sample
Z	rna_VSMC_2	Log2 read count (CPM scale) for respective sample
AA	rna_VSMC_3	Log2 read count (CPM scale) for respective sample
Tab: top50_pc_maseq
Column	Header	Description
A	Accession	UniProt accession
B	MGI_Gene	MGI gene symbol
C	ensembl	Ensembl genomic coordinate
D	prot_ec_log2cpm_mean	Geometric mean of CPM values for respective omic/cell type (Log2 scale)
E	prot_pc_log2cpm_mean	Geometric mean of CPM values for respective omic/cell type (Log2 scale)
F	prot_vsmc_log2cpm_mean	Geometric mean of CPM values for respective omic/cell type (Log2 scale)
G	rna_ec_log2cpm_mean	Geometric mean of CPM values for respective omic/cell type (Log2 scale)
H	rna_pc_log2cpm_mean	Geometric mean of CPM values for respective omic/cell type (Log2 scale)
I	rna_vsmc_log2cpm_mean	Geometric mean of CPM values for respective omic/cell type (Log2 scale)
J	prot_EC_1	Log2 protein reporter ion intensity (CPM scale) for repsective sample
K	prot_EC_2	Log2 protein reporter ion intensity (CPM scale) for repsective sample
L	prot_EC_3	Log2 protein reporter ion intensity (CPM scale) for repsective sample
M	prot_PC_1	Log2 protein reporter ion intensity (CPM scale) for repsective sample
N	prot_PC_2	Log2 protein reporter ion intensity (CPM scale) for repsective sample
O	prot_PC_3	Log2 protein reporter ion intensity (CPM scale) for repsective sample
P	prot_VSMC_1	Log2 protein reporter ion intensity (CPM scale) for repsective sample
Q	prot_VSMC_2	Log2 protein reporter ion intensity (CPM scale) for repsective sample
R	prot_VSMC_3	Log2 protein reporter ion intensity (CPM scale) for repsective sample
S	rna_EC_1	Log2 read count (CPM scale) for respective sample
T	rna_EC_2	Log2 read count (CPM scale) for respective sample
U	rna_EC_3	Log2 read count (CPM scale) for respective sample
V	rna_PC_1	Log2 read count (CPM scale) for respective sample
W	rna_PC_2	Log2 read count (CPM scale) for respective sample
X	rna_PC_3	Log2 read count (CPM scale) for respective sample
Y	rna_VSMC_1	Log2 read count (CPM scale) for respective sample
Z	rna_VSMC_2	Log2 read count (CPM scale) for respective sample
AA	rna_VSMC_3	Log2 read count (CPM scale) for respective sample
Tab: top50_vsmc_prot
Column	Header	Description
A	Accession	UniProt accession
B	MGI_Gene	MGI gene symbol
C	ensembl	Ensembl genomic coordinate
D	prot_ec_log2cpm_mean	Geometric mean of CPM values for respective omic/cell type (Log2 scale)
E	prot_pc_log2cpm_mean	Geometric mean of CPM values for respective omic/cell type (Log2 scale)
F	prot_vsmc_log2cpm_mean	Geometric mean of CPM values for respective omic/cell type (Log2 scale)
G	rna_ec_log2cpm_mean	Geometric mean of CPM values for respective omic/cell type (Log2 scale)
H	rna_pc_log2cpm_mean	Geometric mean of CPM values for respective omic/cell type (Log2 scale)
I	rna_vsmc_log2cpm_mean	Geometric mean of CPM values for respective omic/cell type (Log2 scale)
J	prot_EC_1	Log2 protein reporter ion intensity (CPM scale) for repsective sample
K	prot_EC_2	Log2 protein reporter ion intensity (CPM scale) for repsective sample
L	prot_EC_3	Log2 protein reporter ion intensity (CPM scale) for repsective sample
M	prot_PC_1	Log2 protein reporter ion intensity (CPM scale) for repsective sample
N	prot_PC_2	Log2 protein reporter ion intensity (CPM scale) for repsective sample
O	prot_PC_3	Log2 protein reporter ion intensity (CPM scale) for repsective sample
P	prot_VSMC_1	Log2 protein reporter ion intensity (CPM scale) for repsective sample
Q	prot_VSMC_2	Log2 protein reporter ion intensity (CPM scale) for repsective sample
R	prot_VSMC_3	Log2 protein reporter ion intensity (CPM scale) for repsective sample
S	rna_EC_1	Log2 read count (CPM scale) for respective sample
T	rna_EC_2	Log2 read count (CPM scale) for respective sample
U	rna_EC_3	Log2 read count (CPM scale) for respective sample
V	rna_PC_1	Log2 read count (CPM scale) for respective sample
W	rna_PC_2	Log2 read count (CPM scale) for respective sample
X	rna_PC_3	Log2 read count (CPM scale) for respective sample
Y	rna_VSMC_1	Log2 read count (CPM scale) for respective sample
Z	rna_VSMC_2	Log2 read count (CPM scale) for respective sample
AA	rna_VSMC_3	Log2 read count (CPM scale) for respective sample
Tab: top50_vsmc_maseq
Column	Header	Description
A	Accession	UniProt accession
B	MGI_Gene	MGI gene symbol
C	ensembl	Ensembl genomic coordinate
D	prot_ec_log2cpm_mean	Geometric mean of CPM values for respective omic/cell type (Log2 scale)
E	prot_pc_log2cpm_mean	Geometric mean of CPM values for respective omic/cell type (Log2 scale)
F	prot_vsmc_log2cpm_mean	Geometric mean of CPM values for respective omic/cell type (Log2 scale)
G	rna_ec_log2cpm_mean	Geometric mean of CPM values for respective omic/cell type (Log2 scale)
H	rna_pc_log2cpm_mean	Geometric mean of CPM values for respective omic/cell type (Log2 scale)
I	rna_vsmc_log2cpm_mean	Geometric mean of CPM values for respective omic/cell type (Log2 scale)
J	prot_EC_1	Log2 protein reporter ion intensity (CPM scale) for repsective sample
K	prot_EC_2	Log2 protein reporter ion intensity (CPM scale) for repsective sample
L	prot_EC_3	Log2 protein reporter ion intensity (CPM scale) for repsective sample
M	prot_PC_1	Log2 protein reporter ion intensity (CPM scale) for repsective sample
N	prot_PC_2	Log2 protein reporter ion intensity (CPM scale) for repsective sample
O	prot_PC_3	Log2 protein reporter ion intensity (CPM scale) for repsective sample
P	prot_VSMC_1	Log2 protein reporter ion intensity (CPM scale) for repsective sample
Q	prot_VSMC_2	Log2 protein reporter ion intensity (CPM scale) for repsective sample
R	prot_VSMC_3	Log2 protein reporter ion intensity (CPM scale) for repsective sample
S	rna_EC_1	Log2 read count (CPM scale) for respective sample
T	rna_EC_2	Log2 read count (CPM scale) for respective sample
U	rna_EC_3	Log2 read count (CPM scale) for respective sample
V	rna_PC_1	Log2 read count (CPM scale) for respective sample
W	rna_PC_2	Log2 read count (CPM scale) for respective sample
X	rna_PC_3	Log2 read count (CPM scale) for respective sample
Y	rna_VSMC_1	Log2 read count (CPM scale) for respective sample
Z	rna_VSMC_2	Log2 read count (CPM scale) for respective sample
AA	rna_VSMC_3	Log2 read count (CPM scale) for respective sample

## Sheet: top50_ec_prot
Top 50 EC Proteins
Accession	MGI_Gene	ensembl	prot_ec_log2cpm_mean	prot_pc_log2cpm_mean	prot_vsmc_log2cpm_mean	rna_ec_log2cpm_mean	rna_pc_log2cpm_mean	rna_vsmc_log2cpm_mean	prot_EC_1	prot_EC_2	prot_EC_3	prot_PC_1	prot_PC_2	prot_PC_3	prot_VSMC_1	prot_VSMC_2	prot_VSMC_3	rna_EC_1	rna_EC_2	rna_EC_3	rna_PC_1	rna_PC_2	rna_PC_3	rna_VSMC_1	rna_VSMC_2	rna_VSMC_3
Q9QXS1	Plec	ENSMUSG00000022565	13.1572	11.7791	12.5833	9.38692	8.53912	9.23483	13.1665	13.1639	13.1413	11.8336	11.7647	11.7391	12.6136	12.5738	12.5624	9.44565	9.28635	9.42875	8.54528	8.53583	8.53625	9.23327	9.62265	8.84855
Q9JHU4	Dync1h1	ENSMUSG00000018707	12.7028	12.8052	12.3358	9.73684	9.8664	9.74404	12.7161	12.6808	12.7115	12.8056	12.7856	12.8244	12.347	12.3537	12.3066	9.7066	9.67005	9.83388	9.88017	9.85876	9.86026	9.92557	9.83487	9.4717
P16546	Sptan1		12.7013	12.8592	11.8665				12.6881	12.7208	12.6952	12.8448	12.8892	12.8435	11.8827	11.87	11.8466
P20152	Vim	ENSMUSG00000026728	12.6793	10.3116	11.5806	11.9375	10.9555	11.7462	12.6946	12.6799	12.6635	10.4276	10.2352	10.272	11.6739	11.5848	11.483	12.413	11.4583	11.9412	10.9557	10.9496	10.9612	11.7602	11.9673	11.5111
Q62261	Sptbn1		12.3556	12.4777	11.5129				12.3431	12.3852	12.3386	12.4652	12.4868	12.4811	11.545	11.4865	11.5072
P09103	P4hb	ENSMUSG00000025130	12.2889	12.6912	12.0066	10.0277	10.8151	10.5291	12.2875	12.2843	12.295	12.6743	12.726	12.6733	12.0078	12.0232	11.9889	10.176	9.87836	10.0286	10.8204	10.807	10.818	10.5121	10.6188	10.4565
Q8VDD5	Myh9	ENSMUSG00000022443	12.2544	12.6711	12.4974	10.552	10.3716	10.8792	12.2349	12.266	12.2622	12.6685	12.6379	12.7071	12.4725	12.5332	12.4863	10.9188	10.245	10.4923	10.3821	10.3645	10.3682	11.1894	11.0327	10.4155
Q80X90	Flnb	ENSMUSG00000025278	12.2185	11.4947	11.7414	10.3182	8.55844	9.66038	12.203	12.2557	12.1968	11.4982	11.5035	11.4824	11.7514	11.7654	11.7074	10.8505	9.83322	10.2707	8.55155	8.57189	8.55189	10.0605	10.4704	8.45031
P04117	Fabp4	ENSMUSG00000062515	11.856	6.60525	6.16117	8.98471	-1.73986	1.98108	11.8626	11.9027	11.8025	7.59748	5.99381	6.22445	7.96261	4.98401	5.53689	8.74981	9.12196	9.08236	-2.06705	-1.40903	-1.7435	2.95719	1.46214	1.52389
Q68FD5	Cltc	ENSMUSG00000047126	11.8506	11.524	11.4686	9.95816	10.0156	9.50569	11.8351	11.8482	11.8686	11.5074	11.5411	11.5236	11.4899	11.4594	11.4565	9.71404	10.0435	10.1169	10.01	10.0127	10.024	9.69783	9.52065	9.29858
P26039	Tln1	ENSMUSG00000028465	11.835	11.1087	11.4109	9.84	9.02621	9.626	11.8538	11.8336	11.8175	11.1153	11.0976	11.1132	11.43	11.4317	11.371	9.98665	9.68693	9.84641	9.02072	9.03052	9.02738	9.963	9.7327	9.1823
Q8BTM8	Flna	ENSMUSG00000031328	11.7969	11.8674	12.2903	10.4458	10.6547	11.3949	11.7781	11.8152	11.7973	11.8161	11.9011	11.885	12.2458	12.3025	12.3227	10.819	10.2024	10.3161	10.6496	10.6522	10.6623	11.79	11.4265	10.9681
P48678	Lmna	ENSMUSG00000028063	11.7907	11.2257	10.6194	8.44862	8.19764	8.81949	11.796	11.7828	11.7933	11.2458	11.2431	11.1881	10.6362	10.6644	10.5576	8.89323	8.00755	8.44507	8.20256	8.21262	8.17773	9.05437	9.19358	8.21052
P07356	Anxa2	ENSMUSG00000032231	11.7445	11.5241	11.0629	9.91966	8.57654	10.3461	11.6994	11.7965	11.7375	11.4867	11.5854	11.5003	11.0442	11.0583	11.0864	10.2856	9.5211	9.95231	8.58601	8.57036	8.57325	10.2039	10.6526	10.1818
P26443	Glud1	ENSMUSG00000021794	11.7318	11.2886	10.879	8.22729	7.51115	7.56772	11.7425	11.7299	11.7231	11.2821	11.2863	11.2975	10.914	10.8782	10.8449	7.87648	8.39455	8.41084	7.54771	7.46722	7.51852	7.65225	7.90438	7.14654
Q8R4Y4	Stab1	ENSMUSG00000042286	11.668	6.86538	6.97607	11.7942	-6.70028	-6.70028	11.6622	11.6952	11.6466	7.82381	6.4449	6.32744	8.13484	6.23558	6.55779	11.4785	12.1383	11.7659	-6.70028	-6.70028	-6.70028	-6.70028	-6.70028	-6.70028
P10126	Eef1a1	ENSMUSG00000037742	11.5863	11.459	12.1094	11.5001	11.1784	11.1845	11.578	11.5521	11.6289	11.4223	11.4557	11.4991	12.0479	12.1225	12.1577	11.6622	11.3575	11.4805	11.1897	11.1711	11.1743	11.1783	11.1731	11.2023
P09411	Pgk1	ENSMUSG00000062070	11.532	10.8477	10.458	5.83991	4.89571	4.84569	11.5458	11.5042	11.546	10.8883	10.824	10.8308	10.4878	10.4138	10.4725	6.46402	5.45035	5.60535	4.87747	4.93781	4.87185	4.7943	4.63026	5.11252
P63017	Hspa8	ENSMUSG00000015656	11.514	11.2086	11.4408	8.72048	8.34947	8.06779	11.4981	11.5205	11.5234	11.2393	11.1681	11.2186	11.4303	11.4664	11.4258	8.89516	8.56064	8.70564	8.35415	8.33013	8.36414	8.01809	8.11762	8.06767
P27773	Pdia3	ENSMUSG00000027248	11.4409	11.0535	10.6023	10.1572	9.78523	10.2475	11.4628	11.4482	11.4119	11.0239	11.0779	11.0587	10.6481	10.6319	10.527	10.0995	10.167	10.2052	9.79268	9.78633	9.77669	10.252	10.4352	10.0552
P52480	Pkm		11.4085	11.3778	11.0327				11.3982	11.4544	11.3729	11.3139	11.4732	11.3463	11.0542	11.0092	11.0348
P11276	Fn1	ENSMUSG00000026193	11.3897	12.0967	9.71161	13.9076	14.0801	13.7678	11.4219	11.2526	11.4946	12.0827	12.1233	12.084	9.81908	9.64252	9.67324	14.0888	13.6053	14.0288	14.084	14.0755	14.0809	14.0901	13.5039	13.7094
Q64727	Vcl	ENSMUSG00000021823	11.3181	12.1798	11.542	7.77589	8.62174	8.78348	11.3023	11.3133	11.3386	12.1116	12.2403	12.1874	11.5256	11.5436	11.5568	7.83205	7.65429	7.84133	8.62679	8.6133	8.62515	9.60898	8.36153	8.37993
Q01853	Vcp	ENSMUSG00000028452	11.3165	10.3311	10.9591	6.29079	5.19283	6.19414	11.2998	11.3539	11.2958	10.3465	10.3793	10.2673	10.969	10.9484	10.9599	6.32507	6.19702	6.35028	5.19952	5.16727	5.2117	6.34874	6.36256	5.87113
P97351	Rps3a1		11.2739	10.9735	11.6051				11.2464	11.3034	11.2719	10.9252	10.9302	11.0652	11.5248	11.6307	11.6598
Q69ZN7	Myof	ENSMUSG00000048612	11.1854	12.0875	11.0759	9.41173	8.81428	9.04393	11.1781	11.1733	11.2047	12.0624	12.103	12.0972	11.0925	11.065	11.0703	9.6125	9.11112	9.51156	8.81381	8.80635	8.82268	9.3524	8.95025	8.82915
P08113	Hsp90b1	ENSMUSG00000020048	11.088	11.9223	10.8118	9.56279	9.82321	10.1216	11.0805	11.0849	11.0984	11.8942	11.8903	11.9824	10.8164	10.822	10.7971	9.65183	9.49699	9.53954	9.8142	9.81969	9.83575	10.2062	10.3899	9.7686
P40142	Tkt	ENSMUSG00000021957	11.0491	11.2162	11.1128	7.84754	8.35555	7.84924	11.0516	11.0711	11.0245	11.2091	11.2475	11.1919	11.0902	11.1312	11.1169	8.27494	7.57484	7.69286	8.37181	8.34111	8.35375	7.89986	7.9989	7.64897
P08003	Pdia4	ENSMUSG00000025823	11.0395	11.0926	10.5725	8.11027	7.77684	8.30318	11.017	11.0412	11.0603	11.0694	11.125	11.0835	10.5946	10.5376	10.5853	8.00146	8.12585	8.20351	7.78312	7.77409	7.77332	8.33541	8.6299	7.94424
P56480	Atp5b	ENSMUSG00000025393	11.0153	11.4007	11.2243	9.96232	9.58873	9.88168	11.0092	11.027	11.0097	11.39	11.4003	11.4116	11.2227	11.2278	11.2223	10.1418	9.78677	9.95839	9.57966	9.5884	9.59814	9.86562	10.0024	9.77703
O08553	Dpysl2	ENSMUSG00000022048	11.0038	10.8685	10.2081	5.15754	5.25687	5.26592	11.0113	10.9987	11.0013	10.8636	10.9312	10.8107	10.2133	10.1928	10.2183	5.25468	5.13493	5.08302	5.29856	5.26137	5.21068	5.23919	5.17448	5.38408
P58252	Eef2	ENSMUSG00000034994	10.997	10.9588	11.4384	11.3258	12.0038	11.4397	10.9793	11.0272	10.9845	10.9579	10.9691	10.9495	11.4379	11.4081	11.4692	11.4255	11.2191	11.3329	12.0154	11.9976	11.9983	11.4457	11.4671	11.4062
P62962	Pfn1	ENSMUSG00000018293	10.9808	11.266	10.9173	9.1673	8.23727	8.8909	11.0013	10.9856	10.9555	11.2911	11.2401	11.2668	10.9057	10.9545	10.8916	9.58307	8.90681	9.01201	8.24042	8.22453	8.24687	8.91365	8.94571	8.81334
P06151	Ldha	ENSMUSG00000063229	10.9443	10.4303	10.0034	8.9728	8.09061	8.92949	10.9454	10.9492	10.9383	10.4344	10.4914	10.3651	10.0005	9.94735	10.0624	9.42995	8.71187	8.77657	8.09501	8.09111	8.08571	9.04359	8.79602	8.94886
P20029	Hspa5	ENSMUSG00000026864	10.9414	11.6766	10.7612	10.0354	9.78959	10.1093	10.9414	10.9045	10.9782	11.6616	11.6524	11.7158	10.7774	10.7241	10.7823	10.0165	10.0068	10.0829	9.78592	9.79678	9.78608	10.2533	10.1167	9.95797
Q8VDJ3	Hdlbp	ENSMUSG00000034088	10.9336	10.1086	10.6708	9.8669	9.67101	9.76065	10.9288	10.9594	10.9126	10.119	10.1309	10.0757	10.6586	10.6995	10.6543	9.82679	9.82324	9.95066	9.66906	9.67027	9.6737	9.754	9.83078	9.69717
Q8VEK3	Hnrnpu	ENSMUSG00000039630	10.92	9.96079	11.0127	9.27654	8.87753	8.93074	10.9284	10.9191	10.9127	9.98747	9.91836	9.97653	10.9856	11.0361	11.0164	9.24209	9.3181	9.26942	8.86318	8.87234	8.89708	8.87012	8.99499	8.9271
P45376	Akr1b3	ENSMUSG00000001642	10.9165	10.2594	9.74038	4.30338	3.74511	3.66546	10.9357	10.9436	10.8701	10.2775	10.2502	10.2504	9.75031	9.74008	9.73074	3.46728	4.36893	5.07391	3.74255	3.70852	3.78428	3.59016	3.71617	3.69006
P47739	Aldh3a1	ENSMUSG00000019102	10.8965	7.25494	7.02286	3.71337	1.96434	1.46062	10.8885	10.8852	10.9158	7.7751	7.07999	6.90972	7.79142	6.46678	6.81038	2.41833	4.68261	4.03918	2.00636	1.82062	2.06605	0.654145	1.43798	2.28972
Q9QXZ0	Macf1	ENSMUSG00000028649	10.8755	10.2503	9.97255	10.1322	9.89604	9.70471	10.8684	10.9091	10.8489	10.2483	10.2591	10.2436	10.0088	9.95619	9.95264	9.84064	10.2567	10.2993	9.90015	9.89924	9.88873	10.0087	9.81496	9.29048
Q99PL5	Rrbp1	ENSMUSG00000027422	10.8657	9.80321	10.8998	9.15116	9.53417	9.3951	10.8635	10.8703	10.8634	9.87221	9.74613	9.7913	10.8872	10.9119	10.9003	9.26669	9.05905	9.12775	9.54008	9.52966	9.53276	9.42373	9.35482	9.40675
P11499	Hsp90ab1	ENSMUSG00000023944	10.8553	10.5126	11.3833	11.1124	10.6704	10.9391	10.8697	10.8727	10.8233	10.486	10.5112	10.5406	11.35	11.3947	11.405	11.2018	11.0392	11.096	10.6607	10.6774	10.6732	10.9862	11.1744	10.6567
P09470	Ace	ENSMUSG00000020681	10.8522	6.68735	7.07999	6.07671	1.52595	3.45595	10.8454	10.8807	10.8305	7.31357	6.43612	6.31237	7.65803	6.66327	6.91866	4.49384	6.80123	6.93506	1.63298	1.50341	1.44146	3.35837	3.35892	3.65056
Q9JKF1	Iqgap1	ENSMUSG00000030536	10.8515	11.0706	10.8522	8.73355	8.03695	8.55503	10.8663	10.8274	10.8609	11.0509	11.062	11.0987	10.8381	10.8391	10.8793	8.77955	8.60957	8.81152	8.02975	8.02741	8.05368	8.44914	8.89037	8.32558
Q61879	Myh10	ENSMUSG00000020900	10.843	11.727	11.4508	8.1612	8.85315	8.68725	10.8224	10.8368	10.8697	11.7401	11.694	11.747	11.4302	11.4811	11.4412	8.38096	7.94377	8.15886	8.86119	8.86042	8.83784	9.16247	8.6006	8.29869
P19096	Fasn	ENSMUSG00000025153	10.8111	11.7493	11.2543	8.71244	8.54971	8.07806	10.8092	10.8093	10.8147	11.7007	11.777	11.7703	11.2408	11.2456	11.2765	8.95651	8.47452	8.7063	8.5541	8.54931	8.54572	7.9939	8.38808	7.85221
P26041	Msn	ENSMUSG00000031207	10.8099	10.0504	9.75245	10.9263	8.92311	10.169	10.8041	10.8229	10.8027	10.0717	10.0587	10.0208	9.8433	9.71817	9.6959	11.0534	10.7639	10.9615	8.93319	8.92208	8.91407	10.3902	10.728	9.38886
P48036	Anxa5	ENSMUSG00000027712	10.8058	11.6068	10.1989	9.2124	8.81573	8.75838	10.8577	10.8212	10.7384	11.6519	11.5753	11.5933	10.2184	10.1875	10.1908	9.37231	8.94753	9.31735	8.80896	8.80256	8.83568	9.17774	9.47342	7.62397
Q8CIE6	Copa	ENSMUSG00000026553	10.7918	10.5835	10.7995	9.12572	9.29063	9.1734	10.814	10.7656	10.7958	10.5896	10.5795	10.5813	10.7943	10.7962	10.8081	9.061	9.08541	9.23074	9.30132	9.27622	9.29435	9.15012	9.10272	9.26736
P17182	Eno1	ENSMUSG00000063524	10.7795	9.96339	9.91343	7.61195	6.83191	7.56179	10.7625	10.8042	10.7716	9.98334	9.97942	9.92741	9.96582	9.87787	9.8966	8.06583	7.32986	7.44016	6.82386	6.8285	6.84338	7.7176	7.58026	7.3875

## Sheet: top50_ec_rnaseq
Top 50 EC Transcripts
Accession	MGI_Gene	ensembl	prot_ec_log2cpm_mean	prot_pc_log2cpm_mean	prot_vsmc_log2cpm_mean	rna_ec_log2cpm_mean	rna_pc_log2cpm_mean	rna_vsmc_log2cpm_mean	prot_EC_1	prot_EC_2	prot_EC_3	prot_PC_1	prot_PC_2	prot_PC_3	prot_VSMC_1	prot_VSMC_2	prot_VSMC_3	rna_EC_1	rna_EC_2	rna_EC_3	rna_PC_1	rna_PC_2	rna_PC_3	rna_VSMC_1	rna_VSMC_2	rna_VSMC_3
P11276	Fn1	ENSMUSG00000026193	11.3897	12.0967	9.71161	13.9076	14.0801	13.7678	11.4219	11.2526	11.4946	12.0827	12.1233	12.084	9.81908	9.64252	9.67324	14.0888	13.6053	14.0288	14.084	14.0755	14.0809	14.0901	13.5039	13.7094
	mt-Co1	ENSMUSG00000064351				12.1733	13.1875	12.1141										12.174	12.089	12.257	13.1855	13.1863	13.1906	12.0466	12.1926	12.1033
P20152	Vim	ENSMUSG00000026728	12.6793	10.3116	11.5806	11.9375	10.9555	11.7462	12.6946	12.6799	12.6635	10.4276	10.2352	10.272	11.6739	11.5848	11.483	12.413	11.4583	11.9412	10.9557	10.9496	10.9612	11.7602	11.9673	11.5111
P02463	Col4a1	ENSMUSG00000031502	5.23385	4.96417	4.01449	11.9042	11.1335	10.749	5.17499	5.33189	5.19467	5.01422	4.95489	4.9234	3.97009	3.99707	4.0763	12.5248	11.3906	11.7971	11.1371	11.1361	11.1272	10.9264	10.2354	11.0854
P07214	Sparc	ENSMUSG00000018593	6.76104	10.0307	6.44096	11.8782	13.4161	12.8218	6.75149	6.62941	6.90223	9.98659	10.0661	10.0393	6.60423	6.61725	6.10139	12.2756	11.4358	11.9232	13.4172	13.4162	13.4149	12.662	12.5772	13.2261
Q8R4Y4	Stab1	ENSMUSG00000042286	11.668	6.86538	6.97607	11.7942	-6.70028	-6.70028	11.6622	11.6952	11.6466	7.82381	6.4449	6.32744	8.13484	6.23558	6.55779	11.4785	12.1383	11.7659	-6.70028	-6.70028	-6.70028	-6.70028	-6.70028	-6.70028
Q05793	Hspg2	ENSMUSG00000028763	10.4956	10.6075	8.53096	11.7349	10.8478	11.2784	10.4135	10.5113	10.5621	10.6057	10.5906	10.6262	8.74201	8.45647	8.3944	12.0787	11.396	11.7299	10.857	10.8447	10.8416	11.7841	11.4861	10.5651
P12399	Ctla2a	ENSMUSG00000044258	5.18675	3.76756	2.37426	11.5387	7.2896	6.37231	5.24835	5.16301	5.1489	3.78158	3.78043	3.74067	2.55072	2.31149	2.26058	12.2313	10.9791	11.4056	7.29261	7.30294	7.27325	6.41122	7.06379	5.64192
P55284	Cdh5	ENSMUSG00000031871	4.46628	1.233	1.30248	11.5042	-2.44231	1.55823	4.46633	4.43169	4.50082	1.81602	0.140504	1.74248	1.71255	1.2567	0.938191	11.5903	11.3254	11.5971	-2.37451	-2.37265	-2.57977	0.920583	1.37575	2.37836
P10126	Eef1a1	ENSMUSG00000037742	11.5863	11.459	12.1094	11.5001	11.1784	11.1845	11.578	11.5521	11.6289	11.4223	11.4557	11.4991	12.0479	12.1225	12.1577	11.6622	11.3575	11.4805	11.1897	11.1711	11.1743	11.1783	11.1731	11.2023
P18242	Ctsd	ENSMUSG00000007891	10.6528	10.3343	9.02491	11.442	11.3635	11.0616	10.6247	10.6808	10.6529	10.3235	10.3118	10.3677	9.15038	9.03584	8.8885	11.15	11.5519	11.6241	11.3685	11.3627	11.3592	11.3006	11.2839	10.6003
P58252	Eef2	ENSMUSG00000034994	10.997	10.9588	11.4384	11.3258	12.0038	11.4397	10.9793	11.0272	10.9845	10.9579	10.9691	10.9495	11.4379	11.4081	11.4692	11.4255	11.2191	11.3329	12.0154	11.9976	11.9983	11.4457	11.4671	11.4062
P08122	Col4a2	ENSMUSG00000031503	7.36631	7.88207	6.24077	11.2631	11.1579	9.97139	7.23803	7.437	7.42391	7.82567	7.92918	7.89137	6.28665	6.2096	6.22607	11.8453	10.7615	11.1826	11.1597	11.1499	11.1641	10.0074	9.361	10.5458
Q63961	Eng	ENSMUSG00000026814	9.02713	8.29167	5.49137	11.2548	8.51413	7.82434	9.03765	9.03127	9.01247	8.29273	8.33118	8.2511	6.04036	5.08675	5.34699	11.0983	11.4254	11.2407	8.5239	8.50497	8.51351	7.75943	7.80589	7.90771
P35441	Thbs1	ENSMUSG00000040152	8.45982	10.5208	8.034	11.1275	10.6698	12.7631	8.44788	8.36177	8.56981	10.42	10.6943	10.4483	8.05961	8.0033	8.03909	11.6955	10.556	11.1309	10.6809	10.6722	10.6563	13.8265	12.3337	12.1292
P11499	Hsp90ab1	ENSMUSG00000023944	10.8553	10.5126	11.3833	11.1124	10.6704	10.9391	10.8697	10.8727	10.8233	10.486	10.5112	10.5406	11.35	11.3947	11.405	11.2018	11.0392	11.096	10.6607	10.6774	10.6732	10.9862	11.1744	10.6567
Q80YX1	Tnc	ENSMUSG00000028364	6.43098	7.83477	5.61732	11.0789	8.07503	8.39413	6.48389	6.27762	6.53143	7.70294	8.01048	7.79089	5.67627	5.51056	5.66513	11.6086	10.4458	11.1822	8.06904	8.06506	8.091	9.83221	7.67472	7.67545
P00158	mt-Cytb	ENSMUSG00000064370	7.14571	7.22794	7.45504	11.0612	12.3011	11.5311	7.13371	7.08592	7.21752	7.22872	7.22996	7.22513	7.51109	7.41922	7.43481	11.121	10.9277	11.1349	12.3063	12.2985	12.2984	11.473	11.7467	11.3736
Q02248	Ctnnb1	ENSMUSG00000006932	8.87453	8.41845	9.04258	10.9824	9.79612	9.21227	8.88577	8.85217	8.88565	8.4181	8.40651	8.43073	9.07203	9.04742	9.00829	10.9173	11.0291	11.0009	9.79893	9.78663	9.80281	9.17081	9.19059	9.27541
P46935	Nedd4	ENSMUSG00000032216	9.44204	9.12509	9.39723	10.9753	10.7129	11.2264	9.43335	9.45113	9.44166	9.13567	9.13696	9.10263	9.39043	9.39943	9.40182	10.8167	11.0292	11.0802	10.7109	10.7162	10.7115	11.2883	11.18	11.211
P26041	Msn	ENSMUSG00000031207	10.8099	10.0504	9.75245	10.9263	8.92311	10.169	10.8041	10.8229	10.8027	10.0717	10.0587	10.0208	9.8433	9.71817	9.6959	11.0534	10.7639	10.9615	8.93319	8.92208	8.91407	10.3902	10.728	9.38886
O35608	Angpt2	ENSMUSG00000031465	6.51303	5.38462	4.30738	10.8215	0.613186	4.5688	6.43885	6.50564	6.59459	5.45381	5.39875	5.3013	4.67061	4.05408	4.19747	10.64	10.9336	10.8909	0.561123	0.993594	0.28484	6.36671	5.36833	1.97136
	Spnb2	ENSMUSG00000020315				10.7832	11.4595	10.8661										10.6425	10.7391	10.9681	11.4615	11.4588	11.4583	10.9188	10.7891	10.8904
Q4PZA2	Ece1	ENSMUSG00000057530	8.83454	8.74503	7.99379	10.7547	6.78702	8.37512	8.81674	8.86886	8.81803	8.68655	8.81161	8.73694	8.02211	7.97295	7.98632	11.2062	10.4826	10.5753	6.80861	6.75639	6.79607	9.1775	9.25711	6.69074
E9Q7X6	Heg1	ENSMUSG00000075254	5.48634	6.3274	5.11546	10.7499	8.85909	10.4327	5.54622	5.41653	5.49627	6.19887	6.20216	6.58117	5.11579	5.21082	5.01978	10.9479	10.5596	10.7423	8.85678	8.86316	8.85734	10.8668	10.2086	10.2227
P09055	Itgb1	ENSMUSG00000025809	9.3773	10.0717	9.15359	10.7224	10.5596	11.0999	9.36925	9.35132	9.41133	10.0027	10.1391	10.0733	9.16443	9.14057	9.15576	10.7539	10.5806	10.8327	10.5655	10.5428	10.5705	11.3003	11.2671	10.7322
Q3UH93	Plxnd1	ENSMUSG00000030123	2.29946	1.76189	1.77564	10.6609	4.42326	4.6554	2.42504	2.3198	2.15354	1.61104	1.91068	1.76395	1.86538	1.67438	1.78716	10.5654	10.7398	10.6774	4.34841	4.45152	4.46986	3.89571	3.94771	6.12278
Q08481	Pecam1	ENSMUSG00000020717	3.16868	1.71771	1.74493	10.6487	-6.70028	-6.70028	3.11524	3.12456	3.26625	1.63634	1.82971	1.68707	1.9588	1.64196	1.63402	10.5569	10.6248	10.7643	-6.70028	-6.70028	-6.70028	-6.70028	-6.70028	-6.70028
	Sepp1	ENSMUSG00000064373				10.6465	10.4059	8.09765										9.89748	11.0555	10.9864	10.4041	10.3966	10.4171	8.46265	7.0263	8.80399
P10605	Ctsb	ENSMUSG00000021939	8.26663	7.90355	7.39138	10.644	10.3534	10.1932	8.29655	8.26951	8.23383	7.92154	7.89032	7.89878	7.46816	7.36743	7.33856	10.2636	10.8646	10.8037	10.358	10.3488	10.3534	10.5033	10.0648	10.0116
	Tm4sf1	ENSMUSG00000027800				10.6289	7.79989	8.97175										11.1281	10.2328	10.5259	7.81135	7.79283	7.7955	9.87394	9.51457	7.52673
P60710	Actb	ENSMUSG00000029580	9.39884	9.50425	9.65403	10.6156	10.1515	11.0009	9.44405	9.40842	9.34405	9.61184	9.421	9.47991	9.62244	9.6314	9.70825	11.2005	10.2596	10.3867	10.1539	10.1429	10.1578	11.2609	10.8337	10.9081
	mt-Nd1	ENSMUSG00000064341				10.5669	11.1343	10.878										10.3777	10.6171	10.7059	11.1327	11.1367	11.1335	10.9627	11.0293	10.6418
Q8VDD5	Myh9	ENSMUSG00000022443	12.2544	12.6711	12.4974	10.552	10.3716	10.8792	12.2349	12.266	12.2622	12.6685	12.6379	12.7071	12.4725	12.5332	12.4863	10.9188	10.245	10.4923	10.3821	10.3645	10.3682	11.1894	11.0327	10.4155
Q07113	Igf2r	ENSMUSG00000023830	8.99928	10.2897	9.16754	10.515	8.02304	8.66885	8.9995	8.97214	9.02621	10.2523	10.3237	10.293	9.185	9.1567	9.16091	11.066	10.2263	10.2525	8.02557	8.01375	8.0298	9.1353	9.26324	7.60802
	Emcn	ENSMUSG00000054690				10.5032	-6.70028	-6.70028										10.9963	9.95363	10.5596	-6.70028	-6.70028	-6.70028	-6.70028	-6.70028	-6.70028
	Malat1	ENSMUSG00000092341				10.4957	11.338	10.9627										10.3993	10.7642	10.3238	11.3325	11.342	11.3395	11.2323	10.9589	10.6969
Q91VC4	Plvap	ENSMUSG00000034845	7.94439	5.95972	6.34032	10.4869	1.85215	1.04328	7.94233	7.96603	7.92481	6.137	5.77152	5.97066	6.38735	6.34841	6.28521	10.4651	10.5737	10.4219	1.75548	1.90785	1.89314	1.08156	1.59919	0.449085
Q61207	Psap	ENSMUSG00000004207	10.2194	10.7268	9.07516	10.4771	10.9366	10.1884	10.2584	10.1935	10.2063	10.732	10.7638	10.6847	9.11752	8.98887	9.1191	10.1679	10.5974	10.666	10.9423	10.9301	10.9374	10.2942	10.1969	10.0741
P39061	Col18a1	ENSMUSG00000001435	9.1311	4.83093	4.45882	10.4751	2.94406	5.52107	9.12788	9.16608	9.09934	5.29473	4.61409	4.58395	5.25963	4.05648	4.06035	9.67723	10.8566	10.8915	2.95862	3.03432	2.83925	6.28639	6.21484	4.06198
	mt-Nd5	ENSMUSG00000064367				10.4716	11.2588	11.0182										10.3785	10.4423	10.5939	11.2612	11.2548	11.2605	11.0367	11.4126	10.6054
P20065	Tmsb4x	ENSMUSG00000049775	5.10672	4.53425	3.65489	10.4548	10.494	9.93067	5.1023	5.21245	5.00542	4.52526	4.19561	4.88188	3.65677	4.00291	3.305	10.682	10.3013	10.3811	10.494	10.5	10.4881	9.98771	9.52576	10.2786
Q8BTM8	Flna	ENSMUSG00000031328	11.7969	11.8674	12.2903	10.4458	10.6547	11.3949	11.7781	11.8152	11.7973	11.8161	11.9011	11.885	12.2458	12.3025	12.3227	10.819	10.2024	10.3161	10.6496	10.6522	10.6623	11.79	11.4265	10.9681
P97820	Map4k4	ENSMUSG00000026074	7.60632	7.19138	6.91775	10.4195	8.94902	9.09141	7.5771	7.6179	7.62395	7.16639	7.17378	7.23398	6.93016	6.95445	6.86866	10.5767	10.2911	10.3906	8.94979	8.9568	8.94047	9.53357	9.0499	8.69077
P37889	Fbln2	ENSMUSG00000064080	8.40704	9.13382	7.4003	10.4064	10.9564	12.9936	8.45173	8.29929	8.4701	9.1291	9.12347	9.14889	7.42898	7.34624	7.42568	10.3171	10.0842	10.8179	10.9618	10.9603	10.9472	13.3869	13.4652	12.1287
	H19	ENSMUSG00000000031				10.39	-1.26379	1.335										10.3156	10.7958	10.0585	-0.724759	-1.55694	-1.50966	1.01475	1.48591	1.50433
Q06806	Tie1	ENSMUSG00000033191	2.06811	-2.18166	-2.02657	10.3529	-6.70028	-6.70028	2.07951	2.23149	1.89334	-2.10948	-2.0999	-2.3356	-1.45128	-2.30264	-2.32579	10.1164	10.5106	10.4317	-6.70028	-6.70028	-6.70028	-6.70028	-6.70028	-6.70028
Q00493	Cpe	ENSMUSG00000037852	7.12951	8.66419	6.22825	10.3293	10.0739	10.4923	7.1092	7.11437	7.16497	8.61475	8.65948	8.71833	6.19411	6.2918	6.19885	10.2049	10.2922	10.4907	10.0707	10.0796	10.0715	11.9466	10.8439	8.68644
Q80X90	Flnb	ENSMUSG00000025278	12.2185	11.4947	11.7414	10.3182	8.55844	9.66038	12.203	12.2557	12.1968	11.4982	11.5035	11.4824	11.7514	11.7654	11.7074	10.8505	9.83322	10.2707	8.55155	8.57189	8.55189	10.0605	10.4704	8.45031
Q62356	Fstl1	ENSMUSG00000022816	6.62455	8.78141	6.21234	10.3122	10.7736	11.0628	6.61522	6.63504	6.6234	8.7354	8.80971	8.79912	6.16122	6.26741	6.2084	10.3301	10.3043	10.302	10.774	10.7663	10.7806	10.6178	10.9962	11.5745

## Sheet: top50_pc_prot
Top 50 PC Proteins
Accession	MGI_Gene	ensembl	prot_ec_log2cpm_mean	prot_pc_log2cpm_mean	prot_vsmc_log2cpm_mean	rna_ec_log2cpm_mean	rna_pc_log2cpm_mean	rna_vsmc_log2cpm_mean	prot_EC_1	prot_EC_2	prot_EC_3	prot_PC_1	prot_PC_2	prot_PC_3	prot_VSMC_1	prot_VSMC_2	prot_VSMC_3	rna_EC_1	rna_EC_2	rna_EC_3	rna_PC_1	rna_PC_2	rna_PC_3	rna_VSMC_1	rna_VSMC_2	rna_VSMC_3
P16546	Sptan1		12.7013	12.8592	11.8665				12.6881	12.7208	12.6952	12.8448	12.8892	12.8435	11.8827	11.87	11.8466
Q9JHU4	Dync1h1	ENSMUSG00000018707	12.7028	12.8052	12.3358	9.73684	9.8664	9.74404	12.7161	12.6808	12.7115	12.8056	12.7856	12.8244	12.347	12.3537	12.3066	9.7066	9.67005	9.83388	9.88017	9.85876	9.86026	9.92557	9.83487	9.4717
P09103	P4hb	ENSMUSG00000025130	12.2889	12.6912	12.0066	10.0277	10.8151	10.5291	12.2875	12.2843	12.295	12.6743	12.726	12.6733	12.0078	12.0232	11.9889	10.176	9.87836	10.0286	10.8204	10.807	10.818	10.5121	10.6188	10.4565
Q8VDD5	Myh9	ENSMUSG00000022443	12.2544	12.6711	12.4974	10.552	10.3716	10.8792	12.2349	12.266	12.2622	12.6685	12.6379	12.7071	12.4725	12.5332	12.4863	10.9188	10.245	10.4923	10.3821	10.3645	10.3682	11.1894	11.0327	10.4155
Q62261	Sptbn1		12.3556	12.4777	11.5129				12.3431	12.3852	12.3386	12.4652	12.4868	12.4811	11.545	11.4865	11.5072
Q91ZX7	Lrp1	ENSMUSG00000040249	10.5804	12.4105	10.6027	7.05213	11.8045	11.7881	10.5417	10.5819	10.6176	12.3308	12.4529	12.4478	10.6012	10.5808	10.6259	4.70765	8.11881	8.32991	11.8046	11.8032	11.8056	11.7984	12.0438	11.5221
Q64727	Vcl	ENSMUSG00000021823	11.3181	12.1798	11.542	7.77589	8.62174	8.78348	11.3023	11.3133	11.3386	12.1116	12.2403	12.1874	11.5256	11.5436	11.5568	7.83205	7.65429	7.84133	8.62679	8.6133	8.62515	9.60898	8.36153	8.37993
P11276	Fn1	ENSMUSG00000026193	11.3897	12.0967	9.71161	13.9076	14.0801	13.7678	11.4219	11.2526	11.4946	12.0827	12.1233	12.084	9.81908	9.64252	9.67324	14.0888	13.6053	14.0288	14.084	14.0755	14.0809	14.0901	13.5039	13.7094
Q69ZN7	Myof	ENSMUSG00000048612	11.1854	12.0875	11.0759	9.41173	8.81428	9.04393	11.1781	11.1733	11.2047	12.0624	12.103	12.0972	11.0925	11.065	11.0703	9.6125	9.11112	9.51156	8.81381	8.80635	8.82268	9.3524	8.95025	8.82915
P08113	Hsp90b1	ENSMUSG00000020048	11.088	11.9223	10.8118	9.56279	9.82321	10.1216	11.0805	11.0849	11.0984	11.8942	11.8903	11.9824	10.8164	10.822	10.7971	9.65183	9.49699	9.53954	9.8142	9.81969	9.83575	10.2062	10.3899	9.7686
Q8BTM8	Flna	ENSMUSG00000031328	11.7969	11.8674	12.2903	10.4458	10.6547	11.3949	11.7781	11.8152	11.7973	11.8161	11.9011	11.885	12.2458	12.3025	12.3227	10.819	10.2024	10.3161	10.6496	10.6522	10.6623	11.79	11.4265	10.9681
Q9D379	Ephx1	ENSMUSG00000038776	10.1461	11.797	9.91405	7.28141	9.60465	8.8042	10.1228	10.1012	10.2142	11.7552	11.8183	11.8175	9.9074	9.90698	9.92779	7.62376	6.82186	7.39862	9.6105	9.59717	9.60629	9.01708	8.74869	8.64684
Q9QXS1	Plec	ENSMUSG00000022565	13.1572	11.7791	12.5833	9.38692	8.53912	9.23483	13.1665	13.1639	13.1413	11.8336	11.7647	11.7391	12.6136	12.5738	12.5624	9.44565	9.28635	9.42875	8.54528	8.53583	8.53625	9.23327	9.62265	8.84855
P19096	Fasn	ENSMUSG00000025153	10.8111	11.7493	11.2543	8.71244	8.54971	8.07806	10.8092	10.8093	10.8147	11.7007	11.777	11.7703	11.2408	11.2456	11.2765	8.95651	8.47452	8.7063	8.5541	8.54931	8.54572	7.9939	8.38808	7.85221
Q61879	Myh10	ENSMUSG00000020900	10.843	11.727	11.4508	8.1612	8.85315	8.68725	10.8224	10.8368	10.8697	11.7401	11.694	11.747	11.4302	11.4811	11.4412	8.38096	7.94377	8.15886	8.86119	8.86042	8.83784	9.16247	8.6006	8.29869
P20029	Hspa5	ENSMUSG00000026864	10.9414	11.6766	10.7612	10.0354	9.78959	10.1093	10.9414	10.9045	10.9782	11.6616	11.6524	11.7158	10.7774	10.7241	10.7823	10.0165	10.0068	10.0829	9.78592	9.79678	9.78608	10.2533	10.1167	9.95797
P48036	Anxa5	ENSMUSG00000027712	10.8058	11.6068	10.1989	9.2124	8.81573	8.75838	10.8577	10.8212	10.7384	11.6519	11.5753	11.5933	10.2184	10.1875	10.1908	9.37231	8.94753	9.31735	8.80896	8.80256	8.83568	9.17774	9.47342	7.62397
P07356	Anxa2	ENSMUSG00000032231	11.7445	11.5241	11.0629	9.91966	8.57654	10.3461	11.6994	11.7965	11.7375	11.4867	11.5854	11.5003	11.0442	11.0583	11.0864	10.2856	9.5211	9.95231	8.58601	8.57036	8.57325	10.2039	10.6526	10.1818
Q68FD5	Cltc	ENSMUSG00000047126	11.8506	11.524	11.4686	9.95816	10.0156	9.50569	11.8351	11.8482	11.8686	11.5074	11.5411	11.5236	11.4899	11.4594	11.4565	9.71404	10.0435	10.1169	10.01	10.0127	10.024	9.69783	9.52065	9.29858
Q80X90	Flnb	ENSMUSG00000025278	12.2185	11.4947	11.7414	10.3182	8.55844	9.66038	12.203	12.2557	12.1968	11.4982	11.5035	11.4824	11.7514	11.7654	11.7074	10.8505	9.83322	10.2707	8.55155	8.57189	8.55189	10.0605	10.4704	8.45031
P10126	Eef1a1	ENSMUSG00000037742	11.5863	11.459	12.1094	11.5001	11.1784	11.1845	11.578	11.5521	11.6289	11.4223	11.4557	11.4991	12.0479	12.1225	12.1577	11.6622	11.3575	11.4805	11.1897	11.1711	11.1743	11.1783	11.1731	11.2023
P56480	Atp5b	ENSMUSG00000025393	11.0153	11.4007	11.2243	9.96232	9.58873	9.88168	11.0092	11.027	11.0097	11.39	11.4003	11.4116	11.2227	11.2278	11.2223	10.1418	9.78677	9.95839	9.57966	9.5884	9.59814	9.86562	10.0024	9.77703
P52480	Pkm		11.4085	11.3778	11.0327				11.3982	11.4544	11.3729	11.3139	11.4732	11.3463	11.0542	11.0092	11.0348
P29533	Vcam1	ENSMUSG00000027962	9.83262	11.3439	9.09372	9.34851	9.13864	9.57045	9.80809	9.82198	9.86779	11.2691	11.4387	11.3239	9.09709	9.06388	9.12017	9.18524	9.46543	9.39485	9.14236	9.14865	9.12491	9.39721	10.1658	9.14834
P26443	Glud1	ENSMUSG00000021794	11.7318	11.2886	10.879	8.22729	7.51115	7.56772	11.7425	11.7299	11.7231	11.2821	11.2863	11.2975	10.914	10.8782	10.8449	7.87648	8.39455	8.41084	7.54771	7.46722	7.51852	7.65225	7.90438	7.14654
Q3TW96	Uap1l1	ENSMUSG00000026956	9.24018	11.2814	9.44527	6.98598	8.31404	5.3558	9.22533	9.2132	9.28201	11.2384	11.3192	11.2867	9.4111	9.43281	9.4919	7.22764	6.81986	6.91045	8.32291	8.31342	8.3058	4.89524	5.31543	5.85674
P51150	Rab7	ENSMUSG00000079477	9.75656	11.2778	9.65402	8.10404	8.4136	7.94455	9.74225	9.78231	9.74513	11.2648	11.28	11.2885	9.64247	9.70406	9.61554	8.02025	8.06875	8.22311	8.41504	8.40388	8.42187	8.00721	7.90231	7.92414
P62962	Pfn1	ENSMUSG00000018293	10.9808	11.266	10.9173	9.1673	8.23727	8.8909	11.0013	10.9856	10.9555	11.2911	11.2401	11.2668	10.9057	10.9545	10.8916	9.58307	8.90681	9.01201	8.24042	8.22453	8.24687	8.91365	8.94571	8.81334
P48678	Lmna	ENSMUSG00000028063	11.7907	11.2257	10.6194	8.44862	8.19764	8.81949	11.796	11.7828	11.7933	11.2458	11.2431	11.1881	10.6362	10.6644	10.5576	8.89323	8.00755	8.44507	8.20256	8.21262	8.17773	9.05437	9.19358	8.21052
P24549	Aldh1a1	ENSMUSG00000053279	8.75647	11.2231	7.76416	5.68641	11.0407	8.85246	8.7168	8.79665	8.75597	11.1747	11.2067	11.2879	7.76503	7.69995	7.8275	3.9243	6.03078	7.10413	11.0443	11.0314	11.0464	9.03247	8.17927	9.34563
P40142	Tkt	ENSMUSG00000021957	11.0491	11.2162	11.1128	7.84754	8.35555	7.84924	11.0516	11.0711	11.0245	11.2091	11.2475	11.1919	11.0902	11.1312	11.1169	8.27494	7.57484	7.69286	8.37181	8.34111	8.35375	7.89986	7.9989	7.64897
P63017	Hspa8	ENSMUSG00000015656	11.514	11.2086	11.4408	8.72048	8.34947	8.06779	11.4981	11.5205	11.5234	11.2393	11.1681	11.2186	11.4303	11.4664	11.4258	8.89516	8.56064	8.70564	8.35415	8.33013	8.36414	8.01809	8.11762	8.06767
Q11011	Npepps	ENSMUSG00000001441	10.5134	11.1646	10.0519	7.2598	7.91588	7.32357	10.501	10.5119	10.5274	11.1633	11.1697	11.1607	10.0283	10.0341	10.0932	7.01983	7.40298	7.35659	7.89978	7.9106	7.93725	7.44403	7.34816	7.17852
Q62465	Vat1	ENSMUSG00000034993	9.40956	11.1598	8.86631	8.6026	8.90711	7.88028	9.40548	9.3943	9.42892	11.0671	11.2046	11.2077	8.85784	8.89015	8.85093	8.63293	8.46517	8.70969	8.91981	8.89052	8.91101	7.88746	8.03483	7.71853
E9Q555	Rnf213	ENSMUSG00000070327	9.94293	11.1432	12.0265	8.38281	9.0434	7.79756	9.92909	9.9338	9.96591	11.0916	11.1412	11.1967	11.9826	12.0609	12.0361	10.0072	7.5301	7.61114	9.04826	9.04623	9.03571	7.41519	7.6765	8.30099
Q91V92	Acly	ENSMUSG00000020917	10.2216	11.1345	10.6665	8.10992	7.98248	7.75632	10.2211	10.2107	10.2331	11.1091	11.1543	11.1401	10.6448	10.643	10.7116	8.18801	8.05829	8.08346	7.95888	7.99996	7.9886	7.72762	7.94567	7.59566
P26039	Tln1	ENSMUSG00000028465	11.835	11.1087	11.4109	9.84	9.02621	9.626	11.8538	11.8336	11.8175	11.1153	11.0976	11.1132	11.43	11.4317	11.371	9.98665	9.68693	9.84641	9.02072	9.03052	9.02738	9.963	9.7327	9.1823
P08003	Pdia4	ENSMUSG00000025823	11.0395	11.0926	10.5725	8.11027	7.77684	8.30318	11.017	11.0412	11.0603	11.0694	11.125	11.0835	10.5946	10.5376	10.5853	8.00146	8.12585	8.20351	7.78312	7.77409	7.77332	8.33541	8.6299	7.94424
Q3UW53	Fam129a	ENSMUSG00000026483	8.11012	11.0881	9.33268	5.56938	6.81829	7.49614	8.05301	8.07715	8.2002	11.0354	11.1156	11.1134	9.26303	9.34483	9.39019	5.76368	5.30165	5.64281	6.8291	6.83825	6.78752	7.54365	7.71361	7.23116
P14824	Anxa6	ENSMUSG00000018340	10.5737	11.0802	10.7057	8.10744	8.21879	8.52011	10.5673	10.5809	10.5728	11.0328	11.1294	11.0783	10.7135	10.6903	10.7131	8.04419	8.10415	8.17397	8.24195	8.19755	8.21686	8.52536	8.33744	8.69752
Q9JKF1	Iqgap1	ENSMUSG00000030536	10.8515	11.0706	10.8522	8.73355	8.03695	8.55503	10.8663	10.8274	10.8609	11.0509	11.062	11.0987	10.8381	10.8391	10.8793	8.77955	8.60957	8.81152	8.02975	8.02741	8.05368	8.44914	8.89037	8.32558
O88844	Idh1	ENSMUSG00000025950	10.3869	11.066	9.83515	6.24612	7.0204	7.07133	10.3911	10.3921	10.3777	11.0288	11.0761	11.0932	9.79043	9.86341	9.85159	6.10534	6.43167	6.20135	7.00146	7.02787	7.03188	7.07577	6.8776	7.26061
P27773	Pdia3	ENSMUSG00000027248	11.4409	11.0535	10.6023	10.1572	9.78523	10.2475	11.4628	11.4482	11.4119	11.0239	11.0779	11.0587	10.6481	10.6319	10.527	10.0995	10.167	10.2052	9.79268	9.78633	9.77669	10.252	10.4352	10.0552
Q03265	Atp5a1	ENSMUSG00000025428	10.6282	11.0387	10.887	9.05822	9.18835	8.89331	10.6016	10.6439	10.639	11.016	11.048	11.0521	10.8926	10.9178	10.8505	9.1667	8.96334	9.04461	9.20131	9.18139	9.18235	8.87307	8.88967	8.91719
P35564	Canx	ENSMUSG00000020368	10.238	10.9885	10.0642	9.48965	9.49038	9.50724	10.2521	10.2342	10.2277	10.9315	11.0435	10.9905	10.0265	10.0546	10.1115	9.54696	9.41187	9.51012	9.48568	9.4953	9.49017	9.50127	9.7775	9.24295
P28653	Bgn	ENSMUSG00000031375	7.22217	10.9821	6.77505	10.3103	13.7557	13.3251	7.12892	7.10277	7.43481	10.9076	11.026	11.0127	6.83518	6.97144	6.51853	9.9155	10.3663	10.6491	13.7591	13.7513	13.7568	13.2064	12.9084	13.8606
P97351	Rps3a1		11.2739	10.9735	11.6051				11.2464	11.3034	11.2719	10.9252	10.9302	11.0652	11.5248	11.6307	11.6598
P58252	Eef2	ENSMUSG00000034994	10.997	10.9588	11.4384	11.3258	12.0038	11.4397	10.9793	11.0272	10.9845	10.9579	10.9691	10.9495	11.4379	11.4081	11.4692	11.4255	11.2191	11.3329	12.0154	11.9976	11.9983	11.4457	11.4671	11.4062
Q8CGC7	Eprs	ENSMUSG00000026615	10.3608	10.9415	10.8907	7.90907	8.09127	8.20054	10.3508	10.3739	10.3578	10.9159	10.9284	10.9802	10.871	10.8937	10.9075	7.87138	7.8565	7.99934	8.09598	8.08878	8.08905	8.18562	8.55824	7.85776
Q00915	Rbp1	ENSMUSG00000046402	9.21664	10.9178	9.36148	6.61441	8.04795	8.01829	9.20695	9.19321	9.24975	10.948	10.8384	10.9669	9.34985	9.40556	9.32904	6.45526	6.72602	6.66195	8.06325	8.03953	8.04107	7.19276	7.69987	9.16225

## Sheet: top50_pc_rnaseq
Top 50 PC Transcripts
Accession	MGI_Gene	ensembl	prot_ec_log2cpm_mean	prot_pc_log2cpm_mean	prot_vsmc_log2cpm_mean	rna_ec_log2cpm_mean	rna_pc_log2cpm_mean	rna_vsmc_log2cpm_mean	prot_EC_1	prot_EC_2	prot_EC_3	prot_PC_1	prot_PC_2	prot_PC_3	prot_VSMC_1	prot_VSMC_2	prot_VSMC_3	rna_EC_1	rna_EC_2	rna_EC_3	rna_PC_1	rna_PC_2	rna_PC_3	rna_VSMC_1	rna_VSMC_2	rna_VSMC_3
P11276	Fn1	ENSMUSG00000026193	11.3897	12.0967	9.71161	13.9076	14.0801	13.7678	11.4219	11.2526	11.4946	12.0827	12.1233	12.084	9.81908	9.64252	9.67324	14.0888	13.6053	14.0288	14.084	14.0755	14.0809	14.0901	13.5039	13.7094
P28653	Bgn	ENSMUSG00000031375	7.22217	10.9821	6.77505	10.3103	13.7557	13.3251	7.12892	7.10277	7.43481	10.9076	11.026	11.0127	6.83518	6.97144	6.51853	9.9155	10.3663	10.6491	13.7591	13.7513	13.7568	13.2064	12.9084	13.8606
P08121	Col3a1	ENSMUSG00000026043	10.0098	9.10687	9.04333	6.62636	13.658	12.7543	10.0291	10.0157	9.98457	9.09332	9.19194	9.03537	9.1016	9.03192	8.99648	3.79037	8.21724	7.87148	13.6584	13.6588	13.6568	12.2739	12.1721	13.8168
P07214	Sparc	ENSMUSG00000018593	6.76104	10.0307	6.44096	11.8782	13.4161	12.8218	6.75149	6.62941	6.90223	9.98659	10.0661	10.0393	6.60423	6.61725	6.10139	12.2756	11.4358	11.9232	13.4172	13.4162	13.4149	12.662	12.5772	13.2261
	mt-Co1	ENSMUSG00000064351				12.1733	13.1875	12.1141										12.174	12.089	12.257	13.1855	13.1863	13.1906	12.0466	12.1926	12.1033
Q01149	Col1a2	ENSMUSG00000029661	8.269	9.7758	9.52202	7.32322	12.9346	12.2062	8.26574	8.23504	8.30622	9.75655	9.77371	9.79713	9.46466	9.54714	9.55425	5.4294	7.9698	8.57046	12.9338	12.9328	12.9372	11.8631	11.8503	12.9054
P11087	Col1a1	ENSMUSG00000001506	9.1015	10.2291	10.0737	7.10513	12.549	11.8625	9.09389	9.07508	9.13553	10.1744	10.3111	10.2018	10.0763	10.0736	10.0712	5.93669	7.59195	7.78675	12.5451	12.5499	12.5519	11.4528	11.7105	12.424
P40224	Cxcl12	ENSMUSG00000061353	4.26695	8.02863	4.95919	7.37816	12.407	12.1997	4.32188	4.0535	4.42549	7.94893	8.09042	8.04654	4.88422	4.99266	5.00068	8.43461	6.43837	7.26148	12.4078	12.3982	12.415	12.6599	11.7834	12.1558
P00158	mt-Cytb	ENSMUSG00000064370	7.14571	7.22794	7.45504	11.0612	12.3011	11.5311	7.13371	7.08592	7.21752	7.22872	7.22996	7.22513	7.51109	7.41922	7.43481	11.121	10.9277	11.1349	12.3063	12.2985	12.2984	11.473	11.7467	11.3736
P19788	Mgp	ENSMUSG00000030218	5.74823	5.39274	3.52386	9.38323	12.0883	10.4668	6.04555	5.56276	5.63638	5.43637	5.22465	5.51719	3.79403	3.29539	3.48216	9.62536	9.38176	9.14259	12.0877	12.0917	12.0854	10.1209	10.3451	10.9343
P47879	Igfbp4	ENSMUSG00000017493	5.68626	8.15036	4.11151	9.00501	12.0855	8.05666	5.68083	5.64529	5.73268	8.10471	8.1701	8.17628	4.27106	3.85293	4.21053	8.16168	9.59348	9.25986	12.0948	12.0782	12.0834	9.1648	8.25977	6.7454
P58252	Eef2	ENSMUSG00000034994	10.997	10.9588	11.4384	11.3258	12.0038	11.4397	10.9793	11.0272	10.9845	10.9579	10.9691	10.9495	11.4379	11.4081	11.4692	11.4255	11.2191	11.3329	12.0154	11.9976	11.9983	11.4457	11.4671	11.4062
P25785	Timp2	ENSMUSG00000017466	6.44139	9.36858	5.56878	10.0512	11.8758	11.9553	6.35059	6.3341	6.63947	9.29894	9.42654	9.38027	5.63723	5.62087	5.44823	9.57193	10.0454	10.5363	11.8763	11.868	11.8831	12.4664	12.2608	11.1386
Q3U962	Col5a2	ENSMUSG00000026042	7.32363	8.80589	7.17982	9.56443	11.8094	12.209	7.30515	7.30499	7.36076	8.74149	8.78775	8.88844	7.20588	7.14747	7.1861	10.4571	8.92321	9.313	11.8134	11.805	11.8098	12.2999	12.1138	12.2132
Q91ZX7	Lrp1	ENSMUSG00000040249	10.5804	12.4105	10.6027	7.05213	11.8045	11.7881	10.5417	10.5819	10.6176	12.3308	12.4529	12.4478	10.6012	10.5808	10.6259	4.70765	8.11881	8.32991	11.8046	11.8032	11.8056	11.7984	12.0438	11.5221
P06909	Cfh	ENSMUSG00000026365	7.23496	8.53322	5.92123	9.77423	11.6464	9.8886	7.22119	7.28079	7.20289	8.53347	8.48958	8.57661	6.01305	5.8543	5.89636	8.88788	10.3685	10.0663	11.6487	11.6412	11.6493	10.5804	9.35037	9.73497
	Ahnak	ENSMUSG00000069833				9.84225	11.5894	10.7554										9.6443	9.76152	10.1209	11.5909	11.5836	11.5935	10.9784	10.936	10.3518
Q9JK53	Prelp	ENSMUSG00000041577	7.591	10.4083	6.45772	4.2662	11.5574	9.78655	7.62589	7.42493	7.72218	10.3835	10.4175	10.4239	6.4824	6.54749	6.34328	1.98895	4.95678	5.85287	11.5643	11.5543	11.5535	10.3492	8.44668	10.5638
P09528	Fth1	ENSMUSG00000024661	8.00547	10.0008	7.30687	10.1561	11.5541	10.5337	8.08678	7.9966	7.93303	10.2327	9.83859	9.93094	7.32276	7.23005	7.3678	10.0375	10.316	10.1149	11.5651	11.5502	11.5468	10.4807	10.0776	11.0429
Q64449	Mrc2	ENSMUSG00000020695	8.71927	10.7887	8.46117	5.22543	11.5137	9.92668	8.66998	8.69868	8.78913	10.7304	10.8186	10.8172	8.51633	8.44798	8.41919	3.15328	6.00346	6.51955	11.5203	11.5133	11.5074	9.69255	9.73557	10.3519
P39876	Timp3	ENSMUSG00000020044	7.49178	10.0421	7.54437	8.43187	11.5002	12.6413	7.51761	7.40576	7.55198	9.98925	10.0475	10.0896	7.6215	7.63915	7.37247	8.20015	8.4401	8.65537	11.4997	11.5017	11.4993	12.7095	12.595	12.6194
	Spnb2	ENSMUSG00000020315				10.7832	11.4595	10.8661										10.6425	10.7391	10.9681	11.4615	11.4588	11.4583	10.9188	10.7891	10.8904
P18242	Ctsd	ENSMUSG00000007891	10.6528	10.3343	9.02491	11.442	11.3635	11.0616	10.6247	10.6808	10.6529	10.3235	10.3118	10.3677	9.15038	9.03584	8.8885	11.15	11.5519	11.6241	11.3685	11.3627	11.3592	11.3006	11.2839	10.6003
	Malat1	ENSMUSG00000092341				10.4957	11.338	10.9627										10.3993	10.7642	10.3238	11.3325	11.342	11.3395	11.2323	10.9589	10.6969
	mt-Nd5	ENSMUSG00000064367				10.4716	11.2588	11.0182										10.3785	10.4423	10.5939	11.2612	11.2548	11.2605	11.0367	11.4126	10.6054
P21460	Cst3	ENSMUSG00000027447	6.30165	9.07783	6.20953	8.04404	11.2301	9.58945	6.25679	6.24698	6.40119	9.01678	9.11634	9.10036	6.15244	6.20402	6.27212	8.0783	7.83411	8.21971	11.2384	11.2225	11.2294	9.82639	9.03958	9.90237
P10126	Eef1a1	ENSMUSG00000037742	11.5863	11.459	12.1094	11.5001	11.1784	11.1845	11.578	11.5521	11.6289	11.4223	11.4557	11.4991	12.0479	12.1225	12.1577	11.6622	11.3575	11.4805	11.1897	11.1711	11.1743	11.1783	11.1731	11.2023
Q61581	Igfbp7	ENSMUSG00000036256	6.66589	9.02723	5.59464	8.56212	11.1735	10.1183	6.64765	6.62966	6.72037	9.0072	9.06338	9.01111	5.64564	5.63518	5.5031	8.26468	8.50946	8.91221	11.1758	11.1745	11.1703	10.0397	10.0076	10.3076
P08122	Col4a2	ENSMUSG00000031503	7.36631	7.88207	6.24077	11.2631	11.1579	9.97139	7.23803	7.437	7.42391	7.82567	7.92918	7.89137	6.28665	6.2096	6.22607	11.8453	10.7615	11.1826	11.1597	11.1499	11.1641	10.0074	9.361	10.5458
	mt-Nd1	ENSMUSG00000064341				10.5669	11.1343	10.878										10.3777	10.6171	10.7059	11.1327	11.1367	11.1335	10.9627	11.0293	10.6418
P02463	Col4a1	ENSMUSG00000031502	5.23385	4.96417	4.01449	11.9042	11.1335	10.749	5.17499	5.33189	5.19467	5.01422	4.95489	4.9234	3.97009	3.99707	4.0763	12.5248	11.3906	11.7971	11.1371	11.1361	11.1272	10.9264	10.2354	11.0854
P19324	Serpinh1	ENSMUSG00000070436	9.71166	9.99	10.534	9.63024	11.0762	10.8738	9.69266	9.67919	9.76314	10.0183	9.93852	10.0132	10.5387	10.5635	10.4998	10.2855	9.12629	9.47888	11.0783	11.0712	11.0791	10.6005	10.9802	11.0406
P18572	Bsg	ENSMUSG00000023175	7.37057	9.47826	7.06018	8.92949	11.0556	9.38064	7.32447	7.33884	7.44841	9.40111	9.51607	9.5176	7.07621	7.00354	7.10079	8.81021	8.86567	9.11259	11.0578	11.0564	11.0525	9.31782	9.18175	9.64236
	Tns1	ENSMUSG00000055322				8.85445	11.0417	10.0318										8.59731	8.9636	9.00243	11.0485	11.04	11.0366	10.2267	10.0332	9.83551
P24549	Aldh1a1	ENSMUSG00000053279	8.75647	11.2231	7.76416	5.68641	11.0407	8.85246	8.7168	8.79665	8.75597	11.1747	11.2067	11.2879	7.76503	7.69995	7.8275	3.9243	6.03078	7.10413	11.0443	11.0314	11.0464	9.03247	8.17927	9.34563
O89051	Itm2b	ENSMUSG00000022108	6.07397	10.0664	5.69996	10.1738	11.032	9.65813	5.86917	6.0105	6.34224	10.0466	10.0864	10.0662	5.59642	5.78785	5.71562	9.66273	10.5512	10.3076	11.0296	11.0339	11.0325	9.48298	9.26539	10.226
Q00560	Il6st	ENSMUSG00000021756	6.70991	10.6087	6.7736	9.78561	11.0053	10.3017	6.59895	6.65487	6.87592	10.5109	10.6738	10.6414	6.84446	6.82938	6.64697	9.39952	10.2216	9.73572	11.0077	10.9985	11.0096	10.6122	9.90313	10.3898
	Neat1	ENSMUSG00000092274				9.63413	10.965	10.6081										9.62072	9.92743	9.35423	10.9709	10.9583	10.9659	10.8431	10.2808	10.7003
Q62000	Ogn	ENSMUSG00000021390	4.95665	8.91795	4.93378	0.346214	10.9583	6.40088	4.86191	4.83647	5.17157	8.87056	8.95894	8.92436	4.89258	5.0781	4.83067	-2.64531	1.92644	1.75751	10.9576	10.9616	10.9557	5.45402	5.45366	8.29496
P37889	Fbln2	ENSMUSG00000064080	8.40704	9.13382	7.4003	10.4064	10.9564	12.9936	8.45173	8.29929	8.4701	9.1291	9.12347	9.14889	7.42898	7.34624	7.42568	10.3171	10.0842	10.8179	10.9618	10.9603	10.9472	13.3869	13.4652	12.1287
P20152	Vim	ENSMUSG00000026728	12.6793	10.3116	11.5806	11.9375	10.9555	11.7462	12.6946	12.6799	12.6635	10.4276	10.2352	10.272	11.6739	11.5848	11.483	12.413	11.4583	11.9412	10.9557	10.9496	10.9612	11.7602	11.9673	11.5111
Q61207	Psap	ENSMUSG00000004207	10.2194	10.7268	9.07516	10.4771	10.9366	10.1884	10.2584	10.1935	10.2063	10.732	10.7638	10.6847	9.11752	8.98887	9.1191	10.1679	10.5974	10.666	10.9423	10.9301	10.9374	10.2942	10.1969	10.0741
Q61554	Fbn1	ENSMUSG00000027204	9.91567	9.4746	7.9403	7.9509	10.9005	10.4761	10.1525	9.60347	9.99103	9.39709	9.54145	9.48525	8.10773	7.79892	7.91425	7.87821	7.84633	8.12816	10.8984	10.8968	10.9064	9.81708	10.2406	11.3705
Q05793	Hspg2	ENSMUSG00000028763	10.4956	10.6075	8.53096	11.7349	10.8478	11.2784	10.4135	10.5113	10.5621	10.6057	10.5906	10.6262	8.74201	8.45647	8.3944	12.0787	11.396	11.7299	10.857	10.8447	10.8416	11.7841	11.4861	10.5651
P09103	P4hb	ENSMUSG00000025130	12.2889	12.6912	12.0066	10.0277	10.8151	10.5291	12.2875	12.2843	12.295	12.6743	12.726	12.6733	12.0078	12.0232	11.9889	10.176	9.87836	10.0286	10.8204	10.807	10.818	10.5121	10.6188	10.4565
	Cald1	ENSMUSG00000029761				9.40648	10.7974	11.3271										9.45722	9.18507	9.57715	10.7973	10.8019	10.7931	11.556	11.2789	11.1464
Q62356	Fstl1	ENSMUSG00000022816	6.62455	8.78141	6.21234	10.3122	10.7736	11.0628	6.61522	6.63504	6.6234	8.7354	8.80971	8.79912	6.16122	6.26741	6.2084	10.3301	10.3043	10.302	10.774	10.7663	10.7806	10.6178	10.9962	11.5745
Q640N1	Aebp1	ENSMUSG00000020473	6.85816	9.64344	6.93166	8.11851	10.7651	10.3372	6.82188	6.79168	6.96093	9.52949	9.78218	9.61864	6.93054	6.98781	6.87664	8.29174	8.08958	7.97422	10.7618	10.7747	10.7587	10.9725	9.9994	10.0396
	mt-Nd2	ENSMUSG00000064345				9.57068	10.7591	10.4519										9.44893	9.57204	9.69106	10.7604	10.7593	10.7577	10.4698	10.6133	10.2726
P46935	Nedd4	ENSMUSG00000032216	9.44204	9.12509	9.39723	10.9753	10.7129	11.2264	9.43335	9.45113	9.44166	9.13567	9.13696	9.10263	9.39043	9.39943	9.40182	10.8167	11.0292	11.0802	10.7109	10.7162	10.7115	11.2883	11.18	11.211

## Sheet: top50_vsmc_prot
Top 50 VSMC Proteins
Accession	MGI_Gene	ensembl	prot_ec_log2cpm_mean	prot_pc_log2cpm_mean	prot_vsmc_log2cpm_mean	rna_ec_log2cpm_mean	rna_pc_log2cpm_mean	rna_vsmc_log2cpm_mean	prot_EC_1	prot_EC_2	prot_EC_3	prot_PC_1	prot_PC_2	prot_PC_3	prot_VSMC_1	prot_VSMC_2	prot_VSMC_3	rna_EC_1	rna_EC_2	rna_EC_3	rna_PC_1	rna_PC_2	rna_PC_3	rna_VSMC_1	rna_VSMC_2	rna_VSMC_3
Q9QXS1	Plec	ENSMUSG00000022565	13.1572	11.7791	12.5833	9.38692	8.53912	9.23483	13.1665	13.1639	13.1413	11.8336	11.7647	11.7391	12.6136	12.5738	12.5624	9.44565	9.28635	9.42875	8.54528	8.53583	8.53625	9.23327	9.62265	8.84855
Q8VDD5	Myh9	ENSMUSG00000022443	12.2544	12.6711	12.4974	10.552	10.3716	10.8792	12.2349	12.266	12.2622	12.6685	12.6379	12.7071	12.4725	12.5332	12.4863	10.9188	10.245	10.4923	10.3821	10.3645	10.3682	11.1894	11.0327	10.4155
Q9JHU4	Dync1h1	ENSMUSG00000018707	12.7028	12.8052	12.3358	9.73684	9.8664	9.74404	12.7161	12.6808	12.7115	12.8056	12.7856	12.8244	12.347	12.3537	12.3066	9.7066	9.67005	9.83388	9.88017	9.85876	9.86026	9.92557	9.83487	9.4717
Q8BTM8	Flna	ENSMUSG00000031328	11.7969	11.8674	12.2903	10.4458	10.6547	11.3949	11.7781	11.8152	11.7973	11.8161	11.9011	11.885	12.2458	12.3025	12.3227	10.819	10.2024	10.3161	10.6496	10.6522	10.6623	11.79	11.4265	10.9681
P10126	Eef1a1	ENSMUSG00000037742	11.5863	11.459	12.1094	11.5001	11.1784	11.1845	11.578	11.5521	11.6289	11.4223	11.4557	11.4991	12.0479	12.1225	12.1577	11.6622	11.3575	11.4805	11.1897	11.1711	11.1743	11.1783	11.1731	11.2023
E9Q555	Rnf213	ENSMUSG00000070327	9.94293	11.1432	12.0265	8.38281	9.0434	7.79756	9.92909	9.9338	9.96591	11.0916	11.1412	11.1967	11.9826	12.0609	12.0361	10.0072	7.5301	7.61114	9.04826	9.04623	9.03571	7.41519	7.6765	8.30099
P09103	P4hb	ENSMUSG00000025130	12.2889	12.6912	12.0066	10.0277	10.8151	10.5291	12.2875	12.2843	12.295	12.6743	12.726	12.6733	12.0078	12.0232	11.9889	10.176	9.87836	10.0286	10.8204	10.807	10.818	10.5121	10.6188	10.4565
P16546	Sptan1		12.7013	12.8592	11.8665				12.6881	12.7208	12.6952	12.8448	12.8892	12.8435	11.8827	11.87	11.8466
Q80X90	Flnb	ENSMUSG00000025278	12.2185	11.4947	11.7414	10.3182	8.55844	9.66038	12.203	12.2557	12.1968	11.4982	11.5035	11.4824	11.7514	11.7654	11.7074	10.8505	9.83322	10.2707	8.55155	8.57189	8.55189	10.0605	10.4704	8.45031
P09405	Ncl	ENSMUSG00000026234	10.7052	9.81846	11.6607	9.43972	8.74588	9.31214	10.7387	10.6813	10.6956	9.86989	9.85887	9.72661	11.6447	11.6606	11.6766	9.5022	9.36468	9.45228	8.7527	8.7477	8.73723	9.31001	9.58855	9.03787
Q8VHX6	Flnc	ENSMUSG00000068699	10.4324	10.6474	11.6558	7.81341	7.33132	8.96656	10.3991	10.4564	10.4417	10.6285	10.6797	10.634	11.6392	11.6089	11.7194	8.28033	7.41302	7.74689	7.35288	7.31396	7.32712	9.51512	9.38055	8.00402
P97351	Rps3a1		11.2739	10.9735	11.6051				11.2464	11.3034	11.2719	10.9252	10.9302	11.0652	11.5248	11.6307	11.6598
P20152	Vim	ENSMUSG00000026728	12.6793	10.3116	11.5806	11.9375	10.9555	11.7462	12.6946	12.6799	12.6635	10.4276	10.2352	10.272	11.6739	11.5848	11.483	12.413	11.4583	11.9412	10.9557	10.9496	10.9612	11.7602	11.9673	11.5111
Q64727	Vcl	ENSMUSG00000021823	11.3181	12.1798	11.542	7.77589	8.62174	8.78348	11.3023	11.3133	11.3386	12.1116	12.2403	12.1874	11.5256	11.5436	11.5568	7.83205	7.65429	7.84133	8.62679	8.6133	8.62515	9.60898	8.36153	8.37993
Q62261	Sptbn1		12.3556	12.4777	11.5129				12.3431	12.3852	12.3386	12.4652	12.4868	12.4811	11.545	11.4865	11.5072
Q68FD5	Cltc	ENSMUSG00000047126	11.8506	11.524	11.4686	9.95816	10.0156	9.50569	11.8351	11.8482	11.8686	11.5074	11.5411	11.5236	11.4899	11.4594	11.4565	9.71404	10.0435	10.1169	10.01	10.0127	10.024	9.69783	9.52065	9.29858
Q61879	Myh10	ENSMUSG00000020900	10.843	11.727	11.4508	8.1612	8.85315	8.68725	10.8224	10.8368	10.8697	11.7401	11.694	11.747	11.4302	11.4811	11.4412	8.38096	7.94377	8.15886	8.86119	8.86042	8.83784	9.16247	8.6006	8.29869
P63017	Hspa8	ENSMUSG00000015656	11.514	11.2086	11.4408	8.72048	8.34947	8.06779	11.4981	11.5205	11.5234	11.2393	11.1681	11.2186	11.4303	11.4664	11.4258	8.89516	8.56064	8.70564	8.35415	8.33013	8.36414	8.01809	8.11762	8.06767
P58252	Eef2	ENSMUSG00000034994	10.997	10.9588	11.4384	11.3258	12.0038	11.4397	10.9793	11.0272	10.9845	10.9579	10.9691	10.9495	11.4379	11.4081	11.4692	11.4255	11.2191	11.3329	12.0154	11.9976	11.9983	11.4457	11.4671	11.4062
P26039	Tln1	ENSMUSG00000028465	11.835	11.1087	11.4109	9.84	9.02621	9.626	11.8538	11.8336	11.8175	11.1153	11.0976	11.1132	11.43	11.4317	11.371	9.98665	9.68693	9.84641	9.02072	9.03052	9.02738	9.963	9.7327	9.1823
P11499	Hsp90ab1	ENSMUSG00000023944	10.8553	10.5126	11.3833	11.1124	10.6704	10.9391	10.8697	10.8727	10.8233	10.486	10.5112	10.5406	11.35	11.3947	11.405	11.2018	11.0392	11.096	10.6607	10.6774	10.6732	10.9862	11.1744	10.6567
P19096	Fasn	ENSMUSG00000025153	10.8111	11.7493	11.2543	8.71244	8.54971	8.07806	10.8092	10.8093	10.8147	11.7007	11.777	11.7703	11.2408	11.2456	11.2765	8.95651	8.47452	8.7063	8.5541	8.54931	8.54572	7.9939	8.38808	7.85221
Q60864	Stip1	ENSMUSG00000024966	10.3607	10.8816	11.2331	7.50283	7.30851	7.32571	10.3844	10.3313	10.3665	10.8981	10.8524	10.8944	11.1884	11.2611	11.2498	7.60888	7.42823	7.47137	7.28246	7.31761	7.32547	7.25076	7.58577	7.14061
P56480	Atp5b	ENSMUSG00000025393	11.0153	11.4007	11.2243	9.96232	9.58873	9.88168	11.0092	11.027	11.0097	11.39	11.4003	11.4116	11.2227	11.2278	11.2223	10.1418	9.78677	9.95839	9.57966	9.5884	9.59814	9.86562	10.0024	9.77703
P40142	Tkt	ENSMUSG00000021957	11.0491	11.2162	11.1128	7.84754	8.35555	7.84924	11.0516	11.0711	11.0245	11.2091	11.2475	11.1919	11.0902	11.1312	11.1169	8.27494	7.57484	7.69286	8.37181	8.34111	8.35375	7.89986	7.9989	7.64897
P80316	Cct5	ENSMUSG00000022234	10.4483	10.4534	11.0816	8.16264	7.88472	8.0468	10.4725	10.4303	10.442	10.4605	10.4407	10.4588	11.0229	11.1202	11.1016	8.28456	8.02099	8.18236	7.87762	7.88932	7.88722	7.89426	8.22224	8.0239
Q69ZN7	Myof	ENSMUSG00000048612	11.1854	12.0875	11.0759	9.41173	8.81428	9.04393	11.1781	11.1733	11.2047	12.0624	12.103	12.0972	11.0925	11.065	11.0703	9.6125	9.11112	9.51156	8.81381	8.80635	8.82268	9.3524	8.95025	8.82915
P07356	Anxa2	ENSMUSG00000032231	11.7445	11.5241	11.0629	9.91966	8.57654	10.3461	11.6994	11.7965	11.7375	11.4867	11.5854	11.5003	11.0442	11.0583	11.0864	10.2856	9.5211	9.95231	8.58601	8.57036	8.57325	10.2039	10.6526	10.1818
Q99MN1	Kars	ENSMUSG00000031948	9.72058	9.45993	11.0467	6.87553	6.09101	6.63234	9.70855	9.72157	9.73161	9.47714	9.44682	9.45583	10.9978	11.0494	11.0929	7.1989	6.64507	6.78262	6.07839	6.07663	6.11801	6.58628	6.78605	6.52468
Q64282	Ifit1	ENSMUSG00000034459	6.8094	8.99011	11.0351	3.4483	5.9693	4.84793	6.87289	6.76323	6.79208	8.84096	8.98572	9.14366	10.992	11.0417	11.0716	5.48659	1.97636	2.88195	5.98288	5.98265	5.94236	4.319	4.84071	5.38408
P52480	Pkm		11.4085	11.3778	11.0327				11.3982	11.4544	11.3729	11.3139	11.4732	11.3463	11.0542	11.0092	11.0348
Q8VEK3	Hnrnpu	ENSMUSG00000039630	10.92	9.96079	11.0127	9.27654	8.87753	8.93074	10.9284	10.9191	10.9127	9.98747	9.91836	9.97653	10.9856	11.0361	11.0164	9.24209	9.3181	9.26942	8.86318	8.87234	8.89708	8.87012	8.99499	8.9271
P38647	Hspa9	ENSMUSG00000024359	9.96656	10.8609	11.0013	8.63943	8.72699	8.66143	9.97511	9.98739	9.93719	10.8569	10.8703	10.8555	10.9534	11.0559	10.9948	8.68569	8.60147	8.63112	8.72509	8.72711	8.72877	8.64959	9.11498	8.21973
Q8BKC5	Ipo5	ENSMUSG00000030662	9.73439	9.96633	10.9961	7.55537	7.23713	7.89357	9.76069	9.72034	9.72213	9.94851	9.94523	10.0052	10.9448	11.0325	11.0109	7.6499	7.43178	7.58444	7.24003	7.21908	7.25227	7.96138	8.45253	7.2668
Q8BU30	Iars	ENSMUSG00000037851	10.1205	10.9154	10.987	6.96217	6.94458	7.19574	10.0863	10.1329	10.1423	10.8765	10.9332	10.9367	10.9293	11.0376	10.9942	6.99286	6.93636	6.95728	6.91758	6.94221	6.97396	7.13627	7.64436	6.80658
Q8BMJ2	Lars	ENSMUSG00000024493	9.9014	10.3687	10.9728	6.64726	6.79952	7.14011	9.90018	9.8994	9.90461	10.3696	10.3104	10.426	10.9329	10.9931	10.9925	6.61864	6.64217	6.68097	6.78093	6.81305	6.80457	7.1155	7.78927	6.51555
Q01853	Vcp	ENSMUSG00000028452	11.3165	10.3311	10.9591	6.29079	5.19283	6.19414	11.2998	11.3539	11.2958	10.3465	10.3793	10.2673	10.969	10.9484	10.9599	6.32507	6.19702	6.35028	5.19952	5.16727	5.2117	6.34874	6.36256	5.87113
P63038	Hspd1	ENSMUSG00000025980	9.66346	10.8454	10.9264	6.93173	7.04848	7.14366	9.65002	9.6833	9.65707	10.8086	10.8661	10.8617	10.8929	10.9889	10.8973	7.02809	6.8391	6.928	7.06527	7.04801	7.03217	7.02187	7.63841	6.7707
Q6P4T2	Snrnp200	ENSMUSG00000003660	10.7568	9.97984	10.9213	7.72377	7.81483	7.52359	10.7691	10.765	10.7363	9.99314	9.98828	9.95808	10.9124	10.9202	10.9312	7.80819	7.67144	7.69167	7.81002	7.8111	7.82338	7.44694	7.40477	7.71906
P62962	Pfn1	ENSMUSG00000018293	10.9808	11.266	10.9173	9.1673	8.23727	8.8909	11.0013	10.9856	10.9555	11.2911	11.2401	11.2668	10.9057	10.9545	10.8916	9.58307	8.90681	9.01201	8.24042	8.22453	8.24687	8.91365	8.94571	8.81334
Q99PL5	Rrbp1	ENSMUSG00000027422	10.8657	9.80321	10.8998	9.15116	9.53417	9.3951	10.8635	10.8703	10.8634	9.87221	9.74613	9.7913	10.8872	10.9119	10.9003	9.26669	9.05905	9.12775	9.54008	9.52966	9.53276	9.42373	9.35482	9.40675
Q8CGC7	Eprs	ENSMUSG00000026615	10.3608	10.9415	10.8907	7.90907	8.09127	8.20054	10.3508	10.3739	10.3578	10.9159	10.9284	10.9802	10.871	10.8937	10.9075	7.87138	7.8565	7.99934	8.09598	8.08878	8.08905	8.18562	8.55824	7.85776
Q03265	Atp5a1	ENSMUSG00000025428	10.6282	11.0387	10.887	9.05822	9.18835	8.89331	10.6016	10.6439	10.639	11.016	11.048	11.0521	10.8926	10.9178	10.8505	9.1667	8.96334	9.04461	9.20131	9.18139	9.18235	8.87307	8.88967	8.91719
P26443	Glud1	ENSMUSG00000021794	11.7318	11.2886	10.879	8.22729	7.51115	7.56772	11.7425	11.7299	11.7231	11.2821	11.2863	11.2975	10.914	10.8782	10.8449	7.87648	8.39455	8.41084	7.54771	7.46722	7.51852	7.65225	7.90438	7.14654
Q9JKF1	Iqgap1	ENSMUSG00000030536	10.8515	11.0706	10.8522	8.73355	8.03695	8.55503	10.8663	10.8274	10.8609	11.0509	11.062	11.0987	10.8381	10.8391	10.8793	8.77955	8.60957	8.81152	8.02975	8.02741	8.05368	8.44914	8.89037	8.32558
P08113	Hsp90b1	ENSMUSG00000020048	11.088	11.9223	10.8118	9.56279	9.82321	10.1216	11.0805	11.0849	11.0984	11.8942	11.8903	11.9824	10.8164	10.822	10.7971	9.65183	9.49699	9.53954	9.8142	9.81969	9.83575	10.2062	10.3899	9.7686
Q8CIE6	Copa	ENSMUSG00000026553	10.7918	10.5835	10.7995	9.12572	9.29063	9.1734	10.814	10.7656	10.7958	10.5896	10.5795	10.5813	10.7943	10.7962	10.8081	9.061	9.08541	9.23074	9.30132	9.27622	9.29435	9.15012	9.10272	9.26736
P80314	Cct2	ENSMUSG00000034024	10.2617	10.3677	10.7992	8.63196	8.29582	8.46504	10.2344	10.2931	10.2577	10.2967	10.4082	10.3982	10.7617	10.8434	10.7927	8.69969	8.50575	8.69044	8.32281	8.28315	8.28151	8.36965	8.77643	8.24904
P20029	Hspa5	ENSMUSG00000026864	10.9414	11.6766	10.7612	10.0354	9.78959	10.1093	10.9414	10.9045	10.9782	11.6616	11.6524	11.7158	10.7774	10.7241	10.7823	10.0165	10.0068	10.0829	9.78592	9.79678	9.78608	10.2533	10.1167	9.95797
P62827	Ran	ENSMUSG00000029430	10.4724	9.81864	10.7487	7.29959	6.09969	7.06469	10.4655	10.4898	10.462	9.86081	9.81101	9.78409	10.6839	10.8096	10.7527	7.50728	7.16432	7.22717	6.12932	6.10229	6.06746	7.00081	7.37823	6.81504

## Sheet: top50_vsmc_rnaseq
Top 50 VSMC Transcripts
Accession	MGI_Gene	ensembl	prot_ec_log2cpm_mean	prot_pc_log2cpm_mean	prot_vsmc_log2cpm_mean	rna_ec_log2cpm_mean	rna_pc_log2cpm_mean	rna_vsmc_log2cpm_mean	prot_EC_1	prot_EC_2	prot_EC_3	prot_PC_1	prot_PC_2	prot_PC_3	prot_VSMC_1	prot_VSMC_2	prot_VSMC_3	rna_EC_1	rna_EC_2	rna_EC_3	rna_PC_1	rna_PC_2	rna_PC_3	rna_VSMC_1	rna_VSMC_2	rna_VSMC_3
P11276	Fn1	ENSMUSG00000026193	11.3897	12.0967	9.71161	13.9076	14.0801	13.7678	11.4219	11.2526	11.4946	12.0827	12.1233	12.084	9.81908	9.64252	9.67324	14.0888	13.6053	14.0288	14.084	14.0755	14.0809	14.0901	13.5039	13.7094
P28653	Bgn	ENSMUSG00000031375	7.22217	10.9821	6.77505	10.3103	13.7557	13.3251	7.12892	7.10277	7.43481	10.9076	11.026	11.0127	6.83518	6.97144	6.51853	9.9155	10.3663	10.6491	13.7591	13.7513	13.7568	13.2064	12.9084	13.8606
P37889	Fbln2	ENSMUSG00000064080	8.40704	9.13382	7.4003	10.4064	10.9564	12.9936	8.45173	8.29929	8.4701	9.1291	9.12347	9.14889	7.42898	7.34624	7.42568	10.3171	10.0842	10.8179	10.9618	10.9603	10.9472	13.3869	13.4652	12.1287
P07214	Sparc	ENSMUSG00000018593	6.76104	10.0307	6.44096	11.8782	13.4161	12.8218	6.75149	6.62941	6.90223	9.98659	10.0661	10.0393	6.60423	6.61725	6.10139	12.2756	11.4358	11.9232	13.4172	13.4162	13.4149	12.662	12.5772	13.2261
P35441	Thbs1	ENSMUSG00000040152	8.45982	10.5208	8.034	11.1275	10.6698	12.7631	8.44788	8.36177	8.56981	10.42	10.6943	10.4483	8.05961	8.0033	8.03909	11.6955	10.556	11.1309	10.6809	10.6722	10.6563	13.8265	12.3337	12.1292
P08121	Col3a1	ENSMUSG00000026043	10.0098	9.10687	9.04333	6.62636	13.658	12.7543	10.0291	10.0157	9.98457	9.09332	9.19194	9.03537	9.1016	9.03192	8.99648	3.79037	8.21724	7.87148	13.6584	13.6588	13.6568	12.2739	12.1721	13.8168
P39876	Timp3	ENSMUSG00000020044	7.49178	10.0421	7.54437	8.43187	11.5002	12.6413	7.51761	7.40576	7.55198	9.98925	10.0475	10.0896	7.6215	7.63915	7.37247	8.20015	8.4401	8.65537	11.4997	11.5017	11.4993	12.7095	12.595	12.6194
Q3U962	Col5a2	ENSMUSG00000026042	7.32363	8.80589	7.17982	9.56443	11.8094	12.209	7.30515	7.30499	7.36076	8.74149	8.78775	8.88844	7.20588	7.14747	7.1861	10.4571	8.92321	9.313	11.8134	11.805	11.8098	12.2999	12.1138	12.2132
Q01149	Col1a2	ENSMUSG00000029661	8.269	9.7758	9.52202	7.32322	12.9346	12.2062	8.26574	8.23504	8.30622	9.75655	9.77371	9.79713	9.46466	9.54714	9.55425	5.4294	7.9698	8.57046	12.9338	12.9328	12.9372	11.8631	11.8503	12.9054
P40224	Cxcl12	ENSMUSG00000061353	4.26695	8.02863	4.95919	7.37816	12.407	12.1997	4.32188	4.0535	4.42549	7.94893	8.09042	8.04654	4.88422	4.99266	5.00068	8.43461	6.43837	7.26148	12.4078	12.3982	12.415	12.6599	11.7834	12.1558
	mt-Co1	ENSMUSG00000064351				12.1733	13.1875	12.1141										12.174	12.089	12.257	13.1855	13.1863	13.1906	12.0466	12.1926	12.1033
P22777	Serpine1	ENSMUSG00000037411	3.86563	6.9068	3.26706	9.82588	7.35898	12.017	3.79797	3.8544	3.94451	6.95657	6.84095	6.92289	3.62855	3.62276	2.54988	10.5923	8.86946	10.0159	7.36936	7.34848	7.35911	13.0262	12.6784	10.3465
P25785	Timp2	ENSMUSG00000017466	6.44139	9.36858	5.56878	10.0512	11.8758	11.9553	6.35059	6.3341	6.63947	9.29894	9.42654	9.38027	5.63723	5.62087	5.44823	9.57193	10.0454	10.5363	11.8763	11.868	11.8831	12.4664	12.2608	11.1386
P11087	Col1a1	ENSMUSG00000001506	9.1015	10.2291	10.0737	7.10513	12.549	11.8625	9.09389	9.07508	9.13553	10.1744	10.3111	10.2018	10.0763	10.0736	10.0712	5.93669	7.59195	7.78675	12.5451	12.5499	12.5519	11.4528	11.7105	12.424
	9930013L23Rik	ENSMUSG00000052353				6.35632	9.83215	11.841										5.75279	6.10885	7.20731	9.83945	9.82787	9.82914	12.7401	10.6523	12.1305
Q91ZX7	Lrp1	ENSMUSG00000040249	10.5804	12.4105	10.6027	7.05213	11.8045	11.7881	10.5417	10.5819	10.6176	12.3308	12.4529	12.4478	10.6012	10.5808	10.6259	4.70765	8.11881	8.32991	11.8046	11.8032	11.8056	11.7984	12.0438	11.5221
P20152	Vim	ENSMUSG00000026728	12.6793	10.3116	11.5806	11.9375	10.9555	11.7462	12.6946	12.6799	12.6635	10.4276	10.2352	10.272	11.6739	11.5848	11.483	12.413	11.4583	11.9412	10.9557	10.9496	10.9612	11.7602	11.9673	11.5111
P28301	Lox	ENSMUSG00000024529	4.77892	5.70489	4.47018	6.15444	9.5087	11.5538	4.82775	4.78565	4.72335	5.53807	5.82143	5.75516	4.4412	4.4977	4.47165	4.47798	6.52966	7.45567	9.51289	9.50335	9.50986	11.1528	11.9609	11.5478
P00158	mt-Cytb	ENSMUSG00000064370	7.14571	7.22794	7.45504	11.0612	12.3011	11.5311	7.13371	7.08592	7.21752	7.22872	7.22996	7.22513	7.51109	7.41922	7.43481	11.121	10.9277	11.1349	12.3063	12.2985	12.2984	11.473	11.7467	11.3736
P58252	Eef2	ENSMUSG00000034994	10.997	10.9588	11.4384	11.3258	12.0038	11.4397	10.9793	11.0272	10.9845	10.9579	10.9691	10.9495	11.4379	11.4081	11.4692	11.4255	11.2191	11.3329	12.0154	11.9976	11.9983	11.4457	11.4671	11.4062
Q8BTM8	Flna	ENSMUSG00000031328	11.7969	11.8674	12.2903	10.4458	10.6547	11.3949	11.7781	11.8152	11.7973	11.8161	11.9011	11.885	12.2458	12.3025	12.3227	10.819	10.2024	10.3161	10.6496	10.6522	10.6623	11.79	11.4265	10.9681
P07141	Csf1	ENSMUSG00000014599	1.96107	1.13013	2.07979	9.19145	9.24218	11.3541	1.93802	1.90736	2.03784	1.21821	1.13075	1.04142	2.25778	2.21909	1.7625	9.70068	8.45842	9.41524	9.24683	9.2313	9.24841	11.8156	11.4388	10.8079
	Cald1	ENSMUSG00000029761				9.40648	10.7974	11.3271										9.45722	9.18507	9.57715	10.7973	10.8019	10.7931	11.556	11.2789	11.1464
Q05793	Hspg2	ENSMUSG00000028763	10.4956	10.6075	8.53096	11.7349	10.8478	11.2784	10.4135	10.5113	10.5621	10.6057	10.5906	10.6262	8.74201	8.45647	8.3944	12.0787	11.396	11.7299	10.857	10.8447	10.8416	11.7841	11.4861	10.5651
P46935	Nedd4	ENSMUSG00000032216	9.44204	9.12509	9.39723	10.9753	10.7129	11.2264	9.43335	9.45113	9.44166	9.13567	9.13696	9.10263	9.39043	9.39943	9.40182	10.8167	11.0292	11.0802	10.7109	10.7162	10.7115	11.2883	11.18	11.211
P10126	Eef1a1	ENSMUSG00000037742	11.5863	11.459	12.1094	11.5001	11.1784	11.1845	11.578	11.5521	11.6289	11.4223	11.4557	11.4991	12.0479	12.1225	12.1577	11.6622	11.3575	11.4805	11.1897	11.1711	11.1743	11.1783	11.1731	11.2023
P09055	Itgb1	ENSMUSG00000025809	9.3773	10.0717	9.15359	10.7224	10.5596	11.0999	9.36925	9.35132	9.41133	10.0027	10.1391	10.0733	9.16443	9.14057	9.15576	10.7539	10.5806	10.8327	10.5655	10.5428	10.5705	11.3003	11.2671	10.7322
Q62356	Fstl1	ENSMUSG00000022816	6.62455	8.78141	6.21234	10.3122	10.7736	11.0628	6.61522	6.63504	6.6234	8.7354	8.80971	8.79912	6.16122	6.26741	6.2084	10.3301	10.3043	10.302	10.774	10.7663	10.7806	10.6178	10.9962	11.5745
P18242	Ctsd	ENSMUSG00000007891	10.6528	10.3343	9.02491	11.442	11.3635	11.0616	10.6247	10.6808	10.6529	10.3235	10.3118	10.3677	9.15038	9.03584	8.8885	11.15	11.5519	11.6241	11.3685	11.3627	11.3592	11.3006	11.2839	10.6003
	mt-Nd5	ENSMUSG00000064367				10.4716	11.2588	11.0182										10.3785	10.4423	10.5939	11.2612	11.2548	11.2605	11.0367	11.4126	10.6054
Q91WP6	Serpina3n	ENSMUSG00000021091	8.27188	5.56662	6.61862	6.13366	6.86073	11.0164	8.23393	8.37302	8.20869	5.63823	5.4982	5.56344	6.65729	6.65292	6.54565	3.72237	7.564	7.11461	6.85787	6.84379	6.88053	11.3121	9.90509	11.832
P60710	Actb	ENSMUSG00000029580	9.39884	9.50425	9.65403	10.6156	10.1515	11.0009	9.44405	9.40842	9.34405	9.61184	9.421	9.47991	9.62244	9.6314	9.70825	11.2005	10.2596	10.3867	10.1539	10.1429	10.1578	11.2609	10.8337	10.9081
Q8C4U3	Sfrp1	ENSMUSG00000031548	4.20584	6.18199	4.08537	6.96198	8.55012	10.9803	4.06586	4.40523	4.14642	6.10269	6.09416	6.34911	4.12267	4.05759	4.07584	7.85967	6.05422	6.97207	8.54183	8.55524	8.55331	10.5691	9.58296	12.7887
	Malat1	ENSMUSG00000092341				10.4957	11.338	10.9627										10.3993	10.7642	10.3238	11.3325	11.342	11.3395	11.2323	10.9589	10.6969
P11499	Hsp90ab1	ENSMUSG00000023944	10.8553	10.5126	11.3833	11.1124	10.6704	10.9391	10.8697	10.8727	10.8233	10.486	10.5112	10.5406	11.35	11.3947	11.405	11.2018	11.0392	11.096	10.6607	10.6774	10.6732	10.9862	11.1744	10.6567
Q8VDD5	Myh9	ENSMUSG00000022443	12.2544	12.6711	12.4974	10.552	10.3716	10.8792	12.2349	12.266	12.2622	12.6685	12.6379	12.7071	12.4725	12.5332	12.4863	10.9188	10.245	10.4923	10.3821	10.3645	10.3682	11.1894	11.0327	10.4155
	mt-Nd1	ENSMUSG00000064341				10.5669	11.1343	10.878										10.3777	10.6171	10.7059	11.1327	11.1367	11.1335	10.9627	11.0293	10.6418
P19324	Serpinh1	ENSMUSG00000070436	9.71166	9.99	10.534	9.63024	11.0762	10.8738	9.69266	9.67919	9.76314	10.0183	9.93852	10.0132	10.5387	10.5635	10.4998	10.2855	9.12629	9.47888	11.0783	11.0712	11.0791	10.6005	10.9802	11.0406
	Spnb2	ENSMUSG00000020315				10.7832	11.4595	10.8661										10.6425	10.7391	10.9681	11.4615	11.4588	11.4583	10.9188	10.7891	10.8904
O35887	Calu	ENSMUSG00000029767	9.6678	9.47977	9.38598	10.2905	10.1644	10.8288	9.65353	9.67257	9.67729	9.44521	9.54027	9.45383	9.41984	9.32463	9.41348	10.4231	10.0859	10.3624	10.161	10.1645	10.1677	11.0316	10.9651	10.4896
	Fat1	ENSMUSG00000070047				7.73448	9.54395	10.776										7.95572	7.16746	8.08028	9.545	9.5483	9.53853	10.8838	10.5828	10.8615
	Ahnak	ENSMUSG00000069833				9.84225	11.5894	10.7554										9.6443	9.76152	10.1209	11.5909	11.5836	11.5935	10.9784	10.936	10.3518
P02463	Col4a1	ENSMUSG00000031502	5.23385	4.96417	4.01449	11.9042	11.1335	10.749	5.17499	5.33189	5.19467	5.01422	4.95489	4.9234	3.97009	3.99707	4.0763	12.5248	11.3906	11.7971	11.1371	11.1361	11.1272	10.9264	10.2354	11.0854
P29268	Ctgf	ENSMUSG00000019997	7.38886	9.45655	6.22953	9.61128	9.12197	10.6972	7.33505	7.33561	7.49592	9.35802	9.51685	9.49478	6.30619	6.35374	6.02865	9.78515	9.25925	9.78945	9.13832	9.11114	9.11647	11.4673	11.0529	9.57157
Q00780	Col8a1	ENSMUSG00000068196	5.72392	5.16836	4.25794	6.97022	10.393	10.6635	5.85998	5.53681	5.77496	5.24064	4.95413	5.3103	4.32347	4.26241	4.18793	6.87543	6.49975	7.5355	10.3931	10.3862	10.3998	10.5433	9.79321	11.654
	Neat1	ENSMUSG00000092274				9.63413	10.965	10.6081										9.62072	9.92743	9.35423	10.9709	10.9583	10.9659	10.8431	10.2808	10.7003
P09528	Fth1	ENSMUSG00000024661	8.00547	10.0008	7.30687	10.1561	11.5541	10.5337	8.08678	7.9966	7.93303	10.2327	9.83859	9.93094	7.32276	7.23005	7.3678	10.0375	10.316	10.1149	11.5651	11.5502	11.5468	10.4807	10.0776	11.0429
P09103	P4hb	ENSMUSG00000025130	12.2889	12.6912	12.0066	10.0277	10.8151	10.5291	12.2875	12.2843	12.295	12.6743	12.726	12.6733	12.0078	12.0232	11.9889	10.176	9.87836	10.0286	10.8204	10.807	10.818	10.5121	10.6188	10.4565
	Ccnd2	ENSMUSG00000000184				9.74809	9.92672	10.5259										9.54039	9.58521	10.1187	9.93504	9.92195	9.92319	10.7797	10.607	10.1909
Q64429	Cyp1b1	ENSMUSG00000024087	7.08083	7.13071	7.37565	7.0666	9.65731	10.5099	7.1227	7.05764	7.06213	7.12147	7.18453	7.08612	7.34097	7.3885	7.39748	6.97761	7.36971	6.85248	9.67207	9.64246	9.65741	10.4313	10.4298	10.6686
