# Supplementary material for: Proteomic profiling of concurrently isolated primary microvascular endothelial cells, pericytes, and vascular smooth muscle cells from adult mouse heart
Source: Sci Rep. 2022 May 25;12:8835. doi: 10.1038/s41598-022-12749-6 (PMC9132906; doi:10.1038/s41598-022-12749-6)
Supplement: Supplementary file 5 — Supplementary Table 2. [file 41598_2022_12749_MOESM5_ESM.xlsx]

## Sheet: ReadMe
Supplemental Table 2
"Proteomic Profiling of Concurrently Isolated Primary Microvascular Endothelial Cells, Pericytes, and Vascular Smooth Muscle Cells from Adult Mouse Heart" by Cao, et al. 2021
Column	Header	Description
A	Accession	UniProt accession
B	MGI_Gene	MGI gene symbol
C	HEC_1_intensity	Total protein reporter ion intensity for respective sample
D	HEC_2_intensity	Total protein reporter ion intensity for respective sample
E	HEC_3_intensity	Total protein reporter ion intensity for respective sample
F	HPC_1_intensity	Total protein reporter ion intensity for respective sample
G	HPC_2_intensity	Total protein reporter ion intensity for respective sample
H	HPC_3_intensity	Total protein reporter ion intensity for respective sample
I	SMC_1_intensity	Total protein reporter ion intensity for respective sample
J	SMC_2_intensity	Total protein reporter ion intensity for respective sample
K	SMC_3_intensity	Total protein reporter ion intensity for respective sample
L	HEC_1_log2CPM	Log2 protein intensity (CPM scale)
M	HEC_2_log2CPM	Log2 protein intensity (CPM scale)
N	HEC_3_log2CPM	Log2 protein intensity (CPM scale)
O	HPC_1_log2CPM	Log2 protein intensity (CPM scale)
P	HPC_2_log2CPM	Log2 protein intensity (CPM scale)
Q	HPC_3_log2CPM	Log2 protein intensity (CPM scale)
R	SMC_1_log2CPM	Log2 protein intensity (CPM scale)
S	SMC_2_log2CPM	Log2 protein intensity (CPM scale)
T	SMC_3_log2CPM	Log2 protein intensity (CPM scale)
U	logCPM	Geometric mean of CPM abundances (Log2 scale)
V	logFC_max_ALL	Global log2 fold change
W	logFC_HPC_HEC	Log2 fold change for respective comparison
X	logFC_SMC_HPC	Log2 fold change for respective comparison
Y	logFC_SMC_HEC	Log2 fold change for respective comparison
Z	PValue_ALL	Global p-value
AA	PValue_HPC_HEC	edgeR p-value for respective comparison
AB	PValue_SMC_HPC	edgeR p-value for respective comparison
AC	PValue_SMC_HEC	edgeR p-value for respective comparison
AD	FDR_ALL	Global corrected p-value
AE	FDR_HPC_HEC	Benjamini-Hochberg corrected p-value for respective comparison
AF	FDR_SMC_HPC	Benjamini-Hochberg corrected p-value for respective comparison
AG	FDR_SMC_HEC	Benjamini-Hochberg corrected p-value for respective comparison

## Sheet: Supplemental Table 2
Supplemental Table 2: Relative protein abundance comparisons
Accession	MGI_Gene	HEC_1_intensity	HEC_2_intensity	HEC_3_intensity	HPC_1_intensity	HPC_2_intensity	HPC_3_intensity	SMC_1_intensity	SMC_2_intensity	SMC_3_intensity	HEC_1_log2CPM	HEC_2_log2CPM	HEC_3_log2CPM	HPC_1_log2CPM	HPC_2_log2CPM	HPC_3_log2CPM	SMC_1_log2CPM	SMC_2_log2CPM	SMC_3_log2CPM	logCPM	logFC_max_ALL	logFC_HPC_HEC	logFC_SMC_HPC	logFC_SMC_HEC	PValue_ALL	PValue_HPC_HEC	PValue_SMC_HPC	PValue_SMC_HEC	FDR_ALL	FDR_HPC_HEC	FDR_SMC_HPC	FDR_SMC_HEC
A2ASS6	Ttn	256010	245598	234527	271535	264705	292878	306439	281981	297838	7.44286	7.29387	7.34387	7.71195	7.68478	7.5949	7.58875	7.57317	7.62894	7.5469	0.303196	0.303196	-0.0675853	0.23561	3.5e-06	1.49e-06	0.282872	0.000183	4.29e-06	2.41e-06	0.309687	0.000323
Q8VDD5	Myh9	7092437	7708849	7092030	8431076	8199619	10129854	9046891	8776962	8633768	12.2349	12.266	12.2622	12.6685	12.6379	12.7071	12.4725	12.5332	12.4863	12.4845	0.416967	0.416967	-0.173825	0.243142	8.03e-19	7.87e-20	0.000142	1.03e-07	1.38e-18	2.11e-19	0.000198	2.39e-07
Q9QXS1	Plec	13528282	14363729	13043179	4726716	4476588	5178543	9976232	9027428	9101051	13.1665	13.1639	13.1413	11.8336	11.7647	11.7391	12.6136	12.5738	12.5624	12.6126	1.37758	-1.37758	0.803745	-0.573831	1.08e-180	5.28e-182	1.05e-64	4.8e-34	1.48e-179	1.87e-180	6.38e-64	3.09e-33
P60710	Actb	1024885	1063572	938221	1013331	881898	1081767	1254722	1174383	1258675	9.44405	9.40842	9.34405	9.61184	9.421	9.47991	9.62244	9.6314	9.70825	9.52396	0.255119	0.107046	0.148073	0.255119	5.89e-05	0.0657739	0.0109298	1.17e-05	6.94e-05	0.0773096	0.0136719	2.3e-05
Q9JHU4	Dync1h1	9900580	10276857	9682664	9271988	9083932	10988231	8293306	7750229	7622707	12.7161	12.6808	12.7115	12.8056	12.7856	12.8244	12.347	12.3537	12.3066	12.6284	0.469356	0.10243	-0.469356	-0.366926	3.63e-27	0.020149	2.29e-26	9.32e-17	7.29e-27	0.0249713	6.32e-26	3.52e-16
Q9QXZ0	Macf1	2750793	3009592	2662543	1575256	1576510	1836688	1640052	1470889	1491018	10.8684	10.9091	10.8489	10.2483	10.2591	10.2436	10.0088	9.95619	9.95264	10.4171	0.902892	-0.62532	-0.277572	-0.902892	2.48e-106	1.43e-48	6.98e-11	1.86e-98	1.54e-105	7.7e-48	1.28e-10	4.64e-97
P16546	Sptan1	9710180	10565586	9573910	9526956	9759880	11134725	6011210	5542348	5541583	12.6881	12.7208	12.6952	12.8448	12.8892	12.8435	11.8827	11.87	11.8466	12.5367	0.992774	0.157892	-0.992774	-0.834882	9.82e-120	0.000321	3.06e-111	1.15e-79	7.11e-119	0.000456	3.56e-110	2.03e-78
Q8BTM8	Flna	5167802	5640103	5138273	4669670	4920499	5729654	7731550	7479642	7708008	11.7781	11.8152	11.7973	11.8161	11.9011	11.885	12.2458	12.3025	12.3227	12.0021	0.493723	0.0708774	0.422846	0.493723	4.64e-29	0.135098	5.61e-19	2.92e-25	9.64e-29	0.154442	1.31e-18	1.43e-24
Q62261	Sptbn1	7644729	8372561	7477323	7322895	7384590	8661116	4756445	4248496	4379836	12.3431	12.3852	12.3386	12.4652	12.4868	12.4811	11.545	11.4865	11.5072	12.1745	0.964637	0.121967	-0.964637	-0.84267	8.45e-115	0.00567765	3.23e-104	2.57e-80	5.77e-114	0.00742174	3.42e-103	4.6e-79
Q80X90	Flnb	6937344	7653947	6777480	3746399	3735297	4334588	5488083	5154584	5031744	12.203	12.2557	12.1968	11.4982	11.5035	11.4824	11.7514	11.7654	11.7074	11.8503	0.723972	-0.723972	0.246827	-0.477145	1.69e-61	4.27e-59	2.83e-08	8.66e-27	6.02e-61	2.75e-58	4.7e-08	4.43e-26
P20152	Vim	9753858	10270450	9366247	1783676	1550688	1873220	5201305	4548180	4307071	12.6946	12.6799	12.6635	10.4276	10.2352	10.272	11.6739	11.5848	11.483	11.8271	2.36533	-2.36533	1.26864	-1.09669	1.84e-257	3.56e-251	8.64e-79	8.57e-60	4.04e-256	2.39e-249	6.44e-78	9.87e-59
Q6ZWR6	Syne1	211031	239820	198326	167290	176489	198453	140167	126060	135560	7.16411	7.25953	7.10199	7.01316	7.09997	7.03339	6.4603	6.41169	6.49335	6.92635	0.721175	-0.127355	-0.593821	-0.721175	1.03e-25	0.0686409	2.68e-17	1.09e-24	2.01e-25	0.080565	5.93e-17	5.24e-24
P10126	Eef1a1	4498279	4699685	4572191	3554224	3613391	4385123	6740356	6602529	6875001	11.578	11.5521	11.6289	11.4223	11.4557	11.4991	12.0479	12.1225	12.1577	11.7471	0.650724	-0.127301	0.650724	0.523423	7.7e-43	0.0114877	6.82e-38	3.54e-25	2.03e-42	0.0145642	2.48e-37	1.73e-24
P16858	Gapdh	2445286	2610947	2330181	1645556	1667045	1978498	2318105	2243728	2067168	10.6986	10.7041	10.6565	10.3113	10.3396	10.3509	10.508	10.5654	10.424	10.5142	0.352493	-0.352493	0.166256	-0.186237	5.29e-12	6.49e-13	0.000688	0.000143	7.68e-12	1.38e-12	0.000924	0.000256
Q91ZX7	Lrp1	2193338	2398865	2268275	6671856	7213085	8463814	2472837	2267877	2377708	10.5417	10.5819	10.6176	12.3308	12.4529	12.4478	10.6012	10.5808	10.6259	11.4742	1.83089	1.83089	-1.80884	0.0220475	0	9.68e-267	9.05e-261	0.664645	0	8.58e-265	4.01e-259	0.70481
P17182	Eno1	2556073	2798643	2523799	1310945	1298732	1475177	1591890	1393165	1434215	10.7625	10.8042	10.7716	9.98334	9.97942	9.92741	9.96582	9.87787	9.8966	10.2765	0.865647	-0.815958	-0.049689	-0.865647	2.02e-108	3.38e-73	0.267344	5.09e-82	1.28e-107	2.75e-72	0.293398	9.5e-81
E9Q555	Rnf213	1434455	1530816	1443796	2826234	2905786	3555851	6442098	6326519	6319099	9.92909	9.9338	9.96591	11.0916	11.1412	11.1967	11.9826	12.0609	12.0361	11.2723	2.08387	1.20081	0.883061	2.08387	0	1.8e-134	1.57e-74	0	0	3.54e-133	1.09e-73	0
Q61879	Myh10	2664402	2862628	2701340	4430030	4262325	5206954	4392661	4232863	4183961	10.8224	10.8368	10.8697	11.7401	11.694	11.747	11.4302	11.4811	11.4412	11.3857	0.88406	0.88406	-0.276178	0.607882	3.26e-88	3.91e-88	3.83e-10	5.87e-43	1.64e-87	3.97e-87	6.84e-10	4.78e-42
P08113	Hsp90b1	3186469	3399638	3165380	4929434	4883660	6130069	2870480	2680443	2677281	11.0805	11.0849	11.0984	11.8942	11.8903	11.9824	10.8164	10.822	10.7971	11.3549	1.11107	0.834951	-1.11107	-0.276115	5.83e-148	1.21e-74	2.29e-129	1.19e-09	5.85e-147	1.02e-73	3.38e-128	3.13e-09
P11276	Fn1	4037186	3818656	4165750	5617753	5739890	6577083	1437940	1183464	1228502	11.4219	11.2526	11.4946	12.0827	12.1233	12.084	9.81908	9.64252	9.67324	11.3644	2.38311	0.703572	-2.38311	-1.67954	3.43e-221	7.12e-23	1.1e-222	4.77e-117	6.18e-220	2.07e-22	4.02e-221	1.69e-115
P26039	Tln1	5446252	5712480	5210649	2873097	2819117	3355942	4392208	4090297	3985242	11.8538	11.8336	11.8175	11.1153	11.0976	11.1132	11.43	11.4317	11.371	11.4827	0.726332	-0.726332	0.302449	-0.423882	9.73e-63	2.41e-62	3.2e-12	1.7e-22	3.54e-62	1.63e-61	6.08e-12	7.66e-22
P62737	Acta2	241688	240665	233160	280735	287990	329782	880596	902017	902940	7.3598	7.2646	7.33544	7.76002	7.80641	7.76611	9.11163	9.25073	9.22904	8.33207	1.87791	0.457151	1.42076	1.87791	0	1.27e-18	1.31e-159	5.97e-270	0	3.25e-18	2.74e-158	1.06e-267
P52480	Pkm	3971429	4392040	3828601	3296932	3657442	3944217	3384877	3051971	3156755	11.3982	11.4544	11.3729	11.3139	11.4732	11.3463	11.0542	11.0092	11.0348	11.2835	0.376052	-0.0294923	-0.346559	-0.376052	2.95e-13	0.586742	1.77e-10	4.48e-12	4.41e-13	0.614724	3.21e-10	1.37e-11
P11499	Hsp90ab1	2753291	2934738	2615771	1857347	1877642	2256472	4155364	3986777	4080378	10.8697	10.8727	10.8233	10.486	10.5112	10.5406	11.35	11.3947	11.405	10.9623	0.870691	-0.342652	0.870691	0.528039	3.83e-88	7.39e-15	7.07e-86	5.29e-33	1.92e-87	1.68e-14	5.84e-85	3.31e-32
Q8VHX6	Flnc	1986834	2199111	2007887	2050152	2110172	2407364	5077608	4624799	5073616	10.3991	10.4564	10.4417	10.6285	10.6797	10.634	11.6392	11.6089	11.7194	11.0165	1.22397	0.214952	1.00902	1.22397	1.42e-170	7.7e-06	4.26e-96	3.22e-139	1.75e-169	1.19e-05	4.01e-95	1.52e-137
Q64727	Vcl	3715973	3982756	3738718	5731470	6224537	7065712	4693057	4420224	4532966	11.3023	11.3133	11.3386	12.1116	12.2403	12.1874	11.5256	11.5436	11.5568	11.7282	0.862584	0.862584	-0.638662	0.223922	1.19e-77	4.09e-70	1.71e-39	3.72e-06	5.31e-77	3.18e-69	6.45e-39	7.63e-06
Q7TPR4	Actn1	1687781	1818606	1661693	1659055	1750301	1970588	1425075	1290708	1306329	10.1637	10.1823	10.1687	10.3231	10.4099	10.3451	9.80611	9.76766	9.76186	10.1232	0.581183	0.188258	-0.581183	-0.392925	1.14e-40	1.3e-05	4.65e-41	9.99e-20	2.89e-40	2e-05	1.8e-40	4.18e-19
Q6ZWQ0	Syne2	214795	235493	209735	90755	96457	103982	236895	228085	235860	7.18962	7.23326	7.18269	6.13086	6.22835	6.10093	7.2174	7.26715	7.29234	6.95295	1.10489	-1.04763	1.10489	0.0572657	8.02e-70	6.18e-55	9.12e-61	0.38823	3.21e-69	3.72e-54	5.09e-60	0.440272
P68369	Tuba1a	54930	64182	51826	24968	30018	35995	45041	49581	36733	5.22233	5.35782	5.16587	4.26897	4.5443	4.57047	4.82246	5.06544	4.60957	4.8898	0.783384	-0.783384	0.376965	-0.406419	2.89e-08	4.53e-09	0.00459227	0.00224306	3.78e-08	8.3e-09	0.00587915	0.00353172
Q68FD5	Cltc	5376087	5770402	5398542	3770383	3833752	4460033	4578234	4169429	4228491	11.8351	11.8482	11.8686	11.5074	11.5411	11.5236	11.4899	11.4594	11.4565	11.6246	0.382063	-0.32661	-0.055453	-0.382063	8.19e-22	1.39e-14	0.190825	2.25e-19	1.49e-21	3.15e-14	0.212857	9.3e-19
P19096	Fasn	2640187	2808536	2600333	4310747	4514846	5291693	3852213	3595385	3732671	10.8092	10.8093	10.8147	11.7007	11.777	11.7703	11.2408	11.2456	11.2765	11.3225	0.93862	0.93862	-0.495311	0.443308	4.33e-99	5.28e-99	3.47e-29	1e-23	2.5e-98	6.34e-98	1.02e-28	4.68e-23
P58252	Eef2	2970507	3266347	2925071	2576091	2578931	2995787	4416391	4023900	4265867	10.9793	11.0272	10.9845	10.9579	10.9691	10.9495	11.4379	11.4081	11.4692	11.1485	0.479776	-0.0383116	0.479776	0.441464	7.76e-35	0.375339	1.63e-28	2.07e-24	1.79e-34	0.405556	4.73e-28	9.88e-24
P63017	Hspa8	4256010	4598062	4249702	3130761	2960299	3610070	4393110	4189798	4139421	11.4981	11.5205	11.5234	11.2393	11.1681	11.2186	11.4303	11.4664	11.4258	11.3937	0.305122	-0.305122	0.232008	-0.0731142	5.84e-12	3.87e-12	1.29e-07	0.0959319	8.45e-12	8e-12	2.08e-07	0.121841
Q91ZU6	Dst	433494	467132	425801	310891	280963	380205	393745	352338	323987	8.20267	8.2214	8.2043	7.90722	7.77077	7.97137	7.95041	7.89453	7.75035	7.99628	0.341946	-0.323952	-0.0179939	-0.341946	1.36e-07	2.98e-06	0.795023	8.16e-07	1.75e-07	4.73e-06	0.811361	1.76e-06
P57780	Actn4	2167195	2321129	2071071	2409931	2493510	2854057	1851615	1683428	1714445	10.5244	10.5343	10.4864	10.8617	10.9205	10.8795	10.1839	10.1509	10.1541	10.5521	0.72444	0.372262	-0.72444	-0.352178	1.84e-63	2.46e-18	2.62e-64	1.41e-16	6.77e-63	6.26e-18	1.57e-63	5.29e-16
P09103	P4hb	7355946	7807271	7254893	8465065	8716311	9895779	6555568	6163121	6115841	12.2875	12.2843	12.295	12.6743	12.726	12.6733	12.0078	12.0232	11.9889	12.3566	0.684737	0.402475	-0.684737	-0.282261	2.47e-55	3.03e-20	4.19e-55	9.8e-11	8.04e-55	8.17e-20	2.11e-54	2.77e-10
P56480	Atp5b	3032637	3266029	2976639	3475675	3477407	4127065	3804393	3551124	3594968	11.0092	11.027	11.0097	11.39	11.4003	11.4116	11.2227	11.2278	11.2223	11.222	0.385361	0.385361	-0.176413	0.208948	6.11e-20	5.15e-21	1.62e-05	3.3e-07	1.07e-19	1.42e-20	2.39e-05	7.39e-07
P99024	Tubb5	76066	75944	79740	33431	30540	35054	69795	60239	67295	5.69198	5.60058	5.7875	4.69007	4.56917	4.53225	5.45435	5.34635	5.48299	5.31153	1.09663	-1.09663	0.830352	-0.266282	7.08e-37	8.88e-37	5.53e-22	0.00185844	1.7e-36	3.71e-36	1.39e-21	0.00295991
P20029	Hspa5	2893536	3000116	2912318	4195433	4141389	5095839	2793921	2504563	2649949	10.9414	10.9045	10.9782	11.6616	11.6524	11.7158	10.7774	10.7241	10.7823	11.1834	0.9154	0.735186	-0.9154	-0.180214	4.74e-101	1.16e-56	2.48e-86	9.32e-05	2.79e-100	7.19e-56	2.07e-85	0.000169
P68373	Tuba1c	34107	38500	31050	11790	11038	13200	32496	30380	28028	4.5348	4.62051	4.42679	3.18646	3.10096	3.12322	4.35149	4.35877	4.21936	4.10866	1.39222	-1.39222	1.17396	-0.218265	1.16e-46	8.73e-45	1.2e-32	0.0247805	3.28e-46	4.36e-44	3.85e-32	0.034136
Q69ZN7	Myof	3409360	3614598	3407349	5538971	5659441	6637764	3475878	3172324	3235385	11.1781	11.1733	11.2047	12.0624	12.103	12.0972	11.0925	11.065	11.0703	11.5249	1.01166	0.90219	-1.01166	-0.109466	5.65e-158	6.92e-99	2.41e-123	0.00984764	6.23e-157	8.27e-98	3.2e-122	0.0143202
Q9JKF1	Iqgap1	2746646	2843991	2684892	2747657	2750464	3322337	2914133	2712498	2834182	10.8663	10.8274	10.8609	11.0509	11.062	11.0987	10.8381	10.8391	10.8793	10.9286	0.219066	0.219066	-0.21839	0.000676	2.05e-08	3.1e-07	3.37e-07	0.987387	2.7e-08	5.24e-07	5.35e-07	0.989579
P63038	Hspd1	1182164	1286813	1165559	2322747	2401178	2818959	3026914	3009293	2869820	9.65002	9.6833	9.65707	10.8086	10.8661	10.8617	10.8929	10.9889	10.8973	10.5819	1.26353	1.18214	0.081392	1.26353	2.35e-181	8.73e-140	0.0789849	7.98e-159	3.27e-180	1.84e-138	0.0917089	5.35e-157
P07901	Hsp90aa1	1643657	1903589	1629318	1575357	1609369	1973398	2083340	2057823	2021018	10.1255	10.2482	10.1403	10.2484	10.2888	10.3472	10.354	10.4406	10.3914	10.2907	0.223385	0.122993	0.100392	0.223385	0.000113	0.0189403	0.0554178	2.04e-05	0.000132	0.0235439	0.0652608	3.92e-05
P24549	Aldh1a1	619087	695995	624133	2993738	3040613	3787860	346266	307882	341785	8.7168	8.79665	8.75597	11.1747	11.2067	11.2879	7.76503	7.69995	7.8275	9.9858	3.45878	2.46704	-3.45878	-0.991743	0	0	0	7.72e-79	0	0	0	1.33e-77
P68368	Tuba4a	84522	95209	78625	103258	106344	120122	78526	76998	69063	5.84406	5.92675	5.76718	6.31706	6.36913	6.3091	5.62439	5.70047	5.5204	5.96362	0.715041	0.484535	-0.715041	-0.230506	3.32e-22	7.23e-11	8.92e-22	0.00190589	6.09e-22	1.43e-10	2.24e-21	0.0030316
A2AN08	Ubr4	1119041	1198192	1095941	1046913	1018020	1231794	1208578	1147762	1150358	9.57085	9.58036	9.56822	9.65888	9.62809	9.66728	9.56839	9.59833	9.57842	9.60257	0.0783634	0.0783634	-0.0697501	0.00861323	0.0868138	0.0444007	0.0735565	0.825112	0.090628	0.0530671	0.0856062	0.853114
Q01853	Vcp	3709536	4096409	3629359	1686235	1713555	1867092	3190879	2925983	2997140	11.2998	11.3539	11.2958	10.3465	10.3793	10.2673	10.969	10.9484	10.9599	10.9244	0.984909	-0.984909	0.627333	-0.357576	4.94e-94	4.34e-95	4.41e-40	3.63e-14	2.68e-93	4.97e-94	1.67e-39	1.23e-13
Q8BFZ3	Actbl2	162493	157382	147330	162469	167444	196720	171519	158530	167867	6.78704	6.65185	6.67317	6.97097	7.02407	7.02074	6.75152	6.74233	6.80173	6.83132	0.30022	0.30022	-0.240037	0.0601832	1.08e-05	7.52e-06	0.000341	0.368927	1.31e-05	1.17e-05	0.000466	0.420699
Q9D0E1	Hnrnpm	1865867	2046571	1843449	956180	997826	1139373	1931206	1932540	1888862	10.3084	10.3527	10.3185	9.52809	9.59918	9.55476	10.2446	10.35	10.2939	10.1022	0.765681	-0.765681	0.735811	-0.0298693	7.6e-73	2.25e-61	7.23e-57	0.516593	3.17e-72	1.5e-60	3.76e-56	0.566064
P26041	Msn	2630769	2835142	2578764	1393744	1372087	1573811	1462281	1247176	1247945	10.8041	10.8229	10.8027	10.0717	10.0587	10.0208	9.8433	9.71817	9.6959	10.2758	1.05601	-0.759382	-0.296628	-1.05601	5.1e-107	2.59e-51	3.33e-09	1.64e-96	3.18e-106	1.46e-50	5.75e-09	3.93e-95
A2AAJ9	Obscn	277431	308636	274293	228724	234178	234567	130491	110127	113120	7.55879	7.62348	7.56984	7.46442	7.508	7.2746	6.3571	6.21674	6.23227	7.19721	1.31423	-0.165144	-1.14908	-1.31423	8.7e-65	0.0363042	6.77e-47	2.39e-60	3.26e-64	0.0437802	2.96e-46	2.8e-59
Q8CGC7	Eprs	1921499	2076916	1894372	2502195	2507191	3060275	2981270	2817140	2890158	10.3508	10.3739	10.3578	10.9159	10.9284	10.9802	10.871	10.8937	10.9075	10.754	0.580897	0.580897	-0.0509527	0.529944	3.74e-48	3.44e-42	0.230961	1.93e-35	1.08e-47	1.64e-41	0.255389	1.31e-34
Q61554	Fbn1	1674713	1217539	1469149	873179	958689	1085775	439111	329745	362966	10.1525	9.60347	9.99103	9.39709	9.54145	9.48525	8.10773	7.79892	7.91425	9.33431	1.98759	-0.457745	-1.52984	-1.98759	1.18e-51	0.000296	2.1e-32	4.66e-52	3.62e-51	0.000422	6.7e-32	4.6e-51
Q7TMY8	Huwe1	538167	567405	516117	402100	406908	479467	608386	573654	564258	8.51471	8.50195	8.48182	8.27836	8.30509	8.30603	8.57813	8.59775	8.55077	8.46201	0.279128	-0.203005	0.279128	0.076123	8.78e-13	1.31e-07	4.07e-13	0.0477303	1.3e-12	2.27e-07	7.94e-13	0.0632752
Q05793	Hspg2	2006828	2284317	2182552	2018090	1983818	2394396	681572	520140	506298	10.4135	10.5113	10.5621	10.6057	10.5906	10.6262	8.74201	8.45647	8.3944	10.1367	2.06851	0.110658	-2.06851	-1.95785	2.08e-136	0.188489	1.56e-123	1.06e-111	1.85e-135	0.211295	2.08e-122	3.28e-110
Q02053	Uba1	2537570	2709713	2409498	1537543	1530195	1875229	2221065	2093703	2075910	10.752	10.7576	10.7048	10.2134	10.216	10.2736	10.4463	10.4656	10.4301	10.4883	0.503746	-0.503746	0.212797	-0.29095	9.41e-31	2.41e-31	8.24e-07	1.61e-11	2.01e-30	8.92e-31	1.28e-06	4.76e-11
Q99PL5	Rrbp1	2741475	2929772	2689558	1213751	1104821	1342364	3014889	2852916	2875806	10.8635	10.8703	10.8634	9.87221	9.74613	9.7913	10.8872	10.9119	10.9003	10.6045	1.09568	-1.06159	1.09568	0.0340924	6.28e-143	1.08e-113	8.13e-121	0.461825	6.08e-142	1.6e-112	1.05e-119	0.51376
Q9ERU9	Ranbp2	1258300	1331444	1236739	1111397	1062245	1259063	1251521	1154941	1164413	9.74006	9.73249	9.74259	9.74511	9.68944	9.69887	9.61876	9.60732	9.59594	9.6868	0.131016	-0.0270414	-0.103975	-0.131016	0.00243798	0.496043	0.00886738	0.000975	0.00270971	0.526357	0.0111623	0.00160277
P10853	Hist1h2bn	417503	461037	453571	307553	295886	314686	488494	469541	428044	8.14844	8.20246	8.29545	7.89164	7.84543	7.69851	8.26149	8.30882	8.15217	8.10396	0.428128	-0.40255	0.428128	0.0255778	8.31e-11	6.63e-09	6.94e-10	0.712008	1.17e-10	1.2e-08	1.23e-09	0.749912
P09411	Pgk1	4398995	4546333	4316627	2454670	2332109	2759223	2285772	2019974	2137902	11.5458	11.5042	11.546	10.8883	10.824	10.8308	10.4878	10.4138	10.4725	11.0158	1.07371	-0.684147	-0.389564	-1.07371	1.19e-126	1.94e-50	1.46e-17	6.31e-120	9.36e-126	1.08e-49	3.26e-17	2.39e-118
P19324	Serpinh1	1217632	1283148	1254481	1343092	1262431	1565544	2367878	2240811	2178690	9.69266	9.67919	9.76314	10.0183	9.93852	10.0132	10.5387	10.5635	10.4998	10.1202	0.822101	0.278326	0.543775	0.822101	1.03e-71	2.71e-09	4.28e-31	2.55e-68	4.25e-71	5.02e-09	1.33e-30	3.52e-67
Q70FJ1	Akap9	161126	171233	151529	189454	178398	215134	130104	123123	115395	6.77485	6.77354	6.71371	7.19266	7.11549	7.14983	6.35281	6.37768	6.26099	6.78487	0.821644	0.398692	-0.821644	-0.422952	6.22e-34	1.75e-09	5.47e-35	1.74e-10	1.41e-33	3.27e-09	1.86e-34	4.85e-10
P40142	Tkt	3123194	3367293	3007204	3065967	3127967	3544090	3470542	3321081	3341567	11.0516	11.0711	11.0245	11.2091	11.2475	11.1919	11.0902	11.1312	11.1169	11.1278	0.167192	0.167192	-0.103524	0.0636686	0.000487	0.000113	0.0168268	0.141488	0.000556	0.000166	0.0207865	0.174958
F6ZDS4	Tpr	1907748	2070430	1828354	875078	865516	979666	1672446	1546480	1575653	10.3405	10.3694	10.3066	9.40022	9.39395	9.33689	10.037	10.0285	10.0323	9.9695	0.961758	-0.961758	0.655312	-0.306446	2.1e-113	2.37e-113	3.99e-54	3.62e-13	1.42e-112	3.48e-112	1.98e-53	1.16e-12
P14211	Calr	723497	805619	699464	704146	721965	893638	676854	611223	644333	8.94164	9.00767	8.92037	9.08668	9.13232	9.20429	8.73199	8.68927	8.74222	8.95029	0.420571	0.18487	-0.420571	-0.2357	1.86e-18	7e-05	1.68e-19	4.02e-07	3.16e-18	0.000104	3.99e-19	8.93e-07
P26040	Ezr	344204	363304	357604	1330487	1437066	1675414	1516568	1527962	1530384	7.86992	7.85875	7.95248	10.0047	10.1254	10.111	9.89589	10.0111	9.99023	9.59614	2.18706	2.18706	-0.114782	2.07228	0	0	0.0328001	1.99e-300	0	0	0.0394682	4.7e-298
Q61543	Glg1	2390359	2507512	2314124	2068153	2072300	2367570	1486659	1289097	1349084	10.6658	10.6458	10.6465	10.6411	10.6536	10.6099	9.86715	9.76586	9.80832	10.4166	0.838348	-0.0177544	-0.820593	-0.838348	1.76e-94	0.68945	3.54e-75	2.43e-78	9.66e-94	0.713591	2.48e-74	4.1e-77
P48678	Lmna	5232011	5514839	5123821	3145065	3118364	3534774	2533522	2403126	2267810	11.796	11.7828	11.7933	11.2458	11.2431	11.1881	10.6362	10.6644	10.5576	11.29	1.17056	-0.564755	-0.605807	-1.17056	1.21e-132	5.79e-33	1.23e-37	5.84e-133	1.03e-131	2.22e-32	4.42e-37	2.57e-131
P38647	Hspa9	1480947	1588743	1415335	2401818	2408194	2806935	3156417	3152192	3070413	9.97511	9.98739	9.93719	10.8569	10.8703	10.8555	10.9534	11.0559	10.9948	10.6769	1.03523	0.894181	0.141046	1.03523	2.38e-124	5.84e-86	0.00178725	5.65e-114	1.83e-123	5.7e-85	0.00234615	1.87e-112
P27773	Pdia3	4153037	4373078	3933542	2696567	2780999	3231430	2554527	2349502	2220112	11.4628	11.4482	11.4119	11.0239	11.0779	11.0587	10.6481	10.6319	10.527	11.0727	0.837773	-0.387418	-0.450355	-0.837773	6.01e-63	3.71e-15	6.42e-20	3.53e-64	2.19e-62	8.52e-15	1.54e-19	4.53e-63
Q7TPH6	Mycbp2	65639	71100	66294	75255	88896	102673	90757	91137	86503	5.47928	5.5055	5.52107	5.86067	6.11058	6.08265	5.83323	5.94368	5.84524	5.81592	0.520176	0.520176	-0.147328	0.372848	4.02e-10	1.12e-10	0.0669826	3.66e-06	5.56e-10	2.19e-10	0.0782303	7.52e-06
Q6PDQ2	Chd4	883798	962191	909838	364087	349613	401483	1074901	984323	1034373	9.23037	9.2639	9.29973	8.13509	8.08615	8.04993	9.39928	9.37671	9.4251	9.02576	1.30969	-1.17413	1.30969	0.135552	1.08e-224	1.63e-164	6.27e-203	0.00138079	1.99e-223	4.45e-163	1.96e-201	0.00222702
Q03265	Atp5a1	2286329	2504334	2302049	2681831	2723850	3216613	3026230	2864592	2778267	10.6016	10.6439	10.639	11.016	11.048	11.0521	10.8926	10.9178	10.8505	10.8613	0.410459	0.410459	-0.151502	0.258957	2.49e-20	3.59e-21	0.000481	2.46e-09	4.4e-20	9.91e-21	0.000652	6.37e-09
P21550	Eno3	249480	259246	248724	1321790	1461500	1633570	1039890	1034812	1047370	7.40558	7.3719	7.42866	9.99523	10.1498	10.0746	9.35151	9.44887	9.44311	9.32958	2.67233	2.67233	-0.659383	2.01295	0	0	2.31e-36	1.27e-302	0	0	8.07e-36	3.16e-300
Q8CIE6	Copa	2648911	2724683	2566484	1995665	1968548	2321089	2826816	2633070	2697717	10.814	10.7656	10.7958	10.5896	10.5795	10.5813	10.7943	10.7962	10.8081	10.7284	0.216072	-0.208475	0.216072	0.00759685	2.21e-08	3.6e-07	1.33e-07	0.852819	2.9e-08	6.08e-07	2.16e-07	0.876833
Q80SU7	Gvin1	1026752	1027367	996055	2009989	1898389	2504823	2251126	2166025	2225411	9.44667	9.35845	9.43034	10.5999	10.5271	10.6912	10.4657	10.5146	10.5304	10.2659	1.19532	1.19532	-0.103827	1.09149	9.38e-119	6.16e-106	0.0541985	4.82e-89	6.69e-118	8.12e-105	0.063931	1.04e-87
E9Q557	Dsp	45777	47053	40789	37651	65730	47536	35276	36283	55120	4.95936	4.90994	4.82037	4.86157	5.67502	4.97169	4.46991	4.61494	5.19506	4.98121	0.421247	0.31878	-0.421247	-0.102467	0.16164	0.170699	0.0704604	0.659397	0.166952	0.192308	0.0821376	0.700292
Q6P5E4	Uggt1	1674857	1818668	1693504	1696927	1738376	2048905	1281894	1112847	1217144	10.1526	10.1824	10.1961	10.3557	10.4001	10.4014	9.65335	9.55376	9.65984	10.0964	0.762728	0.20872	-0.762728	-0.554008	1.77e-61	6.11e-06	1.01e-60	4.95e-33	6.29e-61	9.53e-06	5.62e-60	3.09e-32
Q61316	Hspa4	1653500	1706146	1593652	2340625	2413607	2723774	1752696	1606948	1650984	10.1341	10.0902	10.1084	10.8196	10.8735	10.8121	10.1047	10.0838	10.0997	10.3907	0.739275	0.724326	-0.739275	-0.0149489	1.25e-92	8.3e-66	1.91e-68	0.722261	6.72e-92	5.89e-65	1.22e-67	0.759387
Q61595	Ktn1	1314961	1382831	1256806	695230	710067	828935	1662409	1606722	1661089	9.80361	9.78713	9.76581	9.0683	9.10835	9.09585	10.0284	10.0836	10.1085	9.70604	0.982937	-0.694666	0.982937	0.288271	1.45e-119	9.87e-61	1.31e-118	7.37e-12	1.04e-118	6.5e-60	1.64e-117	2.22e-11
P70398	Usp9x	952488	1008477	916311	1481870	1571807	1758451	1120050	1060390	1086406	9.33836	9.33168	9.30996	10.1602	10.2547	10.1808	9.45864	9.4841	9.4959	9.72089	0.872434	0.872434	-0.71952	0.152914	4.92e-107	5.1e-90	4.1e-62	0.000383	3.07e-106	5.29e-89	2.36e-61	0.000656
Q6P4T2	Snrnp200	2567701	2723481	2462696	1319880	1306734	1506873	3068012	2869395	2938109	10.7691	10.765	10.7363	9.99314	9.98828	9.95808	10.9124	10.9202	10.9312	10.6072	0.941387	-0.776922	0.941387	0.164465	2.82e-123	1.33e-79	2.38e-115	5.76e-05	2.15e-122	1.21e-78	2.87e-114	0.000106
P23116	Eif3a	1890230	1993671	1784772	1314081	1278977	1533031	2340307	2231561	2240311	10.3271	10.3149	10.2718	9.98679	9.95731	9.98291	10.5218	10.5576	10.54	10.2918	0.564133	-0.329086	0.564133	0.235047	7.1e-41	1.99e-15	4.82e-42	1.38e-08	1.81e-40	4.62e-15	1.9e-41	3.41e-08
O70133	Dhx9	1211656	1287427	1161259	497098	464148	552681	1133866	1048759	1052149	9.68557	9.68399	9.65174	8.58434	8.49498	8.51104	9.47633	9.46818	9.44968	9.30168	1.1432	-1.1432	0.934128	-0.209076	3.23e-169	4.7e-160	2.13e-108	5.98e-07	3.96e-168	1.22e-158	2.35e-107	1.31e-06
O08553	Dpysl2	3037216	3202495	2959219	2413089	2512046	2721134	1889781	1732988	1792434	11.0113	10.9987	11.0013	10.8636	10.9312	10.8107	10.2133	10.1928	10.2183	10.7333	0.795627	-0.134422	-0.661205	-0.795627	4.13e-71	0.00344664	1.49e-46	2.38e-66	1.68e-70	0.00457281	6.46e-46	3.19e-65
P05064	Aldoa	1084261	1156466	1054440	826204	875393	952511	471557	409146	438084	9.5253	9.52923	9.51252	9.31731	9.41032	9.29633	8.21058	8.11019	8.18562	9.12269	1.35294	-0.180192	-1.17275	-1.35294	1.42e-189	0.00013	2.29e-133	2.32e-175	2.09e-188	0.00019	3.61e-132	1.95e-173
Q8R4Y4	Stab1	4768689	5190026	4628502	293427	112078	121659	447441	111574	141753	11.6622	11.6952	11.6466	7.82381	6.4449	6.32744	8.13484	6.23558	6.55779	10.2029	4.63108	-4.63108	0.193813	-4.43727	6.36e-25	5.91e-16	0.6937	5.08e-15	1.22e-24	1.4e-15	0.717093	1.77e-14
P16045	Lgals1	697034	726405	693846	1109150	1100080	1318640	1342550	1367740	1360460	8.88789	8.85835	8.90873	9.74219	9.73993	9.76557	9.72005	9.8513	9.82044	9.5339	0.913203	0.864141	0.0490615	0.913203	1.31e-98	5.82e-76	0.291442	1.78e-84	7.51e-98	4.99e-75	0.318368	3.46e-83
Q69Z23	Dnah17	25675	33290	30229	57981	60171	68974	32159	33267	29837	4.1251	4.41074	4.38813	5.48446	5.54753	5.50872	4.33645	4.48974	4.30959	4.84814	1.20011	1.20011	-1.13301	0.0670991	2.79e-41	3.54e-31	4.74e-28	0.510554	7.14e-41	1.31e-30	1.36e-27	0.56056
Q60854	Serpinb6a	1268381	1406393	1338914	2135725	2334732	2740481	1171370	1095400	1182629	9.75157	9.8115	9.85711	10.6875	10.8256	10.821	9.52327	9.53096	9.61834	10.1495	1.22123	0.972029	-1.22123	-0.249203	3.26e-123	6.75e-67	1.94e-103	7.89e-06	2.47e-122	4.87e-66	2.02e-102	1.57e-05
Q9ERD7	Tubb3	209185	236662	209194	55447	51685	60066	404068	396052	404259	7.15144	7.2404	7.17896	5.41999	5.32821	5.30922	7.98775	8.06326	8.06969	7.22981	2.68743	-1.83747	2.68743	0.84996	0	7.13e-169	0	1.88e-39	0	2.07e-167	0	1.39e-38
O08788	Dctn1	1138503	1236172	1142126	1495029	1559334	1807667	1240936	1161275	1165934	9.59572	9.62538	9.62777	10.1729	10.2432	10.2207	9.6065	9.61521	9.59783	9.84079	0.606037	0.596203	-0.606037	-0.00983334	2.1e-65	1.67e-47	5.15e-49	0.810622	7.94e-65	8.8e-47	2.33e-48	0.841109
P26043	Rdx	726554	765248	701228	559618	574803	670123	752574	728056	723885	8.94773	8.9335	8.924	8.75525	8.80346	8.78902	8.88498	8.94162	8.91017	8.87831	0.152391	-0.152391	0.129725	-0.0226658	0.000123	7.73e-05	0.000766	0.556494	0.000142	0.000114	0.0010266	0.604848
P70699	Gaa	522481	589906	554269	1804225	1957963	2266337	557331	496324	548591	8.47204	8.55806	8.58471	10.4441	10.5717	10.5469	8.45168	8.38886	8.51014	9.51326	2.07086	1.98288	-2.07086	-0.0879861	0	4.12e-266	2.56e-288	0.108902	0	3.53e-264	1.52e-286	0.137022
P07356	Anxa2	4893467	5567236	4929655	3716508	3953497	4388649	3361433	3157600	3271655	11.6994	11.7965	11.7375	11.4867	11.5854	11.5003	11.0442	11.0583	11.0864	11.4714	0.681979	-0.220222	-0.461756	-0.681979	2.99e-42	8.92e-06	1.43e-20	1.03e-42	7.78e-42	1.38e-05	3.47e-20	8.33e-42
Q922F4	Tubb6	772670	817290	748744	294449	260551	320035	1024020	997720	1012510	9.03651	9.02842	9.01859	7.82883	7.66196	7.72283	9.32932	9.39621	9.39428	8.86526	1.63408	-1.28834	1.63408	0.345741	5.11e-232	7.05e-144	4.61e-226	3.44e-12	9.87e-231	1.56e-142	1.73e-224	1.06e-11
P70227	Itpr3	224305	232141	217396	264201	257770	303014	210864	194849	193599	7.25212	7.21258	7.23444	7.67245	7.64648	7.64398	7.04946	7.03993	7.00748	7.33038	0.621953	0.421221	-0.621953	-0.200732	5.44e-30	2.65e-14	3.28e-29	0.00028	1.15e-29	5.93e-14	9.69e-29	0.000485
Q6URW6	Myh14	81489	78845	77729	109122	112272	116565	119516	97892	146483	5.79134	5.65467	5.75065	6.39675	6.44739	6.26573	6.23035	6.04684	6.60515	6.16685	0.638621	0.638621	-0.0588164	0.579805	5.41e-07	6.85e-07	0.646083	6.43e-06	6.83e-07	1.14e-06	0.669962	1.29e-05
P26231	Ctnna1	1018638	1046268	985685	594544	579113	678604	894583	860732	870377	9.43523	9.38475	9.41525	8.84259	8.81424	8.80717	9.13436	9.18314	9.17605	9.15269	0.590479	-0.590479	0.343265	-0.247214	9e-49	5.52e-50	4.67e-18	4.32e-10	2.63e-48	3.04e-49	1.06e-17	1.17e-09
Q71LX4	Tln2	169003	174176	172055	229683	213508	262514	222925	220325	208134	6.84371	6.79812	6.89699	7.47045	7.37468	7.43699	7.12971	7.21721	7.11193	7.16221	0.581084	0.581084	-0.274236	0.306848	9.48e-18	8.66e-19	2.81e-05	2.8e-06	1.58e-17	2.24e-18	4.08e-05	5.79e-06
Q8VDJ3	Hdlbp	2868409	3116541	2782735	1440170	1442546	1634914	2573166	2462251	2424923	10.9288	10.9594	10.9126	10.119	10.1309	10.0757	10.6586	10.6995	10.6543	10.6106	0.824999	-0.824999	0.562193	-0.262806	2.82e-81	2.49e-81	5.39e-39	9.26e-10	1.32e-80	2.3e-80	2e-38	2.46e-09
O88738	Birc6	193526	206615	190402	191574	188510	222778	246931	223727	230781	7.03919	7.04452	7.04317	7.20871	7.19503	7.2002	7.27726	7.23931	7.26094	7.17052	0.21696	0.159034	0.0579267	0.21696	0.000411	0.00495546	0.30593	0.000127	0.00047	0.0065051	0.333168	0.000227
Q91VW5	Golga4	247086	284743	251226	151386	154358	177006	229553	200452	198119	7.39167	7.50724	7.4431	6.86904	6.90667	6.86839	7.17198	7.08083	7.04078	7.16195	0.566635	-0.566635	0.217435	-0.3492	2.79e-17	9.75e-18	0.000967	1.18e-07	4.59e-17	2.45e-17	0.00129099	2.72e-07
Q9JLN9	Mtor	153334	165002	150781	182760	209678	214944	136054	125739	130200	6.70334	6.72006	6.70657	7.14076	7.34857	7.14856	6.41733	6.40801	6.43514	6.82015	0.795674	0.505869	-0.795674	-0.289805	7.53e-27	9.52e-12	1.31e-26	9.25e-05	1.5e-26	1.94e-11	3.64e-26	0.000168
Q8BL66	Eea1	1556888	1669540	1547462	1441870	1456996	1711901	1441087	1313634	1380112	10.0473	10.059	10.066	10.1207	10.1453	10.1421	9.82223	9.79306	9.84113	10.0103	0.317137	0.0786754	-0.317137	-0.238462	2.73e-15	0.0490576	2.27e-15	2.49e-09	4.28e-15	0.0583381	4.72e-15	6.45e-09
Q9JMH9	Myo18a	244436	271240	242694	237456	218201	278373	196893	189590	184154	7.37611	7.43714	7.39326	7.51847	7.40605	7.52162	6.95056	7.00046	6.93533	7.30009	0.520658	0.0806375	-0.520658	-0.44002	7.92e-18	0.193286	5.44e-17	1.39e-12	1.32e-17	0.216282	1.19e-16	4.38e-12
P14824	Anxa6	2232654	2397349	2198849	2713414	2881997	3275545	2672962	2446718	2525906	10.5673	10.5809	10.5728	11.0328	11.1294	11.0783	10.7135	10.6903	10.7131	10.803	0.506999	0.506999	-0.374994	0.132004	2.08e-32	1.6e-30	1.84e-17	0.00272639	4.6e-32	5.8e-30	4.11e-17	0.00423498
Q61768	Kif5b	1145461	1296091	1162800	1131062	1161576	1423757	1173954	1070225	1046660	9.60451	9.69367	9.65365	9.77042	9.8184	9.87623	9.52645	9.49742	9.44213	9.66058	0.333242	0.171261	-0.333242	-0.161982	4.92e-11	0.000401	5.92e-12	0.000815	6.97e-11	0.000567	1.12e-11	0.00134945
Q8BI84	Mia3	709948	795483	714189	484404	489060	564646	553060	521830	519380	8.91437	8.98941	8.95042	8.54702	8.5704	8.54194	8.44058	8.46115	8.4312	8.66667	0.507359	-0.398553	-0.108807	-0.507359	1.01e-43	4.31e-25	0.00467529	1.5e-39	2.72e-43	1.33e-24	0.00597927	1.12e-38
P80314	Cct2	1772491	1963764	1767440	1628918	1748158	2044357	2763668	2720456	2669108	10.2344	10.2931	10.2577	10.2967	10.4082	10.3982	10.7617	10.8434	10.7927	10.496	0.537695	0.106597	0.431098	0.537695	1.42e-30	0.0304762	2.42e-18	1.36e-27	3.03e-30	0.0371034	5.56e-18	7.19e-27
Q60864	Stip1	1966713	2016366	1905837	2471515	2378493	2883568	3714951	3634222	3664083	10.3844	10.3313	10.3665	10.8981	10.8524	10.8944	11.1884	11.2611	11.2498	10.8687	0.872602	0.520906	0.351697	0.872602	2.03e-82	2.9e-31	3.72e-15	9.47e-84	9.63e-82	1.07e-30	7.68e-15	1.82e-82
P13020	Gsn	591052	600744	578149	1122585	1210122	1372208	429952	405957	412513	8.64994	8.58432	8.64556	9.75956	9.87747	9.82302	8.07732	8.0989	8.09885	9.03392	1.7291	1.19391	-1.7291	-0.53519	0	3.39e-154	4.28835690572e-312	4.24e-33	0	8.33e-153	3.08637397011784e-310	2.67e-32
Q5SSE9	Abca13	46694	27442	30512	76341	46177	73486	29073	26327	26961	4.98797	4.13204	4.40157	5.88134	5.16564	5.60014	4.19091	4.1522	4.16337	4.8946	1.4095	1.02582	-1.4095	-0.383681	1.78e-10	4.86e-06	4.81e-10	0.0846317	2.49e-10	7.62e-06	8.56e-10	0.108208
Q8BMJ2	Lars	1406002	1494743	1383733	1713394	1633659	2084111	3111921	3018063	3065587	9.90018	9.8994	9.90461	10.3696	10.3104	10.426	10.9329	10.9931	10.9925	10.4816	1.07171	0.46803	0.603681	1.07171	7.1e-117	1.1e-23	3.37e-38	9.8e-115	4.95e-116	3.27e-23	1.23e-37	3.33e-113
P02468	Lamc1	715972	766884	734888	1757122	1875331	2180233	715894	654618	666674	8.92656	8.93658	8.99164	10.406	10.5095	10.491	8.81289	8.78823	8.79139	9.61841	1.67196	1.51763	-1.67196	-0.154333	0	9.7e-239	9.11e-287	0.000607	0	5.6e-237	5.14e-285	0.00102027
P17710	Hk1	1228314	1284279	1220913	849185	866892	994789	684976	606770	637149	9.70526	9.68046	9.72401	9.35689	9.39624	9.35899	8.7492	8.67872	8.72604	9.31962	0.985066	-0.332535	-0.652531	-0.985066	8.56e-125	5.34e-16	1.41e-56	3.15e-125	6.61e-124	1.26e-15	7.29e-56	1.3e-123
P11881	Itpr1	361662	382137	356449	387821	371539	450670	289068	229744	220561	7.9413	7.93166	7.94781	8.2262	8.17391	8.21667	7.50456	7.2776	7.19559	7.87032	0.873848	0.265495	-0.873848	-0.608353	8.9e-30	0.00046	2.31e-30	1.22e-15	1.87e-29	0.000647	7.02e-30	4.35e-15
Q8BKC5	Ipo5	1276421	1320278	1219323	1279674	1268316	1556944	3137837	3101623	3104980	9.76069	9.72034	9.72213	9.94851	9.94523	10.0052	10.9448	11.0325	11.0109	10.3427	1.26207	0.232087	1.02998	1.26207	3.54e-204	2.71e-07	4.38e-113	4.09e-167	5.73e-203	4.6e-07	5.14e-112	2.98e-165
Q61001	Lama5	436345	456924	439648	1683462	1737548	2084936	601388	533382	526702	8.21213	8.18953	8.25047	10.3442	10.3994	10.4265	8.56144	8.49274	8.4514	9.3827	2.17284	2.17284	-1.88785	0.284986	0	0	0	1.08e-09	0	0	0	2.86e-09
Q9WTQ5	Akap12	1136996	1263703	1136212	1136832	1162510	1356381	737983	657289	662888	9.59381	9.65716	9.62028	9.77776	9.81956	9.80629	8.85673	8.7941	8.78318	9.47212	0.989602	0.177322	-0.989602	-0.81228	1.41e-124	3.16e-05	3.94e-117	5.06e-80	1.09e-123	4.75e-05	4.83e-116	8.97e-79
Q9JLC8	Sacs	119826	131650	119591	143774	155807	184654	150970	134049	138019	6.3476	6.39428	6.37223	6.79461	6.92015	6.92942	6.56741	6.50034	6.51928	6.61063	0.511199	0.511199	-0.353409	0.15779	3.44e-14	2.97e-14	1.43e-07	0.0187183	5.26e-14	6.63e-14	2.31e-07	0.0261551
Q80W93	Hydin	20767	25200	20519	25610	31710	31840	35760	38280	37430	3.81903	4.00908	3.82916	4.30559	4.62341	4.39351	4.48957	4.69224	4.63668	4.34634	0.72022	0.558689	0.161531	0.72022	1.47e-09	1.52e-06	0.163031	6.09e-10	2e-09	2.46e-06	0.18317	1.64e-09
P08003	Pdia4	3049178	3298261	3082869	2782951	2873296	3287549	2461547	2200863	2311646	11.017	11.0412	11.0603	11.0694	11.125	11.0835	10.5946	10.5376	10.5853	10.9199	0.520125	0.053212	-0.520125	-0.466913	2e-36	0.223836	1.96e-32	1.74e-26	4.75e-36	0.248562	6.26e-32	8.81e-26
Q8BW94	Dnah3	11028	12899	13618	14526	13569	17080	13768	12401	15386	2.90592	3.04292	3.23772	3.48753	3.39879	3.49499	3.11255	3.06612	3.35411	3.24735	0.392469	0.392469	-0.277891	0.114579	0.00806479	0.00278087	0.0340312	0.381952	0.00879055	0.00371331	0.0409397	0.433945
B2RQC6	Cad	588424	632219	574428	721107	754261	852597	1186270	1140513	1187919	8.64351	8.658	8.63624	9.12102	9.19546	9.13646	9.54151	9.58918	9.62478	9.17786	0.939611	0.505389	0.434222	0.939611	1.85e-105	1.7e-32	1.85e-24	1.2e-106	1.14e-104	6.43e-32	4.94e-24	3.52e-105
P17742	Ppia	1626355	1780506	1536905	1685919	1589433	1821537	1399508	1314412	1353291	10.1102	10.1518	10.0561	10.3463	10.2708	10.2317	9.77999	9.79392	9.81281	10.0758	0.488076	0.177151	-0.488076	-0.310924	2.78e-23	0.000229	4.03e-24	1.03e-10	5.19e-23	0.000329	1.07e-23	2.9e-10
Q9JKR6	Hyou1	1608227	1749003	1570080	1562818	1600560	1845972	1162449	1060309	1112620	10.0941	10.126	10.0869	10.2369	10.2809	10.2509	9.51224	9.48399	9.5303	9.99013	0.747376	0.15392	-0.747376	-0.593457	2.54e-77	0.000173	1.61e-73	3.29e-47	1.13e-76	0.000251	1.11e-72	2.92e-46
B2RXS4	Plxnb2	602298	637109	626874	2245941	2403870	2772476	1004377	965493	954384	8.67713	8.66911	8.76229	10.7601	10.8677	10.8377	9.30138	9.34884	9.30898	9.90031	2.11905	2.11905	-1.50264	0.616416	0	0	1.13e-202	7.44e-37	0	0	3.49e-201	5.2e-36
Q8BMS1	Hadha	2303732	2394392	2244189	1494926	1435897	1784133	1776300	1673212	1637083	10.6126	10.5792	10.6022	10.1728	10.1243	10.2017	10.124	10.1421	10.0875	10.3109	0.480029	-0.431423	-0.0486053	-0.480029	4.24e-34	2.53e-23	0.261453	1.84e-28	9.64e-34	7.44e-23	0.287188	1e-27
Q99PV0	Prpf8	1717514	1836692	1676815	832295	797577	954110	1986179	1857823	1876384	10.1889	10.1966	10.1818	9.3279	9.27602	9.29875	10.2851	10.2931	10.2843	9.98871	0.986453	-0.888063	0.986453	0.09839	5.19e-150	9.29e-109	2.88e-133	0.0133683	5.28e-149	1.27e-107	4.53e-132	0.0190877
Q7TPV4	Mybbp1a	1027392	1070393	974808	676309	661066	757482	2424044	2321877	2307387	9.44757	9.41764	9.39924	9.02849	9.00519	8.96581	10.5725	10.6148	10.5826	9.83461	1.59002	-0.421564	1.59002	1.16845	0	5.85e-24	1.44e-303	1.86e-168	0	1.75e-23	9.18e-302	1.4e-166
Q8VIJ6	Sfpq	1135393	1241925	1081700	422014	393220	449769	1110554	1025132	1036188	9.59178	9.63208	9.54935	8.3481	8.25573	8.21378	9.44635	9.43531	9.42763	9.20768	1.31784	-1.31784	1.16282	-0.155013	2.85e-180	8.36e-165	1.13e-129	0.00106663	3.9e-179	2.31e-163	1.69e-128	0.00174239
Q8BX70	Vps13c	527971	552944	507991	428486	453261	545117	378589	341627	350684	8.48712	8.46471	8.45892	8.37006	8.46073	8.49116	7.89378	7.85	7.86458	8.28571	0.60073	-0.0287344	-0.571996	-0.60073	1.99e-44	0.537366	1.98e-34	8.85e-38	5.39e-44	0.567899	6.63e-34	6.31e-37
P06745	Gpi1	1685416	1803849	1660796	1475164	1353658	1631707	1038551	989590	999436	10.1617	10.1706	10.1679	10.1536	10.0392	10.0729	9.34965	9.3844	9.37553	9.91715	0.796801	-0.0773663	-0.719435	-0.796801	5.66e-80	0.0823273	3.94e-58	9.84e-71	2.6e-79	0.0959262	2.09e-57	1.42e-69
P17183	Eno2	37598	37639	34210	29482	27047	35394	61244	54623	59553	4.67539	4.58788	4.56661	4.50872	4.39394	4.54618	5.26579	5.20516	5.30666	4.82674	0.775397	-0.126324	0.775397	0.649073	2.08e-22	0.137519	1.21e-19	2.82e-14	3.82e-22	0.157029	2.88e-19	9.59e-14
Q8BU30	Iars	1599563	1757373	1631516	2434708	2515497	2969378	3104225	3112544	3069251	10.0863	10.1329	10.1423	10.8765	10.9332	10.9367	10.9293	11.0376	10.9942	10.7244	0.867039	0.795018	0.0720209	0.867039	3.92e-83	8.85e-62	0.130564	5.77e-73	1.88e-82	5.95e-61	0.148541	8.73e-72
Q78PY7	Snd1	1904682	1972725	1788034	1333059	1278871	1546077	2533728	2405188	2433928	10.3381	10.2997	10.2744	10.0075	9.95719	9.99514	10.6363	10.6657	10.6596	10.3407	0.667167	-0.317561	0.667167	0.349606	1.13e-54	6.65e-14	1.71e-55	1.59e-16	3.63e-54	1.46e-13	8.69e-55	5.94e-16
Q70KF4	Cmya5	64200	59418	57077	59474	52004	66628	58547	54366	47600	5.4473	5.24655	5.3051	5.52114	5.33709	5.4588	5.20082	5.19835	4.98345	5.30823	0.309945	0.105558	-0.309945	-0.204387	0.00504631	0.27315	0.00130581	0.033919	0.00554301	0.300235	0.00172832	0.0457846
P97479	Myo7a	447464	492391	459177	932514	951686	1144541	324068	303912	326149	8.24843	8.29738	8.31317	9.49193	9.53088	9.56129	7.66944	7.68123	7.75994	8.71334	1.82421	1.24173	-1.82421	-0.582488	0	4.28e-175	0	7.72e-41	0	1.32e-173	0	5.94e-40
O35074	Ptgis	923441	1011466	923970	1112194	1137123	1333176	1696703	1626031	1591382	9.29368	9.33595	9.32196	9.74615	9.78771	9.78139	10.0578	10.1009	10.0466	9.75158	0.751314	0.454559	0.296755	0.751314	8.32e-73	2.22e-28	5.11e-13	5.26e-74	3.46e-72	7.57e-28	9.94e-13	8.09e-73
Q3V0Q1	Dnah12	109960	126330	124980	128234	114340	132057	153023	136072	147877	6.22364	6.33477	6.43582	6.62959	6.47372	6.44576	6.5869	6.52194	6.61881	6.48004	0.24244	0.184638	0.057802	0.24244	0.00888219	0.0241085	0.47998	0.00306725	0.0096603	0.0296563	0.507037	0.00473778
Q6ZQ38	Cand1	2219295	2282472	2099159	2143734	2206031	2555839	2485646	2202435	2364173	10.5587	10.5101	10.5059	10.6929	10.7438	10.7203	10.6087	10.5386	10.6177	10.6133	0.194054	0.194054	-0.13038	0.0636741	5.91e-05	1.62e-05	0.00376092	0.156991	6.96e-05	2.48e-05	0.00483906	0.192641
P27546	Map4	1986655	2284376	1974419	734043	743904	821438	1352406	1269693	1207641	10.3989	10.5113	10.4175	9.14667	9.17551	9.08275	9.7306	9.74398	9.64853	9.86183	1.30792	-1.30792	0.572826	-0.735094	1.99e-142	1.73e-138	1.04e-28	5.33e-46	1.92e-141	3.59e-137	3.03e-28	4.64e-45
Q8VDN2	Atp1a1	1177839	1196465	1144942	1528287	1578767	1861013	1311207	1191192	1217889	9.64473	9.57828	9.63132	10.2047	10.2611	10.2626	9.68597	9.65191	9.66072	9.87161	0.624652	0.624652	-0.576772	0.0478798	7.2e-61	2.6e-48	1.71e-41	0.261115	2.53e-60	1.4e-47	6.7e-41	0.307785
P08122	Col4a2	222125	271213	247906	293805	313571	359695	124272	109583	112635	7.23803	7.437	7.42391	7.82567	7.92918	7.89137	6.28665	6.2096	6.22607	7.31281	1.64155	0.513572	-1.64155	-1.12798	6.1e-107	1.58e-12	5.58e-108	2.75e-53	3.8e-106	3.32e-12	6.12e-107	2.76e-52
P70168	Kpnb1	1254447	1304833	1175385	1173868	1196167	1406785	1674412	1589029	1628776	9.73564	9.70337	9.66918	9.82401	9.86074	9.85893	10.0387	10.0676	10.0801	9.87868	0.359289	0.145006	0.214283	0.359289	3.05e-17	0.00049	2.6e-07	6.22e-18	4.99e-17	0.000688	4.15e-07	2.44e-17
Q64511	Top2b	602628	656972	589439	291345	278873	339686	749968	688685	707117	8.67792	8.71341	8.67346	7.81354	7.76	7.8088	8.87998	8.86142	8.87636	8.52259	1.07829	-0.89406	1.07829	0.184232	3.19e-182	1.15e-118	1.53e-170	1.51e-06	4.53e-181	1.81e-117	3.84e-169	3.19e-06
O88737	Bsn	45843	67844	45547	35196	48618	53443	64600	64464	61042	4.96143	5.43787	4.97955	4.7643	5.23996	5.14067	5.34276	5.44414	5.34229	5.20076	0.314772	-0.081261	0.314772	0.233511	0.10298	0.598727	0.0416877	0.130638	0.107346	0.626745	0.0496811	0.162309
Q9DBG3	Ap2b1	867542	895288	841749	725929	723486	838185	665381	596162	629003	9.20359	9.15993	9.18751	9.13064	9.13536	9.11186	8.70733	8.65328	8.70748	9.01604	0.4942	-0.0577997	-0.4364	-0.4942	8.94e-41	0.138844	6.9e-29	1.55e-36	2.27e-40	0.15836	2.02e-28	1.08e-35
Q61687	Atrx	273897	297537	264372	118752	109124	133116	308445	309272	303787	7.54029	7.57064	7.51669	6.51876	6.40636	6.45728	7.59816	7.70645	7.65747	7.31017	1.19317	-1.08118	1.19317	0.111994	2.21e-88	5.59e-66	1.4e-79	0.0721683	1.12e-87	3.97e-65	1.06e-78	0.093525
Q07113	Igf2r	753102	786022	752707	1579601	1648761	1900572	926537	845105	861288	8.9995	8.97214	9.02621	10.2523	10.3237	10.293	9.185	9.1567	9.16091	9.6066	1.2905	1.2905	-1.12236	0.168138	4.25e-264	3.54e-205	6.98e-157	5.23e-05	9.95e-263	1.55e-203	1.43e-155	9.69e-05
Q5SYD0	Myo1d	1086942	1150905	1094687	1679268	1641763	2037891	881837	801564	814116	9.52886	9.52227	9.56657	10.3406	10.3176	10.3936	9.11366	9.08039	9.07965	9.75686	1.25961	0.811568	-1.25961	-0.448044	2.38e-204	1.69e-81	3.61e-190	2.91e-26	3.88e-203	1.57e-80	1.04e-188	1.46e-25
Q9D0I9	Rars	1329056	1410536	1269368	1151010	1103201	1350165	1476887	1424034	1427883	9.81899	9.81575	9.78016	9.79564	9.74402	9.79966	9.85763	9.90949	9.89022	9.82438	0.105945	-0.0250776	0.105945	0.080867	0.0288358	0.547558	0.0110669	0.0524603	0.0307624	0.577809	0.0138329	0.0692697
Q9Z1T1	Ap3b1	847509	879592	822257	709995	731016	871369	863420	790730	803772	9.16989	9.13441	9.15371	9.09862	9.15029	9.16788	9.08321	9.06076	9.0612	9.12061	0.0843124	-0.0135094	-0.070803	-0.0843124	0.0744646	0.733172	0.0740018	0.033378	0.0780479	0.753816	0.0860841	0.0450912
Q922J3	Clip1	385992	429375	385786	284441	279712	323603	355208	329785	345166	8.03523	8.09981	8.06192	7.77894	7.76433	7.73882	7.80181	7.7991	7.8417	7.88659	0.305108	-0.305108	0.0535458	-0.251562	4.11e-11	1.43e-10	0.260013	1.23e-07	5.84e-11	2.8e-10	0.285714	2.83e-07
Q6PB66	Lrpprc	1446870	1506368	1420072	1817765	1793682	2157812	2178073	2069641	2075995	9.94152	9.91058	9.94201	10.4549	10.4452	10.4761	10.4181	10.4489	10.4301	10.2938	0.527361	0.527361	-0.0263645	0.500996	1.04e-45	1e-38	0.514077	3.89e-35	2.88e-45	4.36e-38	0.540298	2.59e-34
P11087	Col1a1	804019	844152	811960	1496590	1634420	1784222	1718560	1595609	1618715	9.09389	9.07508	9.13553	10.1744	10.3111	10.2018	10.0763	10.0736	10.0712	9.88077	1.12861	1.12861	-0.156635	0.971975	1.21e-128	1.29e-118	0.00114129	5.07e-89	9.84e-128	2.03e-117	0.00151501	1.08e-87
Q8CC88	Vwa8	524165	554363	525010	611627	618704	725962	792225	781999	747419	8.47668	8.46841	8.50646	8.88346	8.90964	8.90449	8.95906	9.04474	8.95633	8.80629	0.503355	0.415301	0.0880543	0.503355	8.72e-37	4.95e-24	0.0317532	1.78e-34	2.09e-36	1.49e-23	0.0382363	1.16e-33
P08249	Mdh2	1534371	1654589	1531284	2136163	2271239	2609727	2029330	1957113	2019503	10.0262	10.046	10.0508	10.6878	10.7858	10.7504	10.3161	10.3682	10.3903	10.409	0.700857	0.700857	-0.383344	0.317513	5.04e-52	1.57e-52	5.69e-17	4.01e-12	1.55e-51	9.02e-52	1.25e-16	1.23e-11
Q8CHG3	Gcc2	198753	215575	190383	204086	210471	229285	208823	183491	182556	7.07763	7.10576	7.04302	7.29999	7.35401	7.24174	7.03543	6.95328	6.92275	7.122	0.328024	0.223599	-0.328024	-0.104425	1.72e-06	0.000637	5.51e-07	0.110563	2.13e-06	0.000888	8.66e-07	0.139001
Q8C170	Myo9a	23030	24240	21943	25013	24229	28920	31710	32820	34040	3.96825	3.95304	3.92596	4.27157	4.2352	4.25474	4.31616	4.47023	4.49972	4.22493	0.481717	0.304722	0.176995	0.481717	6.81e-07	0.000791	0.0510036	1.16e-07	8.56e-07	0.00109786	0.0603056	2.68e-07
Q91V92	Acly	1756301	1854777	1737494	2860702	2932130	3418890	2548625	2367709	2523181	10.2211	10.2107	10.2331	11.1091	11.1543	11.1401	10.6448	10.643	10.7116	10.7222	0.912927	0.912927	-0.467786	0.445141	1.5e-96	6.24e-97	4.76e-27	1.18e-24	8.36e-96	7.27e-96	1.34e-26	5.66e-24
Q8VDM4	Psmd2	1040177	1104331	1006820	887292	928629	1053110	1048476	983529	995995	9.46541	9.46268	9.44585	9.42022	9.49549	9.44118	9.36337	9.37554	9.37055	9.42739	0.0881777	-0.00536017	-0.0828175	-0.0881777	0.0502318	0.894162	0.0398425	0.028638	0.0530521	0.903624	0.0476307	0.0390812
Q8BMK4	Ckap4	1823723	1963371	1749818	770641	739611	895409	1602406	1474290	1460423	10.2755	10.2928	10.2433	9.21687	9.16716	9.20714	9.97531	9.95952	9.92273	9.87308	1.07345	-1.07345	0.755473	-0.317976	5.91e-144	5.41e-143	1.39e-72	2.53e-14	5.75e-143	1.19e-141	9.4e-72	8.63e-14
Q4VA53	Pds5b	247411	268209	257335	131041	132802	154190	366482	318788	314268	7.39357	7.42093	7.47777	6.66083	6.68967	6.66931	7.84689	7.75017	7.70641	7.35985	1.09571	-0.757864	1.09571	0.337843	1.6e-67	8.09e-34	5.62e-68	5.63e-08	6.19e-67	3.15e-33	3.57e-67	1.33e-07
Q6ZQ93	Usp34	16183	17088	14843	14712	13462	16892	23785	21547	22937	3.45922	3.44864	3.36199	3.50589	3.38737	3.47902	3.90128	3.86314	3.93017	3.61045	0.474516	0.034379	0.440137	0.474516	1.73e-07	0.721381	5.11e-06	8.85e-07	2.22e-07	0.742923	7.71e-06	1.91e-06
Q9WTI7	Myo1c	2175738	2329069	2186497	2136520	2216323	2575974	1801111	1619546	1650136	10.5301	10.5393	10.5647	10.688	10.7505	10.7316	10.144	10.0951	10.0989	10.4825	0.610782	0.178868	-0.610782	-0.431914	4.27e-46	2.91e-05	6.29e-46	6.87e-24	1.19e-45	4.38e-05	2.68e-45	3.22e-23
Q61292	Lamb2	283796	301779	286851	569885	629445	721174	208331	183108	185281	7.59151	7.59107	7.63442	8.78148	8.93447	8.89494	7.03203	6.95027	6.94413	8.03916	1.89571	1.26594	-1.89571	-0.629773	3.68e-268	1.18e-110	5.42e-237	2.49e-29	8.91e-267	1.67e-109	2.21e-235	1.4e-28
Q80ZA4	Pkhd1l1	24651	25410	22906	9215	9358	11060	28351	24758	23779	4.06638	4.02105	3.98792	2.83095	2.86275	2.86804	4.15463	4.06355	3.98218	3.74777	1.2145	-1.17146	1.2145	0.0430368	1.51e-41	5.41e-34	2.38e-36	0.65024	3.89e-41	2.11e-33	8.3e-36	0.691159
O08529	Capn2	1406725	1442002	1384127	1908576	1981532	2307112	1202794	1082947	1155991	9.90093	9.84758	9.90502	10.5252	10.5889	10.5726	9.56146	9.51446	9.58547	10.0631	1.00841	0.677769	-1.00841	-0.330643	1.24e-121	9.78e-53	2.95e-113	7.35e-14	9.2e-121	5.65e-52	3.47e-112	2.44e-13
Q8C8R3	Ank2	123776	133020	119078	87548	72269	87695	112440	100301	105740	6.39439	6.40922	6.36603	6.07896	5.81184	5.85516	6.1423	6.08191	6.13494	6.15632	0.469852	-0.469852	0.199829	-0.270023	2.65e-08	4.76e-09	0.0126092	0.00075	3.47e-08	8.7e-09	0.0157211	0.00124839
Q9R1Q6	Tmem176b	98358	128126	136470	1420616	1459696	1782153	210665	207988	212816	6.06277	6.35514	6.5627	10.0993	10.148	10.2001	7.0481	7.13407	7.14402	8.81925	3.80845	3.80845	-3.04035	0.7681	0	5.04e-242	5.15e-166	9.19e-14	0	2.98e-240	1.18e-164	3.03e-13
Q6KCD5	Nipbl	37766	38997	37551	65768	69280	75810	54122	48078	46358	4.68182	4.63901	4.70105	5.66627	5.7509	5.64506	5.08744	5.02103	4.94531	5.19005	1.01394	1.01394	-0.669035	0.344909	4.5e-40	2.37e-38	8.33e-18	8.91e-06	1.13e-39	1.02e-37	1.89e-17	1.76e-05
Q5SX40	Myh1	77370	97520	71148	74240	91120	92470	57355	60410	50879	5.71651	5.96135	5.62302	5.84108	6.14623	5.93165	5.17114	5.35044	5.07956	5.6881	0.773929	0.204611	-0.773929	-0.569318	2.01e-10	0.0813362	5.53e-11	1.33e-06	2.8e-10	0.0948121	1.02e-10	2.83e-06
Q8K411	Pitrm1	971125	1037581	993952	1712328	1824833	2079109	1363924	1269387	1328543	9.36631	9.37273	9.42729	10.3687	10.4701	10.4225	9.74284	9.74363	9.78619	9.92043	1.03198	1.03198	-0.663322	0.368656	6.12e-119	1.43e-112	3.71e-48	4.38e-16	4.38e-118	2.07e-111	1.65e-47	1.6e-15
Q9EQK5	Mvp	1356371	1421243	1320266	2014122	1994674	2291532	1287500	1255788	1282090	9.84834	9.82666	9.83688	10.6029	10.5985	10.5628	9.65965	9.72809	9.73484	10.0992	0.880252	0.75086	-0.880252	-0.129392	1.52e-114	4.16e-69	6.83e-94	0.00233425	1.03e-113	3.15e-68	6.24e-93	0.00366716
Q8C8U0	Ppfibp1	1024787	1075368	1013688	766214	772100	899930	1257378	1191138	1210097	9.44391	9.42433	9.45566	9.20856	9.22918	9.21441	9.62549	9.65184	9.65146	9.44435	0.425578	-0.223951	0.425578	0.201627	3.67e-27	6.13e-09	2.66e-28	1.65e-07	7.36e-27	1.12e-08	7.69e-28	3.77e-07
Q99NB9	Sf3b1	1317066	1460917	1294393	557517	565257	631698	1366175	1291227	1313893	9.80591	9.86638	9.80832	8.74983	8.7793	8.70383	9.74522	9.76824	9.77019	9.5217	1.08249	-1.08249	1.01661	-0.0658821	3.79e-163	3.77e-141	4.74e-125	0.119404	4.36e-162	8.13e-140	6.52e-124	0.149398
P26443	Glud1	5041643	5316045	4880696	3225125	3213110	3813186	3071393	2787023	2767361	11.7425	11.7299	11.7231	11.2821	11.2863	11.2975	10.914	10.8782	10.8449	11.3418	0.852553	-0.443196	-0.409357	-0.852553	1.48e-86	5.17e-25	1.38e-21	5.67e-87	7.31e-86	1.59e-24	3.45e-21	1.15e-85
Q61699	Hsph1	1720248	1822425	1603711	537696	506883	606926	945451	835223	858922	10.1912	10.1854	10.1175	8.6976	8.62204	8.64612	9.21415	9.13974	9.15694	9.4701	1.50946	-1.50946	0.51503	-0.994433	1.78e-258	6.97e-235	5.3e-30	1.43e-105	3.93e-257	3.89e-233	1.6e-29	4.16e-104
Q69ZR2	Hectd1	189496	207508	182843	144483	145753	166082	155716	141524	152600	7.00883	7.05074	6.98472	6.80171	6.82392	6.77649	6.61207	6.57862	6.66417	6.82065	0.396308	-0.21419	-0.182118	-0.396308	2.23e-09	0.000668	0.00381505	3.2e-10	3.02e-09	0.000931	0.00490691	8.77e-10
Q62167	Ddx3x	310887	307611	293711	173723	161845	196624	306258	291172	285053	7.72305	7.61868	7.66852	7.0676	6.975	7.02004	7.5879	7.61945	7.56564	7.45533	0.649335	-0.649335	0.569788	-0.0795471	1.22e-30	4.43e-28	4.92e-22	0.176449	2.59e-30	1.5e-27	1.24e-21	0.214872
Q99KI0	Aco2	1481697	1607502	1454140	1496478	1528857	1691232	1568679	1454258	1509711	9.97584	10.0043	9.97621	10.1743	10.2148	10.1246	9.94463	9.93978	9.97061	10.0396	0.219958	0.186177	-0.219958	-0.0337811	1.81e-07	1.38e-05	2.81e-07	0.430043	2.32e-07	2.11e-05	4.48e-07	0.481967
O88569	Hnrnpa2b1	1098124	1272564	1059700	449431	437735	489656	1079280	1055431	1010200	9.54363	9.66724	9.5197	8.43891	8.41045	8.33636	9.40514	9.47733	9.39098	9.21973	1.18244	-1.18244	1.0291	-0.153335	5.59e-113	5.81e-104	1.04e-79	0.0044295	3.77e-112	7.46e-103	7.89e-79	0.00670433
P48725	Pcnt	73580	77490	74530	51640	43830	54190	86620	85980	81380	5.64404	5.62966	5.69001	5.31737	5.09039	5.1607	5.76592	5.85965	5.75716	5.56965	0.602366	-0.462174	0.602366	0.140192	6.05e-14	6.08e-09	3.8e-14	0.0770811	9.19e-14	1.11e-08	7.64e-14	0.0993329
Q91VR5	Ddx1	1772146	1796812	1659621	1071180	1021621	1212107	1594319	1488352	1515325	10.2341	10.1649	10.1669	9.69194	9.63318	9.64404	9.96802	9.97322	9.97597	9.95567	0.532389	-0.532389	0.315792	-0.216597	1.65e-34	1.33e-35	1.36e-13	3.79e-07	3.8e-34	5.4e-35	2.69e-13	8.45e-07
P08121	Col3a1	1537381	1620272	1462589	707391	752424	794900	874494	775078	768512	10.0291	10.0157	9.98457	9.09332	9.19194	9.03537	9.1016	9.03192	8.99648	9.45864	0.965916	-0.901584	-0.0643315	-0.965916	1.09e-98	1.3e-65	0.218576	7.25e-75	6.28e-98	9.24e-65	0.242125	1.14e-73
Q8BGQ7	Aars	669367	709753	666906	1147369	1233575	1401249	2482049	2451672	2446746	8.82945	8.82489	8.8516	9.79107	9.90516	9.85324	10.6066	10.6933	10.6672	9.96276	1.82078	1.01521	0.805572	1.82078	0	4.14e-101	7.65e-65	9.88e-308	4.58e-308	5.11e-100	4.66e-64	2.58e-305
Q9DCN2	Cyb5r3	1109529	1172256	1093281	857062	898739	975093	912078	837024	907224	9.55853	9.54879	9.56471	9.37021	9.44829	9.33014	9.1623	9.14284	9.23587	9.38216	0.376461	-0.173644	-0.202816	-0.376461	1.57e-14	0.000232	1.71e-05	1.55e-15	2.41e-14	0.000332	2.52e-05	5.51e-15
Q61207	Psap	1802243	1832756	1705526	2202695	2236805	2493544	884201	752292	836688	10.2584	10.1935	10.2063	10.732	10.7638	10.6847	9.11752	8.98887	9.1191	10.1579	1.65075	0.507533	-1.65075	-1.14322	3.49e-214	7.27e-23	8.22e-215	9.08e-107	6.06e-213	2.11e-22	2.85e-213	2.68e-105
Q9WV54	Asah1	1115210	1180601	1109067	953358	938982	1132128	527005	445447	480581	9.5659	9.55902	9.58539	9.52383	9.51149	9.54556	8.37096	8.23283	8.31919	9.24081	1.26136	-0.0431206	-1.21824	-1.26136	1.98e-191	0.344305	8.17e-153	2.33e-163	2.98e-190	0.374058	1.62e-151	1.63e-161
Q9Z1Q9	Vars	1058738	1143320	1052793	1203436	1245643	1452845	1861828	1707368	1781692	9.49093	9.51273	9.51027	9.8599	9.91921	9.9054	10.1918	10.1713	10.2096	9.89053	0.686295	0.390382	0.295912	0.686295	1.15e-61	1.2e-21	4.16e-13	5.56e-63	4.11e-61	3.36e-21	8.12e-13	7.03e-62
Q60597	Ogdh	1287135	1385324	1288143	1349656	1384378	1596697	1332531	1203557	1232655	9.77275	9.78973	9.80134	10.0253	10.0716	10.0416	9.70924	9.66681	9.67811	9.84784	0.361462	0.258308	-0.361462	-0.103153	1.61e-19	1.55e-10	3.52e-19	0.010544	2.79e-19	3.02e-10	8.29e-19	0.0152568
A2AGT5	Ckap5	494211	509728	470486	336783	323400	391630	710632	689780	675481	8.39178	8.3473	8.34827	8.02263	7.97371	8.01409	8.80225	8.86371	8.81033	8.43675	0.822053	-0.358967	0.822053	0.463086	2.64e-88	2.99e-18	1.18e-87	2.82e-29	1.34e-87	7.6e-18	1e-86	1.59e-28
P58871	Tnks1bp1	446168	467034	446932	439267	441396	503217	811211	783579	805094	8.24424	8.2211	8.27417	8.40591	8.42247	8.37578	8.99322	9.04765	9.06357	8.60302	0.788459	0.15484	0.633618	0.788459	2.2e-101	9.15e-05	2.75e-57	2.55e-87	1.3e-100	0.000135	1.44e-56	5.3e-86
Q8CAQ8	Immt	1030280	1090339	1027261	1436347	1432621	1748964	1739562	1685765	1654522	9.45162	9.44428	9.47485	10.1151	10.121	10.173	10.0938	10.1529	10.1028	9.93605	0.679642	0.679642	-0.0198957	0.659746	1.26e-69	6.93e-58	0.637158	1.11e-54	5.02e-69	4.37e-57	0.661398	1.15e-53
P70336	Rock2	832476	883833	796009	525490	497755	612449	385033	343432	341653	9.14407	9.14135	9.1069	8.66447	8.59583	8.65919	7.91813	7.8576	7.82694	8.63569	1.26281	-0.490706	-0.772107	-1.26281	3.53e-191	2.04e-31	1.25e-74	9.65e-193	5.26e-190	7.55e-31	8.69e-74	9.4e-191
Q7TT50	Cdc42bpb	668455	738670	675065	409147	420878	481386	356079	322363	320288	8.82749	8.8825	8.86915	8.30343	8.35379	8.31179	7.80534	7.76626	7.73378	8.38512	1.09114	-0.536731	-0.554411	-1.09114	2.77e-142	1.85e-36	9.5e-39	1.94e-142	2.66e-141	7.67e-36	3.49e-38	1.01e-140
Q60932	Vdac1	986375	1028619	972331	1458988	1419003	1727184	1255611	1146225	1203392	9.38879	9.36021	9.39557	10.1377	10.1072	10.1549	9.62346	9.59639	9.64345	9.74696	0.751814	0.751814	-0.512188	0.239626	2.15e-80	7.62e-76	2.3e-36	3.56e-09	9.9e-80	6.53e-75	8.03e-36	9.13e-09
Q9QZE5	Copg1	724154	764918	692133	558881	536948	643027	766652	705426	726121	8.94295	8.93288	8.90517	8.75335	8.70517	8.72947	8.91172	8.89607	8.91462	8.85739	0.197622	-0.197622	0.178026	-0.0195958	6.62e-08	1.49e-07	2.21e-06	0.6022	8.59e-08	2.56e-07	3.38e-06	0.647861
Q99K51	Pls3	1354631	1526158	1370054	816603	868169	914388	858757	766426	839831	9.84648	9.92941	9.89028	9.30044	9.39837	9.2374	9.0754	9.01572	9.12451	9.46691	0.81656	-0.575527	-0.241033	-0.81656	5.89e-54	4.77e-26	9.31e-06	2.18e-50	1.87e-53	1.51e-25	1.39e-05	2.06e-49
Q99P72	Rtn4	414994	428252	404743	172456	165147	186003	335073	332821	322901	8.13975	8.09603	8.13113	7.05704	7.00414	6.93992	7.71762	7.81232	7.7455	7.69906	1.12127	-1.12127	0.757877	-0.363395	2.35e-86	5.54e-87	3.14e-41	9.24e-11	1.16e-85	5.54e-86	1.22e-40	2.62e-10
Q9QX47	Son	410106	450374	396889	169324	161425	192717	395589	367754	367013	8.12265	8.1687	8.10285	7.0306	6.97126	6.99108	7.95715	7.95631	7.93024	7.77085	1.13381	-1.13381	0.950102	-0.183711	1.67e-121	7.95e-114	4.55e-81	0.000199	1.23e-120	1.18e-112	3.49e-80	0.00035
Q9JIF7	Copb1	1490187	1564282	1447514	1099648	1086154	1260200	1518747	1407483	1397576	9.98408	9.965	9.96962	9.72978	9.72155	9.70018	9.89796	9.89262	9.85927	9.8617	0.255704	-0.255704	0.166162	-0.0895421	5.58e-10	1.06e-10	2.69e-05	0.0236483	7.7e-10	2.09e-10	3.92e-05	0.0326669
P06151	Ldha	2901460	3094541	2832870	1792063	1851943	1998021	1630572	1461900	1608933	10.9454	10.9492	10.9383	10.4344	10.4914	10.3651	10.0005	9.94735	10.0624	10.5111	0.940126	-0.513116	-0.42701	-0.940126	8.37e-76	5.34e-24	3.95e-17	1.33e-75	3.64e-75	1.6e-23	8.69e-17	2.12e-74
Q76MZ3	Ppp2r1a	1594796	1688333	1527794	1403682	1391563	1640451	1565566	1470630	1506478	10.082	10.0751	10.0475	10.082	10.079	10.0806	9.94176	9.95594	9.96752	10.0357	0.125422	0.0122701	-0.125422	-0.113152	0.00225281	0.755632	0.00146905	0.00410892	0.00250671	0.775407	0.00194025	0.00624003
P80318	Cct3	1221465	1305137	1185084	1074621	1148176	1301456	1966205	1891934	1926799	9.6972	9.7037	9.68104	9.69657	9.80166	9.74665	10.2705	10.3194	10.3225	9.94311	0.610318	0.0549207	0.555397	0.610318	9.53e-53	0.216775	1.34e-35	1.4e-42	2.97e-52	0.241044	4.6e-35	1.12e-41
Q8VD75	Hip1	600099	602595	570350	226681	207376	254034	315442	275043	268862	8.67186	8.58876	8.62597	7.45147	7.33264	7.38962	7.63052	7.53723	7.48128	7.96863	1.2372	-1.2372	0.158938	-1.07826	6.34e-123	1.77e-96	0.00660221	2.99e-74	4.79e-122	2.05e-95	0.00836819	4.63e-73
Q64337	Sqstm1	58632	60967	71618	1163383	1129722	1459630	55056	54795	42467	5.31642	5.28368	5.63252	9.81106	9.77829	9.91213	5.11212	5.20969	4.81883	8.36541	4.77872	4.41532	-4.77872	-0.363403	0	1.64e-251	3.08e-284	0.00135567	0	1.11e-249	1.7e-282	0.00218935
Q8BKX6	Smg1	58185	61921	83604	58310	55738	74831	72596	67215	58784	5.30538	5.30608	5.85576	5.49263	5.43713	5.62631	5.51111	5.50443	5.28791	5.49128	0.082749	0.00764491	-0.082749	-0.0751041	0.826594	0.958733	0.575459	0.611238	0.828429	0.962805	0.601247	0.656162
Q8VEK3	Hnrnpu	2867504	3030541	2782964	1314696	1244911	1526270	3227710	3109254	3116810	10.9284	10.9191	10.9127	9.98747	9.91836	9.97653	10.9856	11.0361	11.0164	10.7029	1.05173	-0.958952	1.05173	0.0927814	2.1e-145	1.45e-107	1.56e-128	0.0314884	2.07e-144	1.97e-106	2.26e-127	0.0427128
P09405	Ncl	2514206	2570117	2394283	1211802	1194618	1283501	5096850	4793727	4925598	10.7387	10.6813	10.6956	9.86989	9.85887	9.72661	11.6447	11.6606	11.6766	10.9197	1.84081	-0.885521	1.84081	0.955288	8.98e-273	1.38e-65	4.23e-264	7.48e-76	2.28e-271	9.75e-65	1.96e-262	1.21e-74
Q3TLH4	Prrc2c	485405	513246	466100	353827	340683	393710	607907	606251	636603	8.36585	8.35723	8.33476	8.09385	8.04882	8.02173	8.577	8.67749	8.72481	8.37745	0.605965	-0.297563	0.605965	0.308402	2.15e-33	1.7e-09	2.02e-34	4.26e-10	4.83e-33	3.18e-09	6.78e-34	1.16e-09
Q9DBJ1	Pgam1	1485256	1563057	1443911	1636174	1836920	1950911	1276449	1173350	1296864	9.9793	9.96387	9.96603	10.3031	10.4796	10.3307	9.64721	9.63014	9.75137	10.0352	0.69598	0.403472	-0.69598	-0.292508	9.46e-33	3.11e-12	4.04e-33	4.22e-07	2.1e-32	6.46e-12	1.32e-32	9.35e-07
Q5SWU9	Acaca	226033	246901	224031	320087	331992	385978	471306	457817	468282	7.26319	7.30151	7.27782	7.94927	8.01154	7.99311	8.20981	8.27234	8.28179	7.89552	0.974073	0.703953	0.270121	0.974073	4.62e-88	8.72e-47	3.09e-08	3.56e-87	2.32e-87	4.54e-46	5.13e-08	7.37e-86
P61979	Hnrnpk	1971610	2153240	1932309	771750	752723	805606	1908304	1840941	1839915	10.388	10.426	10.3864	9.21894	9.19251	9.05467	10.2274	10.2799	10.256	10.0334	1.24308	-1.24308	1.09744	-0.145641	4.76e-134	2.08e-122	1.93e-96	0.00514489	4.12e-133	3.48e-121	1.83e-95	0.00772301
A2CG49	Kalrn	45792	41046	39719	27498	17666	24214	47366	41511	43243	4.95983	4.71289	4.78202	4.40821	3.77945	3.99852	4.89507	4.80914	4.84496	4.62679	0.764176	-0.736054	0.764176	0.0281212	1.87e-07	1.18e-06	4.58e-07	0.851888	2.39e-07	1.92e-06	7.23e-07	0.876057
P42225	Stat1	296965	316430	308690	655425	681856	814709	1787002	1782221	1832919	7.65695	7.65946	7.74028	8.98324	9.04986	9.07088	10.1326	10.2332	10.2505	9.31593	2.52027	1.34906	1.17121	2.52027	0	2.48e-153	4.26e-117	0	0	6.02e-152	5.21e-116	0
P35441	Thbs1	513807	514864	548574	1774284	2131650	2116581	424705	379928	395775	8.44788	8.36177	8.56981	10.42	10.6943	10.4483	8.05961	8.0033	8.03909	9.44401	2.49201	2.06385	-2.49201	-0.428163	1.58e-266	8.22e-141	5e-198	5.35e-08	3.77e-265	1.76e-139	1.49e-196	1.27e-07
Q8K009	Aldh1l2	262888	264632	261370	845120	906723	1034216	1093145	1041371	1081783	7.48111	7.40156	7.50021	9.34997	9.46105	9.41506	9.42356	9.45799	9.48975	9.02168	1.99577	1.94783	0.0479405	1.99577	0	0	0.312455	0	0	0	0.339901	0
Q99K48	Nono	774361	854121	741377	325060	309940	378531	840896	835190	810270	9.03966	9.09201	9.00433	7.97152	7.91238	7.96501	9.04507	9.13968	9.07282	8.78068	1.13653	-1.09591	1.13653	0.0406174	2.14e-165	5.41e-131	1.7e-140	0.361011	2.53e-164	1.01e-129	2.94e-139	0.412418
Q9ESK9	Rb1cc1	91976	95441	88270	87334	78855	104102	114962	86484	96874	5.96599	5.93026	5.93412	6.07543	5.93767	6.10259	6.17431	5.86808	6.0086	6.00275	0.0968144	0.0968144	-0.0179165	0.078898	0.502819	0.269057	0.837915	0.367708	0.5098	0.295998	0.850416	0.419682
Q64449	Mrc2	599319	650302	638644	2200242	2323468	2733360	582874	517088	515072	8.66998	8.69868	8.78913	10.7304	10.8186	10.8172	8.51633	8.44798	8.41919	9.72793	2.32757	2.06915	-2.32757	-0.258418	0	0	0	5.8e-07	0	0	0	1.27e-06
O88844	Idh1	1975908	2103177	1920673	2705821	2777488	3309572	1409670	1379273	1390163	10.3911	10.3921	10.3777	11.0288	11.0761	11.0932	9.79043	9.86341	9.85159	10.5173	1.23078	0.679321	-1.23078	-0.551461	9.1e-173	8.33e-54	7.31e-169	3.71e-36	1.15e-171	4.89e-53	1.76e-167	2.56e-35
O70318	Epb4.1l2	1229229	1292239	1187615	1246845	1213125	1452016	946246	867830	911017	9.70634	9.68938	9.68411	9.91102	9.88105	9.90458	9.21536	9.19499	9.24189	9.63054	0.681399	0.205633	-0.681399	-0.475766	1.16e-66	1.86e-07	2.7e-66	2.28e-33	4.46e-66	3.19e-07	1.68e-65	1.44e-32
Q61553	Fscn1	345848	366846	338263	593001	631273	741300	666748	662037	640626	7.8768	7.87275	7.87226	8.83884	8.93866	8.93465	8.71029	8.80449	8.7339	8.57548	1.03085	1.03085	-0.154671	0.876175	2.82e-126	9.01e-117	0.000497	2.29e-85	2.21e-125	1.39e-115	0.000672	4.52e-84
P62259	Ywhae	1142974	1263688	1161835	1348830	1434569	1519274	1204548	1133379	1199807	9.60138	9.65714	9.65245	10.0244	10.1229	9.96991	9.56357	9.58013	9.63914	9.77184	0.445844	0.40328	-0.445844	-0.0425644	2.57e-21	4.03e-15	3.96e-18	0.406388	4.63e-21	9.24e-15	9.05e-18	0.458143
Q62383	Supt6	460084	527352	449082	305561	305820	363791	572725	556058	543068	8.28855	8.39634	8.2811	7.88227	7.89307	7.90771	8.49099	8.55281	8.49555	8.26613	0.619001	-0.42858	0.619001	0.190421	3.21e-37	6.83e-19	1.7e-37	7.79e-05	7.75e-37	1.77e-18	6.08e-37	0.000142
P60843	Eif4a1	649256	693041	623968	359024	354159	393315	772410	761975	743033	8.78544	8.79052	8.75559	8.11489	8.10479	8.02028	8.92251	9.00732	8.94784	8.65267	0.879062	-0.696666	0.879062	0.182396	6.56e-94	2.74e-57	1.25e-89	2.71e-05	3.55e-93	1.71e-56	1.1e-88	5.15e-05
Q8K284	Gtf3c1	7425	7813	5590	853	600	763	9672	9496	8573	2.33522	2.31962	1.95314	-0.602242	-1.10017	-0.989261	2.60313	2.68106	2.51038	1.90721	3.48118	-3.09447	3.48118	0.386711	1.44e-69	2.15e-56	1.1e-68	0.0311532	5.72e-69	1.32e-55	7.07e-68	0.0423159
Q3TXS7	Psmd1	1108075	1178341	1060266	987086	1058335	1200250	1133715	1070599	1101322	9.55664	9.55626	9.52047	9.57398	9.68412	9.62986	9.47613	9.49792	9.51558	9.55813	0.133387	0.0854626	-0.133387	-0.0479241	0.00875922	0.052053	0.00243132	0.275957	0.00953492	0.0617966	0.00316404	0.32359
P30999	Ctnnd1	1229321	1300758	1180078	773562	759258	890586	1318664	1230114	1247486	9.70645	9.69886	9.67493	9.22233	9.20498	9.19935	9.69415	9.69829	9.69536	9.55022	0.487019	-0.484554	0.487019	0.0024649	3.36e-45	2.43e-36	1.08e-36	0.948814	9.25e-45	1e-35	3.8e-36	0.957491
Q6PDN3	Mylk	415164	443953	416786	1163550	1171980	1475300	464327	434834	432727	8.14034	8.14798	8.17343	9.81127	9.83127	9.92753	8.18829	8.19804	8.16787	8.96921	1.70361	1.70361	-1.6728	0.0308027	0	1.205627e-317	6.52e-307	0.479101	0	1.618146798e-315	4.32e-305	0.53048
P14873	Map1b	496144	538765	475274	191367	178432	215379	591319	552015	558018	8.39742	8.42723	8.36288	7.20715	7.11577	7.15147	8.53708	8.54228	8.53472	8.14885	1.37941	-1.23746	1.37941	0.141951	2.86e-210	8.34e-155	1.43e-190	0.00202372	4.87e-209	2.07e-153	4.14e-189	0.00320773
Q8BUR4	Dock1	372035	395615	357890	168086	153135	189820	254418	233002	238368	7.9821	7.98167	7.95364	7.02001	6.8952	6.96923	7.32035	7.29792	7.3076	7.47686	1.01014	-1.01014	0.346266	-0.663877	6.76e-73	5.71e-69	1.29e-09	4.01e-31	2.83e-72	4.31e-68	2.26e-09	2.38e-30
Q8BHN3	Ganab	1712222	1848780	1719544	1342458	1340787	1583437	1569553	1417011	1473901	10.1845	10.2061	10.2181	10.0176	10.0254	10.0296	9.94543	9.90235	9.93598	10.0563	0.274896	-0.178727	-0.0961685	-0.274896	2.3e-11	8.06e-06	0.0162954	6.77e-12	3.3e-11	1.25e-05	0.0201552	2.04e-11
P29533	Vcam1	1319054	1416641	1348866	3196180	3571188	3883424	871767	792445	837309	9.80809	9.82198	9.86779	11.2691	11.4387	11.3239	9.09709	9.06388	9.12017	10.4026	2.25173	1.51278	-2.25173	-0.738945	0	7.48e-171	0	1.59e-43	0	2.2e-169	0	1.31e-42
P43406	Itgav	706477	739452	723903	2140846	2235642	2648295	645155	612819	618886	8.9073	8.88403	8.96992	10.6909	10.763	10.7716	8.66279	8.69303	8.68409	9.76366	2.06226	1.82142	-2.06226	-0.240845	0	0	0	7.93e-08	0	0	0	1.85e-07
Q9QZQ1	Mllt4	312712	339304	303071	232985	234730	277447	311764	293341	282740	7.73149	7.76015	7.71377	7.49105	7.51139	7.51681	7.6136	7.63015	7.55389	7.61685	0.228808	-0.228808	0.093125	-0.135683	5.67e-05	1.16e-05	0.0741972	0.0092854	6.69e-05	1.79e-05	0.0862912	0.0135502
P35700	Prdx1	1399317	1501090	1375136	1638907	1661858	1872977	897977	794027	847494	9.89331	9.90551	9.89562	10.3055	10.3351	10.2719	9.13983	9.06676	9.13762	9.85241	1.18925	0.406222	-1.18925	-0.783025	9.27e-165	2.52e-21	1.56e-165	5.88e-74	1.08e-163	6.99e-21	3.55e-164	9.02e-73
Q9QY06	Myo9b	153829	166267	144991	100443	102327	115102	210492	191543	197646	6.70799	6.73108	6.65008	6.27719	6.31358	6.24751	7.04691	7.01524	7.03733	6.70236	0.753551	-0.417112	0.753551	0.336439	5.02e-32	2.56e-11	3.35e-33	7.24e-08	1.1e-31	5.14e-11	1.09e-32	1.7e-07
Q8BTI8	Srrm2	552101	563776	521393	245796	243793	268966	624443	591923	587719	8.55159	8.4927	8.49649	7.56827	7.56605	7.47202	8.61572	8.64298	8.60954	8.29975	1.08669	-0.977714	1.08669	0.108976	9.1e-135	2.22e-98	1.43e-120	0.0178373	7.95e-134	2.63e-97	1.84e-119	0.0250014
P02469	Lamb1	1056722	1126830	1051984	1578928	1562261	1908475	1034152	949814	978110	9.48818	9.49177	9.50916	10.2517	10.246	10.2989	9.34352	9.32522	9.34441	9.75957	0.92798	0.769324	-0.92798	-0.158656	2.68e-141	8.57e-82	1.6e-117	7.12e-05	2.53e-140	8e-81	1.98e-116	0.00013
Q6NZJ6	Eif4g1	1458194	1510166	1380609	745861	705023	845947	1525319	1417989	1474355	9.95277	9.91421	9.90135	9.16972	9.09806	9.12516	9.90419	9.90335	9.93642	9.70088	0.791659	-0.791659	0.783452	-0.00820688	5.53e-96	1.52e-78	5.54e-77	0.844815	3.07e-95	1.35e-77	4.01e-76	0.870557
Q8BH64	Ehd2	1974312	2166428	1915610	584013	576048	664795	971784	817854	814533	10.3899	10.4348	10.3739	8.81681	8.80658	8.7775	9.25378	9.10942	9.08039	9.62258	1.59937	-1.59937	0.349484	-1.24989	7.59e-231	5.33e-190	4.91e-11	5.94e-119	1.46e-229	2.08e-188	9.05e-11	2.22e-117
Q8K4S1	Plce1	78960	98670	79070	62390	67860	66900	61069	54490	56939	5.74585	5.97826	5.77532	5.5902	5.72103	5.46468	5.26166	5.20164	5.2419	5.57684	0.601621	-0.241161	-0.36046	-0.601621	5.09e-10	0.00862806	8.78e-05	6.49e-11	7.04e-10	0.011106	0.000124	1.86e-10
Q80YV3	Trrap	14406	17794	14157	9306	11000	10170	12110	14673	12942	3.29141	3.50705	3.29372	2.84513	3.09598	2.74701	2.92743	3.30882	3.10456	3.14382	0.464089	-0.464089	0.21843	-0.245659	0.00694701	0.00167526	0.138546	0.0955992	0.00759218	0.00227865	0.157082	0.121543
P80316	Cct5	2090612	2159722	2008337	1824850	1788100	2132108	3312176	3295888	3306491	10.4725	10.4303	10.442	10.4605	10.4407	10.4588	11.0229	11.1202	11.1016	10.6933	0.633756	0.00497133	0.628785	0.633756	2.45e-60	0.911885	3.5e-44	7.51e-45	8.54e-60	0.919103	1.44e-43	6.33e-44
Q8BFW7	Lpp	659676	711418	658582	743630	746648	894344	813943	776086	872489	8.80841	8.82827	8.83348	9.16539	9.18082	9.20543	8.99807	9.03379	9.17955	9.03443	0.360545	0.360545	-0.111346	0.249199	1.3e-11	3.37e-12	0.0313612	1.47e-06	1.87e-11	6.98e-12	0.0377918	3.13e-06
P47738	Aldh2	797703	842236	765367	1183514	1178959	1402542	945592	896016	927290	9.08251	9.0718	9.05027	9.83581	9.83983	9.85457	9.21436	9.2411	9.26743	9.42391	0.775173	0.775173	-0.6023	0.172872	2.99e-97	1.22e-85	1.13e-52	1.09e-05	1.68e-96	1.18e-84	5.5e-52	2.15e-05
Q7TMK9	Syncrip	1775555	1953072	1734142	807707	792392	893432	1826406	1715574	1767523	10.2369	10.2852	10.2303	9.28464	9.26661	9.20395	10.1641	10.1782	10.1981	9.96029	0.998856	-0.998856	0.928039	-0.0708175	1e-132	1.78e-115	3.32e-100	0.101963	8.55e-132	2.69e-114	3.29e-99	0.128966
Q9CU62	Smc1a	677952	713732	657865	357946	368139	412674	852284	829255	821278	8.84784	8.83296	8.83191	8.11055	8.16064	8.0896	9.06448	9.12939	9.09228	8.74023	0.97506	-0.717019	0.97506	0.258042	2.8e-133	4.02e-72	1.15e-130	8.36e-11	2.4e-132	3.22e-71	1.74e-129	2.38e-10
Q99KW3	Triobp	385142	413393	376992	301337	297876	362468	364542	358852	350437	8.03205	8.04509	8.02865	7.86219	7.8551	7.90245	7.83923	7.92096	7.86357	7.92992	0.16188	-0.16188	0.00159373	-0.160286	0.000455	0.000692	0.973347	0.00078	0.000519	0.000963	0.975704	0.00129461
Q8K1N2	Phldb2	269438	265611	254255	317709	320121	386359	408835	419938	402702	7.51661	7.40689	7.4604	7.93852	7.95901	7.99454	8.00467	8.14775	8.06413	7.85674	0.611383	0.502216	0.109167	0.611383	1.02e-27	2.16e-18	0.0565835	1.98e-26	2.08e-27	5.51e-18	0.0665862	9.99e-26
P62806	Hist4h4	1117719	1146502	1103767	815659	717540	973274	1333766	1289828	1194960	9.56914	9.51674	9.57848	9.29878	9.12345	9.32744	9.71058	9.76668	9.6333	9.51611	0.451886	-0.302374	0.451886	0.149511	1.41e-12	9.92e-07	2.78e-13	0.0154676	2.07e-12	1.63e-06	5.47e-13	0.0218604
E9Q414	Apob	15865	16710	18527	100870	96870	129330	16687	16109	15348	3.43059	3.41637	3.68183	6.28331	6.23451	6.41565	3.38996	3.44352	3.35055	5.07986	2.91804	2.79839	-2.91804	-0.119643	2.01e-262	3.3e-156	5.63e-168	0.22462	4.62e-261	8.37e-155	1.33e-166	0.268592
P56399	Usp5	846615	933609	838052	1158841	1228484	1384328	1403059	1355141	1411033	9.16836	9.22039	9.18116	9.80542	9.8992	9.83571	9.78365	9.83794	9.87309	9.65389	0.657164	0.657164	-0.0152763	0.641888	2.62e-55	6.52e-46	0.739827	6.69e-44	8.51e-55	3.33e-45	0.760186	5.54e-43
Q9R0B9	Plod2	1611408	1732420	1581810	442941	444919	480908	1622318	1505388	1579817	10.0969	10.1123	10.0976	8.41792	8.43393	8.31036	9.99313	9.98964	10.0361	9.6812	1.71386	-1.71386	1.61801	-0.0958471	3.4594e-320	5.93e-284	9.58e-255	0.0384073	1.20137e-318	6.14e-282	4.13e-253	0.0515349
Q9Z1N5	Ddx39b	565380	586307	527640	242192	233410	259604	456473	403330	424616	8.58588	8.54923	8.51367	7.54696	7.50326	7.42091	8.16368	8.08953	8.14057	8.12096	1.05858	-1.05858	0.640283	-0.418302	6.46e-90	2.71e-91	5.54e-35	6.34e-16	3.32e-89	2.85e-90	1.88e-34	2.3e-15
Q91ZW3	Smarca5	371972	373454	346319	225863	195663	229396	432839	391341	397267	7.98185	7.89851	7.90622	7.44626	7.24876	7.24244	8.08698	8.046	8.04452	7.80266	0.743672	-0.613722	0.743672	0.12995	1.72e-30	2.14e-20	4.28e-29	0.0491809	3.66e-30	5.81e-20	1.26e-28	0.0650592
B1AY13	Usp24	181994	224459	179361	73357	69165	85314	82418	62729	65311	6.95055	7.16403	6.95699	5.82382	5.74851	5.81545	5.69418	5.40478	5.43981	6.27223	1.50851	-1.231	-0.277513	-1.50851	1.2e-65	7.6e-37	0.00376133	1.03e-53	4.56e-65	3.19e-36	0.00483906	1.04e-52
Q01149	Col1a2	452867	471569	456970	1120241	1126147	1347804	1124736	1107752	1131245	8.26574	8.23504	8.30622	9.75655	9.77371	9.79713	9.46466	9.54714	9.55425	9.32246	1.5066	1.5066	-0.25331	1.25329	2.55e-259	4.35e-246	8.74e-09	4.02e-173	5.72e-258	2.67e-244	1.48e-08	3.22e-171
Q00612	G6pdx	992425	1065737	967443	1475298	1541677	1739235	1142357	1029124	1105437	9.39762	9.41135	9.3883	10.1537	10.2268	10.165	9.48709	9.44092	9.52096	9.7329	0.783086	0.783086	-0.698845	0.0842414	8.79e-90	7.64e-72	9.94e-58	0.0524202	4.5e-89	6.07e-71	5.23e-57	0.0692521
Q569Z5	Ddx46	1091148	1174289	1073358	520124	492041	591039	991354	938521	906812	9.53443	9.55129	9.53818	8.64966	8.57917	8.60785	9.28255	9.30796	9.23522	9.19335	0.9288	-0.9288	0.663038	-0.265762	4.56e-111	7.71e-110	2.41e-57	1.35e-10	2.98e-110	1.06e-108	1.26e-56	3.77e-10
P10107	Anxa1	714809	815119	708049	1120842	1358347	1489470	1416239	1374193	1349821	8.92421	9.02459	8.93797	9.75732	10.0442	9.94132	9.79714	9.85809	9.80911	9.627	0.956158	0.956158	-0.0974164	0.858741	1.43e-46	3.34e-42	0.161699	1.74e-34	4.04e-46	1.59e-41	0.181839	1.14e-33
Q8CI94	Pygb	889912	923059	855814	982718	996961	1131920	988781	906899	943555	9.24032	9.204	9.21142	9.56759	9.59793	9.5453	9.2788	9.25852	9.29252	9.36365	0.351768	0.351768	-0.293752	0.058016	8.44e-21	7.76e-19	1.32e-13	0.14332	1.5e-20	2.01e-18	2.62e-13	0.177064
Q9D8N0	Eef1g	1114686	1116493	1087586	816129	750205	927887	1886741	1818270	2038428	9.56522	9.47848	9.55718	9.29961	9.18768	9.25854	10.211	10.2621	10.4038	9.76267	1.04526	-0.284805	1.04526	0.760454	2.17e-74	1.91e-06	4.16e-67	1.06e-36	9.22e-74	3.09e-06	2.62e-66	7.38e-36
Q6NS46	Pdcd11	269816	313313	267339	170517	167110	195114	733910	689304	690501	7.51863	7.64518	7.53279	7.04073	7.02119	7.00891	8.84875	8.86271	8.84206	8.02519	1.82753	-0.542991	1.82753	1.28454	1.390635061104e-311	9.7e-27	5.79e-269	4.61e-138	4.57343954532613e-310	3.15e-26	2.74e-267	2.14e-136
P10639	Txn1	582720	667890	563740	679280	732887	801560	812720	775880	779090	8.62946	8.73718	8.60915	9.03482	9.15398	9.04741	8.99591	9.03341	9.0162	8.92971	0.420029	0.420029	-0.0644788	0.35555	2.07e-17	1.64e-16	0.204781	2.88e-12	3.41e-17	3.96e-16	0.227301	8.93e-12
P50516	Atp6v1a	1578892	1762889	1573004	1136363	1181179	1341372	948306	862760	874235	10.0675	10.1374	10.0896	9.77716	9.84255	9.79023	9.2185	9.18653	9.18243	9.74622	0.902554	-0.294876	-0.607678	-0.902554	4.8e-97	5.7e-12	1.82e-45	2.92e-97	2.7e-96	1.17e-11	7.65e-45	7.18e-96
Q61598	Gdi2	1741989	1954939	1769071	1769421	1758826	2008546	1517855	1301766	1523731	10.2093	10.2866	10.259	10.416	10.4169	10.3727	9.89711	9.77997	9.98395	10.1968	0.512599	0.150005	-0.512599	-0.362594	6.8e-19	0.00838396	2.54e-19	1.95e-10	1.17e-18	0.010817	6.01e-19	5.42e-10
Q9CW03	Smc3	652646	677473	619298	358258	331132	389080	670133	636777	633818	8.79296	8.75774	8.74475	8.11181	8.0078	8.00466	8.71759	8.74836	8.71848	8.54797	0.723008	-0.723008	0.685932	-0.0370768	6.89e-73	6.69e-62	5.95e-56	0.39201	2.88e-72	4.5e-61	3.05e-55	0.443747
Q61656	Ddx5	1567399	1619760	1487349	712553	685980	807183	1743010	1628501	1641737	10.057	10.0153	10.0088	9.10381	9.05856	9.05749	10.0967	10.103	10.0916	9.80171	1.02365	-0.953722	1.02365	0.069928	7.97e-159	3.28e-120	7.99e-138	0.0845617	8.86e-158	5.38e-119	1.34e-136	0.108174
P08775	Polr2a	518116	541187	508196	242651	226852	265159	545987	506583	502334	8.45993	8.4337	8.4595	7.54969	7.46214	7.45145	8.42201	8.41837	8.38306	8.17859	0.962663	-0.962663	0.919488	-0.0431752	8.3e-111	2.5e-94	2.34e-86	0.350916	5.41e-110	2.79e-93	1.96e-85	0.402459
Q8R1A4	Dock7	275228	287097	272048	299881	269717	325676	339594	326039	337688	7.54728	7.51911	7.55798	7.8552	7.71184	7.74803	7.73696	7.78262	7.8101	7.70126	0.235323	0.231431	0.003892	0.235323	1.89e-05	5.32e-05	0.945786	3.97e-05	2.26e-05	7.92e-05	0.949802	7.45e-05
Q9WVA4	Tagln2	1689160	1785646	1711205	2000113	1907675	2365249	1477269	1337007	1306581	10.1649	10.1559	10.2111	10.5928	10.5341	10.6085	9.85801	9.81851	9.76214	10.2237	0.765424	0.401342	-0.765424	-0.364082	9.98e-60	5.99e-18	2.08e-60	4.76e-15	3.46e-59	1.51e-17	1.15e-59	1.66e-14
Q9R0X4	Acot9	432708	443010	435336	475488	489641	539375	353533	330050	424495	8.20005	8.14491	8.23625	8.52022	8.57212	8.47588	7.79499	7.80026	8.14016	8.23392	0.602211	0.32905	-0.602211	-0.273161	4.96e-11	0.000177	7.66e-12	0.00184809	7.02e-11	0.000257	1.44e-11	0.00294438
P35564	Canx	1794373	1885209	1731010	2529265	2715401	3082330	1660253	1574697	1664573	10.2521	10.2342	10.2277	10.9315	11.0435	10.9905	10.0265	10.0546	10.1115	10.489	0.924603	0.751199	-0.924603	-0.173404	8.7e-98	1.19e-55	6.72e-83	0.000266	4.93e-97	7.22e-55	5.36e-82	0.000462
Q00519	Xdh	616307	638644	619978	952822	973394	1140805	892310	851429	862474	8.71031	8.67259	8.74634	9.52302	9.56342	9.55658	9.13069	9.16746	9.16289	9.17728	0.837721	0.837721	-0.394003	0.443718	2.34e-92	1.5e-93	2.94e-22	9.14e-28	1.25e-91	1.65e-92	7.43e-22	4.86e-27
Q62188	Dpysl3	1193477	1280201	1140842	541005	522065	624634	675931	604241	615921	9.66376	9.67587	9.62615	8.70645	8.66462	8.68761	8.73002	8.6727	8.67716	9.08782	0.969086	-0.969086	0.00720222	-0.961883	3.08e-178	1.69e-126	0.857609	1.07e-124	4.13e-177	2.96e-125	0.868274	4.35e-123
Q7TMB8	Cyfip1	698397	716634	671699	615111	604342	718933	680187	623738	644978	8.8907	8.83881	8.86193	8.89166	8.87576	8.89045	8.73908	8.71851	8.74366	8.82946	0.15218	0.0220017	-0.15218	-0.130179	6.53e-05	0.555035	4.48e-05	0.00048	7.68e-05	0.584706	6.43e-05	0.000816
Q9D8E6	Rpl4	1901449	2126591	1834385	1127299	1085522	1404668	2478780	2464510	2328797	10.3357	10.408	10.3113	9.76561	9.72071	9.85675	10.6047	10.7008	10.5959	10.2982	0.852459	-0.570138	0.852459	0.28232	3.84e-53	3.5e-25	8.82e-54	2.66e-07	1.2e-52	1.08e-24	4.35e-53	6e-07
Q99104	Myo5a	217743	255031	225910	279928	274403	343732	279706	263523	266105	7.20928	7.34825	7.28987	7.75587	7.73669	7.82588	7.45706	7.4755	7.46641	7.52207	0.489736	0.489736	-0.306984	0.182752	7.83e-16	2.69e-16	2.76e-07	0.00220544	1.25e-15	6.45e-16	4.4e-07	0.0034791
F8VQB6	Myo10	51369	51518	55699	156974	160237	184490	92704	92549	98648	5.12563	5.04073	5.26984	6.92134	6.9606	6.92814	5.86385	5.96586	6.03478	6.19694	1.78829	1.78829	-0.980264	0.808021	1.93e-110	1.78e-106	1.36e-34	3.88e-24	1.25e-109	2.36e-105	4.6e-34	1.85e-23
Q8BIK4	Dock9	136562	141860	127740	26322	19827	25869	37049	28717	32709	6.53621	6.50204	6.46733	4.34516	3.94594	4.0939	4.54066	4.27756	4.44218	5.43434	2.36431	-2.36431	0.286364	-2.07795	3.11e-126	6.19e-91	0.0101582	3.75e-72	2.43e-125	6.47e-90	0.0127324	5.6e-71
P42859	Htt	36002	36209	35266	34277	36043	43291	57320	48021	52192	4.61281	4.532	4.61047	4.72613	4.80819	4.83674	5.17026	5.01931	5.11632	4.84259	0.517742	0.205546	0.312195	0.517742	3.59e-09	0.0144821	0.000205	7.87e-10	4.83e-09	0.0182164	0.000283	2.11e-09
Q8CE72	2410089E03Rik	86400	92190	77920	65560	81160	79190	72090	62110	66740	5.87576	5.88026	5.75419	5.6617	5.97923	5.70799	5.50102	5.39047	5.47104	5.70405	0.382977	-0.0480119	-0.334965	-0.382977	6.28e-05	0.607718	0.000348	4.34e-05	7.39e-05	0.635888	0.000475	8.11e-05
Q9JIK5	Ddx21	1011596	1088963	1000572	749543	729983	838695	2653408	2517331	2531769	9.42522	9.44246	9.43687	9.17682	9.14825	9.11274	10.7029	10.7314	10.7165	9.93757	1.57081	-0.288692	1.57081	1.28211	0	1.22e-12	1.496959209446e-312	4.14e-212	0	2.56e-12	1.09322050501603e-310	5.27e-210
P55937	Golga3	352551	384086	342913	242310	244938	284689	457031	420189	415469	7.90449	7.939	7.89196	7.54766	7.57281	7.55398	8.16544	8.14861	8.10915	7.89007	0.583071	-0.353766	0.583071	0.229304	2.45e-34	4.43e-14	2.18e-35	9.73e-07	5.61e-34	9.83e-14	7.44e-35	2.1e-06
Q62465	Vat1	997850	1053210	995070	2778700	3036290	3582920	738547	702537	694763	9.40548	9.3943	9.42892	11.0671	11.2046	11.2077	8.85784	8.89015	8.85093	10.162	2.29488	1.75165	-2.29488	-0.543229	0	1.46e-255	0	1.68e-27	0	1.11e-253	0	8.85e-27
P62962	Pfn1	3016249	3173539	2866729	3245291	3111803	3732907	3053751	2938402	2858548	11.0013	10.9856	10.9555	11.2911	11.2401	11.2668	10.9057	10.9545	10.8916	11.063	0.348619	0.285222	-0.348619	-0.0633973	1.69e-16	9.47e-11	2.55e-15	0.149766	2.72e-16	1.86e-10	5.29e-15	0.184321
B1AZI6	Thoc2	238129	260214	230041	109740	106829	121427	241328	203366	192451	7.3384	7.37727	7.31601	6.4049	6.3757	6.32469	7.24414	7.10165	6.9989	7.00029	0.975316	-0.975316	0.749618	-0.225697	1.23e-36	3.29e-36	3.22e-22	0.00334596	2.93e-36	1.35e-35	8.14e-22	0.00514269
Q04690	Nf1	126357	132268	117758	188839	174265	224102	176969	167445	166267	6.42416	6.40104	6.34995	7.18797	7.08167	7.20875	6.79664	6.82126	6.78792	6.81864	0.768484	0.768484	-0.358524	0.40996	7.58e-30	5.7e-31	5.82e-08	5.7e-10	1.6e-29	2.1e-30	9.56e-08	1.54e-09
Q6EDY6	Lrrc16a	46576	46158	45322	59259	60601	68967	94167	93094	91024	4.98432	4.88223	4.97241	5.51592	5.55781	5.50858	5.88644	5.97434	5.91873	5.52168	0.979934	0.580568	0.399366	0.979934	7.05e-44	4.53e-17	6.97e-09	4.02e-45	1.89e-43	1.12e-16	1.19e-08	3.42e-44
Q9Z1T6	Pikfyve	32841	32281	33137	40023	42726	46665	34414	35269	33725	4.48023	4.36634	4.52064	4.94971	5.05358	4.94501	4.43422	4.57405	4.48631	4.66722	0.526446	0.526446	-0.484294	0.0421514	2.44e-10	4.34e-09	6.54e-08	0.637485	3.39e-10	7.96e-09	1.07e-07	0.679491
Q11011	Npepps	2132322	2285249	2130775	2970184	2963584	3468233	1662342	1552524	1643615	10.501	10.5119	10.5274	11.1633	11.1697	11.1607	10.0283	10.0341	10.0932	10.6495	1.11239	0.651093	-1.11239	-0.461297	5.53e-155	1.79e-53	4.2e-150	8.39e-28	5.88e-154	1.04e-52	7.93e-149	4.48e-27
Q9D0R2	Tars	831864	869341	817017	1228019	1282177	1485165	2323237	2153608	2327567	9.143	9.1175	9.14448	9.88907	9.96091	9.93715	10.5112	10.5063	10.5952	9.9774	1.40308	0.794305	0.608772	1.40308	1.72e-204	8.42e-69	2.3e-41	2.39e-205	2.82e-203	6.3e-68	8.98e-41	2.82e-203
Q91YQ5	Rpn1	2002041	2155517	2002180	1162688	1086463	1308189	1765894	1589926	1614159	10.4101	10.4275	10.4376	9.8102	9.72196	9.75409	10.1155	10.0685	10.0671	10.1158	0.662569	-0.662569	0.321316	-0.341253	5.71e-51	6.64e-52	1.64e-13	4.78e-15	1.73e-50	3.77e-51	3.24e-13	1.67e-14
P47962	Rpl5	1206419	1365352	1193598	728131	752408	845231	1465812	1422298	1497507	9.67932	9.76878	9.69136	9.13501	9.19191	9.12394	9.84678	9.90773	9.9589	9.62382	0.754602	-0.563108	0.754602	0.191495	9.99e-55	8.25e-31	1.08e-53	8.29e-05	3.21e-54	3.03e-30	5.31e-53	0.000151
Q6P5D8	Smchd1	367173	384172	366026	227516	225260	273416	435970	399876	417246	7.96312	7.93933	7.98607	7.45678	7.45198	7.49569	8.09738	8.07713	8.11531	7.86696	0.628401	-0.494673	0.628401	0.133727	3.28e-42	7.4e-26	1.39e-40	0.00437676	8.52e-42	2.34e-25	5.31e-40	0.00662853
E9PZJ8	Ascc3	126651	145939	128853	108297	104372	132430	149326	145442	149624	6.42752	6.54294	6.47985	6.3858	6.34213	6.44983	6.55161	6.61802	6.63576	6.49581	0.208973	-0.0909366	0.208973	0.118036	0.00833532	0.179997	0.00206887	0.0817752	0.00907944	0.202278	0.00270582	0.104907
Q80TF6	Stard9	96360	106280	98450	125870	116000	157360	127230	121430	119690	6.03317	6.08545	6.09158	6.60274	6.49452	6.69867	6.32059	6.3577	6.31372	6.35031	0.530757	0.530757	-0.270263	0.260494	8.88e-13	1.05e-13	0.000148	0.000256	1.31e-12	2.29e-13	0.000207	0.000445
Q04592	Pcsk5	19379	17907	17729	19254	19139	24871	25705	24262	23227	3.71923	3.51618	3.61831	3.89405	3.89499	4.03714	4.01328	4.03435	3.9483	3.86388	0.37883	0.323401	0.0554298	0.37883	0.000327	0.00134849	0.582179	0.000174	0.000375	0.00184886	0.607629	0.000308
Q80TN7	Nav3	179137	203098	175113	151400	162600	180750	214410	208305	207901	6.92772	7.01975	6.92241	6.86918	6.98172	6.89859	7.07352	7.13627	7.11031	6.9962	0.189644	-0.0400407	0.189644	0.149603	0.0109041	0.549238	0.00457199	0.0252578	0.0118025	0.578968	0.0058547	0.0347068
P40124	Cap1	1275561	1362039	1219283	1731868	1743800	2129690	1174569	1129618	1108313	9.75972	9.76527	9.72208	10.3851	10.4046	10.4572	9.52721	9.57534	9.52471	9.95251	0.873314	0.666769	-0.873314	-0.206545	1.62e-102	6.84e-54	1.43e-90	1.53e-06	9.67e-102	4.02e-53	1.28e-89	3.25e-06
Q07797	Lgals3bp	539133	589593	557267	1152515	1228049	1551628	432628	393919	391314	8.5173	8.55729	8.59249	9.79752	9.89869	10.0003	8.08627	8.05547	8.02274	9.0576	1.84615	1.3452	-1.84615	-0.500957	3.54e-271	3.25e-126	2.82e-229	1.69e-19	8.79e-270	5.66e-125	1.09e-227	7.04e-19
Q9WU78	Pdcd6ip	2510868	2576019	2386627	2316206	2296234	2784134	2200855	2077156	2012393	10.7368	10.6846	10.691	10.8045	10.8016	10.8438	10.4331	10.4541	10.3853	10.6578	0.392288	0.11241	-0.392288	-0.279878	8.85e-19	0.0104218	4.4e-19	1.85e-10	1.52e-18	0.013284	1.03e-18	5.15e-10
O55143	Atp2a2	1824528	1885519	1807047	1461436	1336345	1684308	1716601	1609033	1575274	10.2761	10.2345	10.2897	10.1401	10.0206	10.1187	10.0746	10.0857	10.0319	10.1446	0.202666	-0.172872	-0.0297947	-0.202666	2.34e-05	0.000291	0.532213	2.16e-05	2.8e-05	0.000415	0.55865	4.15e-05
P14733	Lmnb1	1653844	1746491	1540426	646523	638747	709113	1364984	1266182	1236603	10.1344	10.124	10.0594	8.96351	8.95564	8.87061	9.74396	9.73999	9.68272	9.66477	1.17577	-1.17577	0.791968	-0.383802	2.99e-136	1.02e-136	5.83e-64	1.99e-16	2.64e-135	2.08e-135	3.48e-63	7.42e-16
Q6P5F9	Xpo1	814790	824840	787411	524091	510021	614391	1018415	936513	969366	9.11309	9.04169	9.09124	8.66063	8.63095	8.66375	9.3214	9.30487	9.33145	9.04359	0.667432	-0.430458	0.667432	0.236974	9.61e-63	1.59e-27	1.97e-63	2.06e-09	3.49e-62	5.28e-27	1.16e-62	5.35e-09
Q8BH04	Pck2	422746	458972	418091	802418	877240	996447	1832678	1800907	1774296	8.16645	8.19598	8.17794	9.27516	9.41336	9.36139	10.169	10.2482	10.2036	9.46854	2.02714	1.17092	0.856218	2.02714	0	2.02e-127	7.02e-70	0	0	3.57e-126	4.56e-69	0
Q8K1M6	Dnm1l	1144630	1169204	1072708	965214	946156	1123458	954862	918839	867493	9.60347	9.54503	9.5373	9.54166	9.52247	9.53447	9.22844	9.27739	9.17126	9.44829	0.335889	-0.0293494	-0.30654	-0.335889	1.35e-15	0.508462	5.21e-12	4.06e-14	2.14e-15	0.538729	9.85e-12	1.37e-13
Q60715	P4ha1	2040081	2191944	2036680	1356008	1386250	1624355	1127057	1011951	1073966	10.4372	10.4517	10.4623	10.0321	10.0735	10.0664	9.46764	9.41664	9.47929	10.0437	0.995656	-0.392987	-0.602669	-0.995656	2.25e-123	3.23e-21	1.91e-47	8.88e-125	1.71e-122	8.93e-21	8.43e-47	3.65e-123
Q6ZQ08	Cnot1	305169	298114	270471	186844	185123	215875	319404	302350	307953	7.69627	7.57344	7.54959	7.17264	7.16888	7.15479	7.64853	7.67379	7.67712	7.49666	0.501081	-0.44242	0.501081	0.0586616	1.64e-18	1.05e-13	3.92e-17	0.323271	2.78e-18	2.31e-13	8.63e-17	0.373427
O35643	Ap1b1	566760	606252	546818	484023	520881	586361	526771	485551	521959	8.5894	8.59749	8.56518	8.54588	8.66135	8.59638	8.37032	8.3572	8.43835	8.52822	0.212916	0.0178917	-0.212916	-0.195024	1.23e-06	0.690412	2.16e-06	1.43e-05	1.54e-06	0.714289	3.32e-06	2.78e-05
Q6WKZ8	Ubr2	253999	279130	258728	207672	227007	247304	382476	332507	362759	7.43148	7.47851	7.48556	7.32512	7.46313	7.35088	7.90852	7.81096	7.91342	7.59176	0.497439	-0.0844212	0.497439	0.413018	1.77e-17	0.169715	6.89e-16	1.97e-11	2.92e-17	0.191329	1.46e-15	5.82e-11
Q58A65	Spag9	468634	509096	469847	556753	593932	715045	439754	426419	426840	8.31512	8.34551	8.34631	8.74785	8.85069	8.88263	8.10984	8.16985	8.14811	8.4652	0.685385	0.492475	-0.685385	-0.192909	7.12e-52	6.34e-26	2.09e-48	3.59e-05	2.19e-51	2.01e-25	9.34e-48	6.75e-05
P18760	Cfl1	444391	465221	430097	355639	358312	398789	573151	567193	629020	8.23849	8.21549	8.21878	8.10122	8.12161	8.04022	8.49206	8.58141	8.70752	8.31927	0.508287	-0.136195	0.508287	0.372093	7.64e-19	0.0193852	3.16e-18	1.76e-10	1.31e-18	0.0240547	7.25e-18	4.91e-10
P70388	Rad50	42033	46705	43266	50315	51141	56481	56197	47855	47646	4.83626	4.89923	4.90543	5.27987	5.31295	5.22044	5.14172	5.01432	4.98484	5.07591	0.390939	0.390939	-0.222992	0.167947	6.39e-06	1.2e-06	0.00555323	0.0367462	7.77e-06	1.95e-06	0.00706456	0.0494664
Q80TP3	Ubr5	76600	83070	70890	46741	43489	51990	110860	105232	102760	5.70208	5.72998	5.61778	5.17357	5.07912	5.1009	6.12189	6.15115	6.09369	5.69883	1.00401	-0.565637	1.00401	0.438369	3.33e-49	2.49e-17	1.9e-50	4.8e-11	9.78e-49	6.17e-17	8.88e-50	1.38e-10
Q922D8	Mthfd1	939898	962902	897052	1971512	1978527	2428144	2321440	2251569	2241476	9.31916	9.26496	9.27931	10.572	10.5867	10.6464	10.5101	10.5704	10.5408	10.2562	1.31409	1.31409	-0.0614324	1.25266	2.94e-217	9.24e-188	0.164748	2.65e-171	5.15e-216	3.48e-186	0.184849	2.09e-169
P11983	Tcp1	1401999	1457201	1316140	1213570	1226121	1404369	2327886	2117795	2218137	9.89607	9.8627	9.83236	9.87199	9.89642	9.85645	10.5141	10.4821	10.5257	10.1148	0.643455	0.0111013	0.632354	0.643455	1.06e-70	0.791105	4.74e-51	8.78e-53	4.31e-70	0.808859	2.23e-50	8.76e-52
Q9JJ28	Flii	853816	887153	827294	2064231	2078441	2551011	1077499	1036689	1033134	9.18058	9.14676	9.16252	10.6383	10.6578	10.7176	9.40276	9.45148	9.42337	9.91308	1.5083	1.5083	-1.24564	0.262657	0	1.04e-262	3.02e-182	7.41e-10	0	8.78e-261	8.28e-181	1.99e-09
Q05D44	Eif5b	760926	823121	768513	813607	793264	982766	1062535	1020357	1009684	9.01441	9.03868	9.05619	9.29514	9.26819	9.34144	9.38259	9.42858	9.39024	9.25439	0.364081	0.265384	0.0986967	0.364081	1.27e-18	1.09e-10	0.0163055	8.78e-19	2.16e-18	2.13e-10	0.0201626	3.55e-18
Q9EP71	Rai14	863061	899540	836088	906157	977434	1125669	1007938	970060	978777	9.19612	9.16676	9.17777	9.45057	9.56939	9.53731	9.30648	9.35565	9.34539	9.3521	0.339688	0.339688	-0.183962	0.155726	3.03e-13	3.81e-14	4.1e-05	0.000516	4.53e-13	8.46e-14	5.91e-05	0.000874
O88342	Wdr1	1765017	1918533	1689858	1774538	1788398	2142923	1823968	1733866	1810117	10.2283	10.2595	10.1929	10.4202	10.441	10.4661	10.1622	10.1935	10.2324	10.2929	0.246236	0.215383	-0.246236	-0.030853	4.79e-09	8.34e-07	1.78e-08	0.480098	6.41e-09	1.38e-06	2.98e-08	0.531113
P01027	C3	525276	521571	531096	528574	502013	605807	1112670	1054438	1103668	8.47973	8.38044	8.52309	8.67291	8.60812	8.64345	9.4491	9.47598	9.51865	8.93368	1.01921	0.179425	0.839788	1.01921	1.04e-116	0.000201	5.99e-67	4.16e-97	7.19e-116	0.00029	3.75e-66	1.02e-95
Q9D1A2	Cndp2	971743	1042409	957431	1733766	1796599	2119863	725009	661554	683137	9.36723	9.37942	9.37329	10.3866	10.4476	10.4505	8.83115	8.80343	8.82659	9.69897	1.6081	1.05522	-1.6081	-0.552883	0	6.59e-146	0	5.23e-42	0	1.49e-144	0	4.09e-41
Q8BP47	Nars	656285	681321	658395	990415	1056268	1215679	1471591	1397611	1457027	8.80098	8.76591	8.83307	9.57884	9.6813	9.64829	9.85245	9.88246	9.91937	9.51007	1.08477	0.836524	0.24825	1.08477	5.9e-126	4.92e-74	5.43e-08	4.32e-122	4.6e-125	4.09e-73	8.94e-08	1.69e-120
Q05920	Pcx	287384	297323	299517	945410	980818	1181417	812000	785357	786998	7.60964	7.56961	7.69676	9.51175	9.57438	9.60704	8.99463	9.05092	9.03077	8.94268	1.93862	1.93862	-0.539303	1.39932	0	0	3.57e-29	3.44e-180	0	0	1.05e-28	3.11e-178
Q501J6	Ddx17	1459362	1606143	1398241	614464	623260	702630	1738933	1712699	1644921	9.95392	10.0031	9.91966	8.89014	8.92023	8.85736	10.0933	10.1758	10.0944	9.75035	1.23219	-1.06983	1.23219	0.162354	2.3e-166	1.14e-116	4.77e-153	0.000426	2.74e-165	1.75e-115	9.52e-152	0.000728
P48962	Slc25a4	637600	687610	635720	1296320	1356600	1509660	1156460	1106600	1102640	8.75931	8.77916	8.78251	9.96716	10.0423	9.96075	9.50479	9.54564	9.5173	9.51211	1.21685	1.21685	-0.467874	0.74898	2.17e-177	6.67e-179	1.24e-28	3.61e-70	2.87e-176	2.22e-177	3.62e-28	5.16e-69
Q60847	Col12a1	167099	171737	160176	214054	213856	232484	152419	137721	120415	6.82736	6.77778	6.79378	7.36878	7.37703	7.26173	6.58119	6.53932	6.32243	6.91754	0.851429	0.537006	-0.851429	-0.314423	5.72e-25	7.24e-11	8.15e-25	0.000133	1.1e-24	1.43e-10	2.18e-24	0.000237
D3YXK2	Safb	255866	288460	250447	110898	101195	121028	325739	318314	316501	7.44205	7.52595	7.43862	6.42004	6.29753	6.31994	7.67686	7.74802	7.71662	7.28728	1.36731	-1.12262	1.36731	0.244687	2e-102	1.87e-67	4.61e-98	0.000129	1.19e-101	1.36e-66	4.42e-97	0.000231
Q9CWJ9	Atic	977948	1082997	984834	1502709	1573034	1854044	1516163	1477866	1495255	9.37641	9.43453	9.414	10.1803	10.2559	10.2572	9.8955	9.96302	9.95673	9.8985	0.823053	0.823053	-0.292833	0.53022	8.83e-73	1.31e-73	8.29e-11	8.23e-32	3.67e-72	1.08e-72	1.52e-10	4.97e-31
Q00560	Il6st	142631	157712	169561	1889760	2101570	2419722	182932	168390	150792	6.59895	6.65487	6.87592	10.5109	10.6738	10.6414	6.84446	6.82938	6.64697	9.21106	3.89545	3.89545	-3.83404	0.0614123	0	0	0	0.460944	0	0	0	0.512987
P46935	Nedd4	1017312	1095529	1003895	728467	724289	832838	1068327	999949	1017819	9.43335	9.45113	9.44166	9.13567	9.13696	9.10263	9.39043	9.39943	9.40182	9.32814	0.31689	-0.31689	0.272062	-0.0448284	5.51e-18	8.65e-17	8.9e-13	0.238594	9.23e-18	2.11e-16	1.72e-12	0.283732
O35887	Calu	1185048	1277272	1182013	902798	957902	1062387	1090327	949428	1026078	9.65353	9.67257	9.67729	9.44521	9.54027	9.45383	9.41984	9.32463	9.41348	9.51641	0.2812	-0.18742	-0.0937797	-0.2812	6.4e-09	6.33e-05	0.0452765	1.98e-09	8.53e-09	9.39e-05	0.0537902	5.15e-09
P80315	Cct4	501905	545925	483499	501843	490030	597756	818006	752623	761841	8.41407	8.44628	8.38763	8.59805	8.57326	8.62415	9.00526	8.9895	8.9839	8.68972	0.576722	0.182444	0.394278	0.576722	9.94e-54	1.7e-06	5.01e-25	1.96e-51	3.14e-53	2.75e-06	1.35e-24	1.9e-50
Q9D0K2	Oxct1	190461	208923	199702	1236092	1328645	1470853	611932	592619	634184	7.01615	7.06055	7.11197	9.89852	10.0123	9.92318	8.58652	8.64468	8.71931	8.98662	2.88207	2.88207	-1.2943	1.58778	0	0	1.33e-131	7.55e-194	0	0	2.03e-130	7.5e-192
Q8CGK3	Lonp1	576299	620823	533005	1097335	1149741	1335331	724817	666583	673134	8.61347	8.63176	8.52827	9.72674	9.80363	9.78372	8.83076	8.81436	8.80531	9.15562	1.17986	1.17986	-0.954882	0.22498	1.14e-181	1.39e-150	3.24e-100	4.45e-07	1.59e-180	3.29e-149	3.22e-99	9.86e-07
Q3UPL0	Sec31a	1839242	1897461	1740840	1052092	1045734	1221451	1690580	1588613	1587636	10.2877	10.2436	10.2358	9.666	9.66684	9.65512	10.0526	10.0673	10.0432	10.0115	0.593221	-0.593221	0.391735	-0.201486	1.72e-48	5.31e-49	2.14e-22	5.36e-07	4.99e-48	2.87e-48	5.45e-22	1.18e-06
O88207	Col5a1	221066	227906	211430	178698	180194	213022	288097	265513	272286	7.23113	7.18601	7.1943	7.10833	7.12994	7.1356	7.4997	7.48636	7.49954	7.2836	0.370538	-0.0792751	0.370538	0.291263	1.16e-11	0.153481	2.67e-11	1.6e-07	1.67e-11	0.174134	4.96e-11	3.65e-07
O35516	Notch2	15367	13249	17036	64490	65640	77440	22718	20700	23526	3.38458	3.08154	3.56079	5.63796	5.67304	5.67575	3.83506	3.80528	3.96675	4.65358	2.30674	2.30674	-1.7916	0.515137	6.65e-91	1.48e-72	4.67e-46	2.62e-05	3.46e-90	1.19e-71	1.99e-45	4.97e-05
E9PZM4	Chd2	68910	72490	65240	27791	30743	31347	41300	36590	35060	5.54944	5.53343	5.49795	4.4235	4.57873	4.371	4.69737	4.6271	4.54232	4.95088	1.06666	-1.06666	0.163218	-0.903446	1.99e-39	7.63e-33	0.0650095	3.52e-24	4.98e-39	2.91e-32	0.0760153	1.68e-23
Q9EPU0	Upf1	1287219	1387452	1224878	572068	551390	661130	1297166	1237842	1230813	9.77284	9.79194	9.72868	8.787	8.74346	8.76953	9.67044	9.70733	9.67595	9.47062	0.997958	-0.997958	0.91789	-0.0800677	4.88e-148	1.3e-129	2.85e-110	0.0496898	4.91e-147	2.35e-128	3.27e-109	0.0657149
Q9CZD3	Gars	885734	944203	876296	1002785	1026727	1195408	2015662	1972029	2019474	9.23353	9.23667	9.24554	9.59675	9.64037	9.62403	10.3063	10.3792	10.3903	9.81625	1.1205	0.381906	0.738593	1.1205	4.94e-161	2.67e-19	4.4e-67	7.61e-150	5.6e-160	7.02e-19	2.77e-66	4.61e-148
Q9WVK4	Ehd1	646495	669974	636505	441584	445163	510937	764890	694981	748099	8.7793	8.74168	8.78429	8.4135	8.43473	8.39774	8.9084	8.87455	8.95764	8.71411	0.498535	-0.353147	0.498535	0.145387	1.09e-35	9.76e-19	1.21e-35	0.00027	2.55e-35	2.52e-18	4.16e-35	0.000468
Q920B9	Supt16	351655	382690	347016	260136	230068	281101	576828	544177	556085	7.90082	7.93375	7.90912	7.65008	7.48245	7.53568	8.50129	8.52165	8.52972	8.05202	0.959827	-0.356857	0.959827	0.60297	1.71e-72	3.62e-11	7.51e-70	6.38e-29	7.07e-72	7.22e-11	4.88e-69	3.53e-28
P08752	Gnai2	329615	333489	317924	242033	233341	271107	180213	154719	167959	7.80744	7.73521	7.7828	7.54601	7.50283	7.48346	6.82285	6.70722	6.80252	7.41302	0.997051	-0.264458	-0.732594	-0.997051	4.17e-61	1.1e-05	8.37e-34	1.31e-60	1.47e-60	1.7e-05	2.77e-33	1.55e-59
Q6A065	Cep170	188819	194313	186438	160710	164889	173101	181073	158135	196564	7.00366	6.95596	7.01282	6.95527	7.00189	6.83621	6.82972	6.73873	7.02941	6.93249	0.119907	-0.0582351	-0.061672	-0.119907	0.39223	0.50636	0.481607	0.171272	0.39906	0.53673	0.508539	0.208977
Q6AW69	Cgnl1	74440	92030	81940	57889	53960	62473	46940	38539	37719	5.66081	5.87775	5.82676	5.48217	5.39036	5.3659	4.88204	4.70197	4.64778	5.37937	1.04392	-0.377702	-0.666219	-1.04392	1.58e-27	5.1e-05	1.07e-12	1.39e-28	3.2e-27	7.6e-05	2.07e-12	7.64e-28
Q99L27	Gmpr2	85258	98760	92444	68498	63457	78736	85481	76260	84162	5.85657	5.97957	6.00077	5.72495	5.62424	5.69969	5.74682	5.68657	5.80566	5.79706	0.26343	-0.26343	0.0635759	-0.199854	0.000528	0.000219	0.372185	0.00503275	0.000601	0.000315	0.399713	0.00756436
Q0KL02	Trio	52050	52900	51840	38625	41734	46372	67470	58170	63900	5.14463	5.07892	5.16626	4.89842	5.01969	4.93593	5.40547	5.29592	5.4083	5.16148	0.418608	-0.178171	0.418608	0.240436	5.81e-07	0.0234972	1.06e-07	0.00223224	7.32e-07	0.0289403	1.72e-07	0.00351803
A2AKX3	Setx	133893	120376	128868	76760	64760	84089	86764	74890	78567	6.50774	6.26512	6.48001	5.88924	5.65357	5.79459	5.76832	5.66042	5.70641	6.00898	0.709226	-0.63926	-0.069966	-0.709226	5.56e-18	1.18e-12	0.434842	3.29e-15	9.31e-18	2.48e-12	0.461711	1.16e-14
O55029	Copb2	1287543	1324286	1261475	1117414	1113098	1288146	1291393	1144346	1254674	9.77321	9.72472	9.77116	9.7529	9.7569	9.73182	9.664	9.59402	9.70365	9.72019	0.10193	-0.00928484	-0.0926447	-0.10193	0.0413099	0.834666	0.0373021	0.0219556	0.043825	0.849375	0.0447623	0.0304557
P42932	Cct8	1428088	1514045	1404508	1307524	1299583	1546269	2275872	2206227	2206733	9.92267	9.91791	9.92611	9.97957	9.98037	9.99531	10.4815	10.5411	10.5183	10.1657	0.591584	0.0628698	0.528714	0.591584	9.87e-59	0.120486	9.06e-39	4.94e-48	3.36e-58	0.138536	3.33e-38	4.49e-47
P24527	Lta4h	2485371	2641475	2422944	2361525	2361425	2690458	1642774	1479776	1577385	10.722	10.7208	10.7128	10.8325	10.842	10.7944	10.0112	9.96488	10.0339	10.5582	0.819475	0.104509	-0.819475	-0.714966	5.01e-90	0.0141487	1.99e-81	1.29e-62	2.58e-89	0.0178105	1.54e-80	1.61e-61
Q6PDI5	AI314180	482326	504864	462233	415805	404925	484956	527798	479231	479555	8.35667	8.33347	8.32274	8.32672	8.29805	8.32245	8.37313	8.3383	8.31611	8.33212	0.0269113	-0.021901	0.0269113	0.00501025	0.781249	0.590527	0.508502	0.902027	0.783616	0.618422	0.535005	0.918864
P28660	Nckap1	830798	863326	804545	719370	713999	851410	793694	728745	747078	9.14115	9.10748	9.12229	9.11754	9.11631	9.13445	8.96173	8.94299	8.95567	9.06885	0.170223	-0.000914	-0.169309	-0.170223	1.13e-06	0.980394	5.39e-06	4.79e-06	1.41e-06	0.982174	8.12e-06	9.71e-06
A2A863	Itgb4	754422	793950	710715	120825	99988	120231	147225	96585	111401	9.00203	8.98662	8.94339	6.54373	6.28022	6.31041	6.53117	6.02745	6.21018	7.79185	2.70607	-2.59456	-0.111518	-2.70607	2.43e-155	4.54e-94	0.348342	2.93e-101	2.6e-154	5.05e-93	0.375894	7.73e-100
P47757	Capzb	1151695	1228459	1125208	977060	1081799	1205371	947766	920462	924547	9.61234	9.61635	9.60624	9.55926	9.71575	9.636	9.21768	9.27993	9.26316	9.51164	0.38459	0.0267669	-0.38459	-0.357823	6e-17	0.584432	4.28e-15	2.84e-13	9.77e-17	0.612704	8.82e-15	9.16e-13
Q9Z277	Baz1b	498576	543195	479464	380798	389814	452177	780389	760003	758408	8.40447	8.43904	8.37554	8.19984	8.24318	8.22148	8.93734	9.00358	8.97739	8.57032	0.751417	-0.18498	0.751417	0.566437	3.25e-88	3.1e-06	2.96e-79	4.84e-46	1.64e-87	4.93e-06	2.23e-78	4.22e-45
Q8BY87	Usp47	534844	582078	501538	313492	314602	353099	541609	511668	545391	8.50578	8.53879	8.44048	7.91924	7.93392	7.86467	8.4104	8.43278	8.5017	8.30721	0.589346	-0.589346	0.542575	-0.0467711	1.63e-38	9.41e-34	6.83e-29	0.334806	4.03e-38	3.65e-33	2e-28	0.385675
Q3UU96	Cdc42bpa	129334	134442	138539	144386	141628	169606	192275	184002	179916	6.45776	6.42456	6.58441	6.80074	6.7825	6.80678	6.91632	6.9573	6.90174	6.74883	0.434744	0.306147	0.128597	0.434744	6.54e-10	6.78e-06	0.0584771	1.71e-10	9.01e-10	1.06e-05	0.0687169	4.78e-10
Q01768	Nme2	320023	324457	319372	705440	766293	857540	516070	502660	561830	7.76483	7.6956	7.78936	9.08933	9.21829	9.1448	8.34071	8.40716	8.54455	8.55692	1.4013	1.4013	-0.718455	0.682847	1.37e-116	1.89e-115	1.64e-32	1.51e-29	9.52e-116	2.85e-114	5.26e-32	8.59e-29
Q80U19	Daam2	327853	352855	344072	269419	272021	330808	552507	514650	545435	7.79971	7.81665	7.89683	7.70066	7.72411	7.77059	8.43914	8.44117	8.50182	8.04779	0.728919	-0.106269	0.728919	0.62265	4.52e-56	0.0348083	4.81e-47	6.8e-35	1.49e-55	0.0420784	2.11e-46	4.51e-34
Q80WC3	Tnrc18	20131	22340	23217	13926	13506	17033	26350	20018	25210	3.77416	3.83528	4.00738	3.42667	3.39208	3.49101	4.04903	3.75695	4.06649	3.77699	0.527129	-0.438492	0.527129	0.0886373	1.83e-05	0.000226	9.4e-06	0.454827	2.2e-05	0.000324	1.4e-05	0.507111
Q9EPN1	Nbea	11766	13925	10446	10003	12035	12544	13129	15466	12389	2.99937	3.15334	2.85516	2.94933	3.22571	3.04968	3.04399	3.38476	3.04156	3.08608	0.158201	0.0716724	0.0865284	0.158201	0.557787	0.625321	0.555445	0.281081	0.563804	0.652383	0.581166	0.328924
P97434	Mprip	1017715	1088339	1013943	1230763	1260958	1545237	1306388	1276186	1187154	9.43392	9.44163	9.45602	9.89229	9.93684	9.99435	9.68066	9.75134	9.62385	9.70494	0.497881	0.497881	-0.255541	0.242339	2.25e-23	2.17e-24	1.6e-07	6.7e-07	4.2e-23	6.59e-24	2.58e-07	1.46e-06
Q3U1J4	Ddb1	1117960	1169278	1086109	843439	851791	968801	1659800	1520505	1665237	9.56945	9.54512	9.55522	9.34709	9.37089	9.3208	10.0261	10.0041	10.1121	9.68111	0.701755	-0.210227	0.701755	0.491528	5.2e-59	2.34e-06	1.74e-55	3.13e-28	1.78e-58	3.76e-06	8.84e-55	1.69e-27
P09470	Ace	2707215	2951066	2628839	206017	111398	120395	321515	150076	182039	10.8454	10.8807	10.8305	7.31357	6.43612	6.31237	7.65803	6.66327	6.91866	9.45025	4.09242	-4.09242	0.384083	-3.70833	2.96e-56	8.55e-37	0.178124	1.42e-31	9.74e-56	3.58e-36	0.199271	8.55e-31
Q9CSH3	Dis3	363166	375118	348578	192329	212915	237885	921268	863454	877194	7.94729	7.90492	7.9156	7.21439	7.37067	7.29486	9.17677	9.18769	9.18731	8.35357	1.88922	-0.627999	1.88922	1.26122	0	1e-37	4.22e-308	1.84e-143	0	4.27e-37	2.87e-306	9.8e-142
Q3V3R1	Mthfd1l	611703	640088	569226	647580	679349	797401	1168827	1125031	1125443	8.69949	8.67584	8.62312	8.96587	9.04454	9.0399	9.52014	9.56947	9.54683	9.12224	0.879116	0.350716	0.5284	0.879116	2.32e-92	6.43e-16	5.21e-34	4.08e-90	1.24e-91	1.52e-15	1.73e-33	8.97e-89
Q99K01	Pdxdc1	503978	529178	495445	560940	544236	672791	560553	539091	532043	8.42002	8.40133	8.42284	8.75866	8.72462	8.79475	8.46	8.5081	8.46596	8.5588	0.344871	0.344871	-0.281454	0.0634166	1.77e-20	7.89e-19	4.65e-13	0.102823	3.12e-20	2.04e-18	9.06e-13	0.129995
Q64331	Myo6	361249	358359	339540	319158	286551	358755	216579	201420	202275	7.93965	7.83898	7.8777	7.94508	7.79918	7.88759	7.08804	7.08778	7.07073	7.66152	0.803833	-0.00750991	-0.796323	-0.803833	7.34e-51	0.898156	1.92e-41	3.46e-42	2.22e-50	0.907106	7.52e-41	2.74e-41
Q9WU42	Ncor2	182090	198597	173381	107371	106564	117672	266664	230989	216022	6.95131	6.98742	6.90807	6.37341	6.37211	6.27937	7.38817	7.2854	7.16559	6.90857	0.94029	-0.607005	0.94029	0.333285	2.76e-33	2.36e-15	2.77e-34	1.29e-05	6.19e-33	5.45e-15	9.25e-34	2.53e-05
Q9R269	Ppl	88126	88316	89190	54119	52846	65911	156660	150260	160368	5.9043	5.81832	5.94907	5.38502	5.36026	5.44319	6.62078	6.66504	6.7358	6.08502	1.27806	-0.494985	1.27806	0.783077	3.07e-79	4.9e-13	8.4e-76	4.04e-30	1.4e-78	1.05e-12	5.96e-75	2.35e-29
Q8VDR9	Dock6	121285	114555	108722	44641	43662	43651	67675	60094	64527	6.36506	6.19362	6.23476	5.10725	5.08484	4.84869	5.40984	5.34287	5.42239	5.6571	1.24813	-1.24813	0.373912	-0.874222	1.5e-48	1.64e-44	2.15e-05	5.07e-23	4.38e-48	8.12e-44	3.14e-05	2.32e-22
Q60974	Ncor1	104732	131818	112296	137480	186306	161297	128065	122659	134000	6.15336	6.39612	6.28143	6.73003	7.17807	6.73432	6.33002	6.37223	6.47665	6.54942	0.616222	0.616222	-0.502304	0.113918	6.48e-07	8.79e-07	5.99e-05	0.361629	8.16e-07	1.45e-06	8.54e-05	0.413029
G5E8K5	Ank3	26187	37240	33660	32853	46290	54248	16559	14181	11139	4.15359	4.5725	4.54323	4.66491	5.16917	5.16224	3.37885	3.25962	2.88812	4.39573	1.82705	0.581961	-1.82705	-1.24509	2.78e-21	0.00144794	2.43e-22	1.67e-11	5.01e-21	0.00198085	6.16e-22	4.94e-11
Q61043	Nin	3024	5254	5494	4854	3780	5262	8346	8810	9365	1.03932	1.74717	1.92815	1.90616	1.55496	1.79639	2.3904	2.57288	2.63786	2.03215	0.917974	0.140377	0.777597	0.917974	3.55e-05	0.530722	0.000549	4.7e-05	4.21e-05	0.561476	0.000741	8.76e-05
Q64514	Tpp2	1240988	1336158	1229037	1036514	1068247	1210953	1365463	1226125	1334900	9.72007	9.73759	9.73358	9.64448	9.69756	9.64267	9.74447	9.69361	9.79307	9.71262	0.0824924	-0.0686394	0.0824924	0.013853	0.131594	0.116697	0.0593791	0.751517	0.136514	0.134303	0.0697437	0.785887
P48036	Anxa5	2730362	2831770	2466310	4167304	3925730	4680844	1896519	1726716	1758665	10.8577	10.8212	10.7384	11.6519	11.5753	11.5933	10.2184	10.1875	10.1908	10.9864	1.40819	0.800559	-1.40819	-0.607626	7.2e-182	2.12e-59	2.64e-175	3.87e-35	1.01e-180	1.37e-58	6.85e-174	2.58e-34
Q01405	Sec23a	1103503	1166640	1064544	477956	452374	552667	680947	623347	660597	9.55068	9.54186	9.52628	8.52769	8.45791	8.51101	8.74069	8.71761	8.77818	8.99939	1.04047	-1.04047	0.246537	-0.793932	3.67e-165	1.31e-143	1.02e-09	3.61e-85	4.31e-164	2.9e-142	1.8e-09	7.09e-84
P18242	Ctsd	2323194	2569222	2324340	1659485	1635178	2001677	904571	777191	713090	10.6247	10.6808	10.6529	10.3235	10.3118	10.3677	9.15038	9.03584	8.8885	10.1564	1.62411	-0.318454	-1.30565	-1.62411	4.26e-140	6.16e-07	4.14e-90	4.69e-136	3.94e-139	1.03e-06	3.67e-89	2.1e-134
Q3TW96	Uap1l1	880713	928969	898731	3128964	3287337	3784567	1083741	1023355	1083395	9.22533	9.2132	9.28201	11.2384	11.3192	11.2867	9.4111	9.43281	9.4919	10.3038	2.04133	2.04133	-1.83615	0.20518	0	0	6.05547e-319	1.08e-05	0	0	4.850233e-317	2.13e-05
F8VPU2	Farp1	505832	547476	496804	570583	601139	688640	713241	658385	676665	8.42532	8.45037	8.4268	8.78325	8.86809	8.82835	8.80754	8.79651	8.81285	8.69987	0.39277	0.39277	-0.0213282	0.371441	7.22e-28	6.62e-24	0.583428	1.48e-21	1.47e-27	1.98e-23	0.608805	6.45e-21
Q8BWT1	Acaa2	523663	538577	505119	1329123	1312283	1609392	569488	526529	551801	8.4753	8.42673	8.45074	10.0032	9.9944	10.053	8.48281	8.47409	8.51856	9.18504	1.56606	1.56606	-1.52517	0.0408914	0	3.91631139796e-313	8.61e-298	0.312159	0	5.1180006321747e-311	5.28e-296	0.361728
P39054	Dnm2	400883	457664	391160	295205	301338	360380	276364	253137	269572	8.08984	8.19186	8.08188	7.83253	7.87177	7.89411	7.43972	7.41749	7.48508	7.83823	0.674365	-0.255706	-0.418659	-0.674365	6.32e-35	1.89e-06	6.65e-15	6.08e-36	1.46e-34	3.05e-06	1.36e-14	4.16e-35
Q01320	Top2a	81929	88804	89519	63976	60694	76852	236621	242184	220821	5.79911	5.82627	5.95439	5.62641	5.56002	5.66475	7.21573	7.35368	7.19729	6.43874	1.63955	-0.243804	1.63955	1.39575	8.6e-126	0.00139573	1.12e-97	2.86e-72	6.68e-125	0.00191152	1.07e-96	4.28e-71
P17225	Ptbp1	302011	308108	287826	134026	121291	152341	309562	259563	257197	7.68126	7.62101	7.63932	6.69332	6.55886	6.6519	7.60338	7.45366	7.41729	7.32245	1.01163	-1.01163	0.857927	-0.153701	1.31e-47	8.88e-45	7.37e-33	0.0311944	3.74e-47	4.43e-44	2.39e-32	0.0423603
Q80XI3	Eif4g3	46305	61000	48647	19287	18154	20628	34185	28414	32518	4.9759	5.28446	5.07454	3.89652	3.81876	3.76728	4.42459	4.26225	4.43373	4.53783	1.28896	-1.28896	0.54717	-0.741794	2.5e-32	4.01e-32	3.95e-07	6.64e-12	5.51e-32	1.5e-31	6.25e-07	2e-11
Q5SNZ0	Ccdc88a	13966	15191	15202	6329	6792	8461	22715	23001	22525	3.24666	3.27888	3.39646	2.28896	2.40039	2.48159	3.83487	3.95735	3.90402	3.32635	1.50707	-0.916231	1.50707	0.590837	3.92e-40	1.13e-16	2.4e-41	7.23e-08	9.91e-40	2.75e-16	9.36e-41	1.7e-07
Q99KC8	Vwa5a	1338006	1457729	1274314	870685	830799	1003011	986653	914194	898269	9.82867	9.86322	9.78577	9.39296	9.33489	9.37086	9.27569	9.27007	9.22156	9.50466	0.570257	-0.4598	-0.110457	-0.570257	4.33e-45	1.24e-26	0.0101432	5.68e-40	1.19e-44	4.02e-26	0.0127167	4.27e-39
Q921M3	Sf3b3	794515	837795	801577	335912	303956	378282	949441	846079	906068	9.07673	9.06417	9.11696	8.01889	7.88425	7.96406	9.22023	9.15837	9.23403	8.84753	1.24779	-1.12934	1.24779	0.118452	1.14e-167	3.63e-124	2.35e-150	0.011833	1.37e-166	6.12e-123	4.51e-149	0.0170574
Q62448	Eif4g2	1320145	1356701	1233589	719213	681840	793241	1428719	1337969	1328897	9.80928	9.75961	9.73891	9.11723	9.04982	9.03235	9.8098	9.81955	9.78657	9.58492	0.738437	-0.702634	0.738437	0.0358025	6.95e-75	1.07e-57	1.79e-63	0.412274	2.98e-74	6.75e-57	1.06e-62	0.464358
P62196	Psmc5	960209	1012974	922325	807655	831315	954169	977506	940313	947024	9.35001	9.3381	9.31939	9.28455	9.33579	9.29884	9.26225	9.31071	9.29781	9.31107	0.0454832	-0.0293349	-0.0161482	-0.0454832	0.511132	0.461477	0.685196	0.253532	0.518016	0.49178	0.708893	0.299557
O08528	Hk2	366643	384066	368791	524649	516472	636017	614644	598132	599648	7.96103	7.93893	7.99692	8.66216	8.64908	8.71366	8.5929	8.65804	8.63853	8.45807	0.709416	0.709416	-0.0451634	0.664253	6.68e-74	2.35e-63	0.282291	7.73e-56	2.82e-73	1.62e-62	0.30912	8.31e-55
P26638	Sars	590709	637465	602293	1001632	1051065	1221003	757183	696493	737129	8.6491	8.66992	8.70458	9.59509	9.67417	9.65459	8.89379	8.87768	8.93633	9.1345	0.966957	0.966957	-0.738861	0.228095	1.1e-129	1.7e-113	1.48e-67	7.18e-08	9.09e-129	2.49e-112	9.37e-67	1.69e-07
D3Z7P3	Gls	731328	784534	719494	1238852	1281447	1475438	552514	503188	521636	8.95718	8.96941	8.9611	9.90174	9.96009	9.92767	8.43916	8.40867	8.43746	9.24392	1.50153	0.967459	-1.50153	-0.534075	0	1.89e-133	9.1504185422367e-311	1.92e-42	0	3.66e-132	0	1.52e-41
P12382	Pfkl	918501	949286	875155	598668	622245	701636	440400	392460	408117	9.28594	9.24442	9.24366	8.85257	8.91787	8.85532	8.11196	8.05012	8.0834	8.81698	1.17609	-0.382572	-0.79352	-1.17609	6.53e-179	5.73e-21	9.55e-84	4.48e-179	8.79e-178	1.58e-20	7.69e-83	3.91e-177
P97351	Rps3a1	3574655	3955707	3569905	2518320	2510351	3246087	4690316	4695382	4868327	11.2464	11.3034	11.2719	10.9252	10.9302	11.0652	11.5248	11.6307	11.6598	11.3082	0.63123	-0.299091	0.63123	0.332139	8.84e-27	2.18e-07	1.07e-27	8.66e-09	1.75e-26	3.71e-07	3.06e-27	2.17e-08
P23492	Pnp	904993	1078870	921442	638481	690484	757129	925420	801951	901302	9.26456	9.42902	9.31801	8.94545	9.068	8.96513	9.18326	9.08109	9.22642	9.17273	0.344967	-0.344967	0.170998	-0.173969	8.89e-08	1.24e-08	0.00472832	0.00405127	1.15e-07	2.22e-08	0.00604397	0.00616756
Q80YX1	Tnc	131698	121423	133544	269845	331747	335496	81401	67501	76351	6.48389	6.27762	6.53143	7.70294	8.01048	7.79089	5.67627	5.51056	5.66513	6.92643	2.22136	1.40552	-2.22136	-0.815836	7.05e-105	8.85e-41	3.09e-94	3.97e-15	4.3e-104	4.05e-40	2.84e-93	1.39e-14
Q60930	Vdac2	1201352	1289147	1223958	1824630	1815712	2140524	1217179	1096955	1130943	9.67324	9.68592	9.7276	10.4603	10.4629	10.4645	9.57862	9.53301	9.55387	9.96229	0.907278	0.766787	-0.907278	-0.140491	7.31e-132	2.46e-78	2.05e-108	0.000556	6.18e-131	2.18e-77	2.27e-107	0.000939
Q9QYR6	Map1a	151978	166516	142876	66014	60119	72157	126171	114167	102660	6.69052	6.73324	6.62888	5.67166	5.54629	5.57381	6.30853	6.26872	6.09229	6.23647	1.08659	-1.08659	0.627943	-0.45865	1.52e-41	9.03e-43	1.45e-15	5.13e-09	3.92e-41	4.36e-42	3.04e-15	1.31e-08
O35737	Hnrnph1	359266	347732	342701	198404	179635	208952	382221	359514	361703	7.93171	7.79555	7.89107	7.25925	7.12546	7.10777	7.90755	7.92362	7.90922	7.68945	0.747727	-0.708141	0.747727	0.039586	1.55e-37	2.22e-29	1.57e-32	0.527167	3.75e-37	7.81e-29	5.04e-32	0.576378
Q3U962	Col5a2	232703	247497	237288	554307	568577	717929	235012	209928	219115	7.30515	7.30499	7.36076	8.74149	8.78775	8.88844	7.20588	7.14747	7.1861	7.97189	1.62719	1.48334	-1.62719	-0.143847	2.55e-257	1.97e-157	1.63e-187	0.00814945	5.57e-256	5.02e-156	4.6e-186	0.0119487
Q69ZH9	Arhgap23	110958	104605	100589	170985	165717	189546	269184	250648	251712	6.23667	6.06253	6.12259	7.04468	7.00911	6.96714	7.40174	7.40324	7.38619	6.93801	1.25466	0.864912	0.389752	1.25466	2.01e-70	3.13e-35	1.95e-08	4.22e-71	8.1e-70	1.26e-34	3.27e-08	6.16e-70
Q9ESE1	Lrba	29247	30786	29750	18412	14747	19556	31807	28235	28199	4.31302	4.29793	4.36509	3.82954	3.5189	3.69029	4.32057	4.25314	4.22813	4.12057	0.640484	-0.640484	0.58267	-0.0578145	2.73e-10	8.77e-10	2.4e-08	0.578232	3.79e-10	1.66e-09	3.99e-08	0.625054
Q9Z2U2	Zfp292	69780	67740	59550	82390	67524	92840	89280	82510	85760	5.56754	5.43566	5.36629	5.99135	5.71387	5.93742	5.80956	5.80022	5.83279	5.73141	0.426869	0.426869	-0.0715447	0.355324	2.27e-06	1.42e-06	0.418131	5.92e-05	2.8e-06	2.31e-06	0.445301	0.000109
Q3UXZ9	Kdm5a	8660	8443	7836	18586	22562	17224	6496	4610	5052	2.55719	2.4315	2.4404	3.84311	4.13237	3.5071	2.02887	1.63852	1.74745	2.96976	2.03538	1.3724	-2.03538	-0.662984	1.48e-32	8.88e-15	1.88e-29	0.00015	3.27e-32	2.01e-14	5.6e-29	0.000266
Q922B2	Dars	1640867	1703798	1564341	1488992	1506756	1744150	1842214	1712136	1784252	10.123	10.0883	10.0816	10.1671	10.1938	10.169	10.1765	10.1753	10.2117	10.1547	0.090175	0.078931	0.011244	0.090175	0.0552498	0.0525291	0.782391	0.0267635	0.0582528	0.062347	0.79962	0.0366541
Q6A4J8	Usp7	345333	380002	345758	164578	143245	180961	289024	264972	276716	7.87465	7.92358	7.90388	6.98958	6.79888	6.90028	7.50434	7.48341	7.52282	7.49123	1.0025	-1.0025	0.605268	-0.39723	6.07e-54	3.27e-55	1.95e-21	4e-10	1.93e-53	1.98e-54	4.85e-21	1.09e-09
Q8BG05	Hnrnpa3	980815	1056080	923380	395098	371764	430305	758890	754276	665214	9.38064	9.39822	9.32104	8.25302	8.17478	8.14996	8.89704	8.99267	8.78823	8.89592	1.17376	-1.17376	0.701803	-0.471953	3.8e-88	1.51e-89	1.07e-33	3.38e-16	1.91e-87	1.56e-88	3.53e-33	1.24e-15
Q9R0L6	Pcm1	103332	111366	105325	124390	109856	149173	124061	116536	120936	6.13395	6.15288	6.18897	6.58568	6.41601	6.62158	6.2842	6.29835	6.32866	6.34433	0.385068	0.385068	-0.239993	0.145075	4.59e-07	1.06e-07	0.000911	0.0449094	5.81e-07	1.83e-07	0.00121627	0.059823
Q6DIC0	Smarca2	101843	108099	97476	65879	64098	79855	129443	117316	127627	6.11301	6.10993	6.07724	5.6687	5.63874	5.72005	6.34547	6.30797	6.40635	6.06989	0.677597	-0.423913	0.677597	0.253684	7.11e-26	1.7e-11	7.46e-27	5.49e-05	1.39e-25	3.43e-11	2.09e-26	0.000102
Q8C547	Heatr5b	82187	80202	78804	98359	87954	99406	99882	85134	94392	5.80364	5.67929	5.77046	6.24694	6.09521	6.036	5.97145	5.84538	5.97115	5.94538	0.376724	0.376724	-0.198264	0.178461	1.22e-05	2.08e-06	0.0124052	0.0244115	1.47e-05	3.34e-06	0.0154707	0.0336649
Q9QUR6	Prep	936888	1007658	900850	1113933	1154758	1312940	1376499	1243562	1343693	9.31453	9.33051	9.28541	9.7484	9.80991	9.75932	9.75608	9.71398	9.80254	9.62905	0.462524	0.462524	-0.0148059	0.447718	4.99e-31	4.11e-26	0.73454	1.41e-24	1.07e-30	1.31e-25	0.755223	6.76e-24
Q9Z1Z0	Uso1	1346521	1426240	1266416	881985	878262	1018207	1184299	1113815	1084763	9.83782	9.83172	9.7768	9.41156	9.41504	9.39255	9.53911	9.55501	9.49372	9.59423	0.409287	-0.409287	0.123093	-0.286193	3.15e-23	8.63e-23	0.00307802	6.09e-12	5.87e-23	2.5e-22	0.0039837	1.84e-11
Q61941	Nnt	1098577	1157501	1096852	1413418	1440727	1715328	1145478	1088646	1122973	9.54422	9.53052	9.56942	10.0919	10.1291	10.145	9.49102	9.52204	9.54366	9.75759	0.603119	0.574048	-0.603119	-0.0290709	1.79e-62	5.52e-44	2.45e-48	0.47976	6.47e-62	2.71e-43	1.1e-47	0.530857
Q9Z110	Aldh18a1	326731	355064	330266	597644	616139	724398	1174912	1160077	1156928	7.79476	7.82565	7.83775	8.8501	8.90365	8.90138	9.52763	9.61372	9.58664	8.92899	1.75694	1.06575	0.69119	1.75694	0	4.09e-141	2.97e-61	0	0	8.8e-140	1.67e-60	0
P80317	Cct6a	885473	913179	833684	772000	736322	896721	1367071	1367076	1343675	9.23311	9.18847	9.17362	9.21941	9.16073	9.20925	9.74616	9.8506	9.80252	9.4277	0.6037	-0.00192974	0.6037	0.60177	1.04e-54	0.965824	1.09e-40	1.91e-40	3.33e-54	0.969142	4.15e-40	1.45e-39
P50396	Gdi1	791952	874495	801236	782416	793179	931945	605810	531251	568284	9.07207	9.12602	9.11635	9.23875	9.26804	9.26484	8.57201	8.48697	8.56102	8.99901	0.716773	0.152263	-0.716773	-0.56451	8e-69	0.000257	1.02e-65	1.36e-41	3.15e-68	0.000368	6.26e-65	1.06e-40
Q02248	Ctnnb1	696011	723302	682832	442996	436542	522755	856754	783452	774826	8.88577	8.85217	8.88565	8.4181	8.40651	8.43073	9.07203	9.04742	9.00829	8.80193	0.624332	-0.456132	0.624332	0.168201	2.14e-60	1.46e-32	2.8e-59	1.13e-05	7.45e-60	5.53e-32	1.51e-58	2.22e-05
Q99P88	Nup155	844753	878352	823406	732146	730407	853600	973542	903553	937195	9.16519	9.13237	9.15572	9.14294	9.14909	9.13816	9.25639	9.25318	9.28276	9.18731	0.12077	-0.007757	0.12077	0.113013	0.00155497	0.837234	0.0013837	0.00276462	0.00174154	0.851466	0.00182994	0.00429034
Q5XJY5	Arcn1	1311130	1383534	1238599	905371	868806	1083299	1291941	1205017	1150522	9.7994	9.78786	9.74476	9.44932	9.39943	9.48195	9.66462	9.66856	9.57863	9.62622	0.333563	-0.333563	0.193893	-0.139669	3.85e-12	4.59e-13	2.56e-05	0.00242042	5.61e-12	9.83e-13	3.73e-05	0.00379293
P60335	Pcbp1	629769	633332	598736	428273	402601	505227	843100	831876	846765	8.74148	8.66054	8.69604	8.36934	8.28974	8.38153	9.04885	9.13394	9.13637	8.75145	0.759515	-0.352289	0.759515	0.407227	2.18e-59	2.85e-14	6.62e-60	1.51e-18	7.49e-59	6.37e-14	3.62e-59	6.06e-18
O54988	Slk	639293	706728	594123	701421	742115	855955	580549	554800	556002	8.76313	8.81873	8.68488	9.08109	9.17203	9.14213	8.51057	8.54954	8.5295	8.82793	0.602289	0.375621	-0.602289	-0.226668	2.31e-37	1.76e-15	3.98e-37	1.54e-06	5.59e-37	4.09e-15	1.41e-36	3.26e-06
Q8R420	Abca3	95331	107717	101210	269653	298087	340845	78451	68538	70990	6.01768	6.10482	6.13147	7.70191	7.85613	7.81371	5.62301	5.53255	5.5601	6.81216	2.21965	1.70657	-2.21965	-0.513078	1.84e-240	2.62e-118	4.91e-192	1.07e-12	3.75e-239	4.12e-117	1.43e-190	3.39e-12
Q8BIJ6	Iars2	1132409	1228219	1126602	1966142	2103809	2355854	1030606	955083	1005667	9.58798	9.61607	9.60802	10.5681	10.6753	10.6028	9.33857	9.3332	9.38449	9.96643	1.26382	1.01202	-1.26382	-0.251802	7.67e-204	2.82e-110	4.94e-169	2.1e-08	1.24e-202	3.92e-109	1.2e-167	5.14e-08
P62814	Atp6v1b2	1162177	1206616	1094145	707625	698399	802522	698649	588704	610221	9.62541	9.59047	9.56585	9.09379	9.08444	9.04914	8.77771	8.63512	8.66374	9.16873	0.900599	-0.518201	-0.382399	-0.900599	1.36e-77	8.34e-27	2.41e-15	1.21e-76	6.07e-77	2.72e-26	5.01e-15	1.99e-75
P97310	Mcm2	478811	506971	440118	112710	97055	109281	1367785	1326346	1329158	8.34611	8.33948	8.25201	6.44343	6.23727	6.17264	9.74692	9.80696	9.78685	8.73214	3.49135	-2.02405	3.49135	1.46729	0	6.37e-185	0	1.4e-101	0	2.36e-183	0	3.73e-100
Q61753	Phgdh	432804	450130	440807	1617928	1689211	2115704	1861436	1887059	1758582	8.20037	8.16792	8.25427	10.2869	10.3587	10.4477	10.1915	10.3156	10.1908	9.87626	2.15795	2.15795	-0.132074	2.02588	6.8071109758461e-310	1.63e-281	0.0220636	1.17e-250	0	1.65e-279	0.026901	1.94e-248
Q61576	Fkbp10	1627059	1777239	1549371	570346	607873	648869	804878	705088	756134	10.1109	10.1491	10.0677	8.78265	8.88416	8.74252	8.98192	8.89538	8.97305	9.41412	1.30528	-1.30528	0.146291	-1.15899	5.71e-178	2.84e-136	0.00465621	1.39e-108	7.62e-177	5.78e-135	0.00595794	4.21e-107
Q9D5V5	Cul5	304225	318996	303788	323650	320700	382438	289614	263010	286542	7.6918	7.67111	7.71718	7.96524	7.96162	7.97982	7.50728	7.47269	7.57316	7.73894	0.450602	0.27543	-0.450602	-0.175172	6.44e-18	8.06e-08	1.83e-18	0.00064	1.08e-17	1.4e-07	4.24e-18	0.00107141
Q8K4L3	Svil	265202	288031	269435	224628	225945	264374	274149	249423	248764	7.49375	7.5238	7.54406	7.43835	7.45636	7.44718	7.42811	7.39617	7.36919	7.45623	0.122658	-0.0733681	-0.0492898	-0.122658	0.0717964	0.173119	0.360096	0.0227681	0.0753467	0.194812	0.38782	0.0315212
Q6PDG5	Smarcc2	503190	563660	482810	281183	286363	324120	422345	392239	385666	8.41776	8.4924	8.38557	7.76232	7.79824	7.74112	8.05157	8.04931	8.00176	8.10431	0.665194	-0.665194	0.266979	-0.398214	4.92e-42	5.69e-42	4.56e-08	3.64e-16	1.28e-41	2.69e-41	7.53e-08	1.34e-15
Q5XG71	Utp20	63408	77808	68989	60753	68899	72734	127644	123584	119291	5.4294	5.63557	5.57856	5.55184	5.74295	5.5853	6.32527	6.38307	6.3089	5.8854	0.788994	0.0786845	0.710309	0.788994	6.05e-27	0.331216	2.51e-18	3.39e-22	1.21e-26	0.360785	5.78e-18	1.51e-21
P70206	Plxna1	51822	52269	48931	112880	119196	131672	75885	73790	73498	5.1383	5.06161	5.08294	6.4456	6.53373	6.44155	5.57504	5.63907	5.61019	5.84015	1.37961	1.37961	-0.865917	0.513693	8.9e-106	1.76e-99	3.58e-41	1.22e-15	5.49e-105	2.14e-98	1.39e-40	4.36e-15
Q6PNC0	Dmxl1	23679	26781	22698	16689	17713	24957	45969	41060	49975	4.00834	4.09686	3.97476	3.68779	3.78328	4.04212	4.85188	4.79338	5.05369	4.33705	1.05835	-0.181917	1.05835	0.876434	4.85e-21	0.129876	2.7e-18	4.17e-13	8.7e-21	0.14878	6.21e-18	1.34e-12
P46460	Nsf	1069635	1127624	1057476	1351813	1376873	1611231	792236	692042	702598	9.5057	9.49279	9.51667	10.0276	10.0637	10.0547	8.95908	8.86843	8.86711	9.55917	1.1499	0.543672	-1.1499	-0.606232	3.29e-152	3.04e-36	9.92e-153	1.43e-44	3.39e-151	1.25e-35	1.96e-151	1.2e-43
Q6P1B1	Xpnpep1	1092978	1157923	1063371	1384081	1425577	1614645	1213055	1111020	1184333	9.53685	9.53104	9.52469	10.0617	10.1139	10.0577	9.57372	9.55139	9.62042	9.75216	0.547115	0.547115	-0.495856	0.0512585	1.22e-47	7.12e-39	2.87e-32	0.220428	3.5e-47	3.12e-38	9.11e-32	0.264088
Q8C129	Lnpep	722896	776176	757625	1267969	1338334	1555577	582911	512932	522790	8.94045	8.95396	9.0356	9.93526	10.0228	10.004	8.51642	8.43634	8.44064	9.28597	1.52287	1.01053	-1.52287	-0.512342	9.58e-234	1.28e-96	1.02e-211	1.71e-26	1.89e-232	1.49e-95	3.42e-210	8.7e-26
Q9ERK4	Cse1l	668316	730486	661648	393614	374921	436771	964989	904676	904954	8.82719	8.86643	8.84018	8.24759	8.18698	8.17147	9.24366	9.25497	9.23226	8.82497	1.04127	-0.642307	1.04127	0.398967	2.85e-149	3.19e-59	1.27e-150	5.07e-24	2.89e-148	2.06e-58	2.45e-149	2.39e-23
P37040	Por	640291	692308	631219	630427	535647	686795	607704	553395	566764	8.76538	8.78899	8.77226	8.92714	8.70167	8.82447	8.57652	8.54588	8.55716	8.72314	0.260789	0.0451201	-0.260789	-0.215669	3.48e-06	0.413034	2.27e-06	9.2e-05	4.27e-06	0.443199	3.47e-06	0.000167
Q8K2B3	Sdha	586124	619838	583329	633754	645179	746265	626311	579128	599696	8.63786	8.62947	8.65843	8.93473	8.97009	8.94428	8.62003	8.61146	8.63864	8.74633	0.326359	0.307809	-0.326359	-0.0185497	6.38e-23	5.03e-17	6.1e-19	0.612986	1.18e-22	1.24e-16	1.43e-18	0.657613
Q8K310	Matr3	980414	1089194	972355	342964	343498	399897	1287186	1206321	1222682	9.38005	9.44276	9.3956	8.04887	8.06069	8.04422	9.6593	9.67012	9.66639	9.19297	1.614	-1.35511	1.614	0.258888	0	1.26e-257	0	2.65e-11	0	9.74e-256	0	7.75e-11
Q9R0P3	Esd	713430	794836	714706	943894	964577	1145946	859154	821807	825672	8.92143	8.98823	8.95147	9.50943	9.55029	9.56306	9.07606	9.11637	9.09998	9.21978	0.58714	0.58714	-0.443543	0.143598	6.72e-51	1.26e-46	2.04e-27	0.000435	2.03e-50	6.51e-46	5.8e-27	0.000742
Q7TSC1	Prrc2a	166504	179164	193110	133158	129515	147752	172277	167312	170715	6.82221	6.83886	7.06354	6.68395	6.65351	6.60777	6.75788	6.82012	6.826	6.79168	0.263722	-0.263722	0.152911	-0.110811	0.0044345	0.00102057	0.0567242	0.167248	0.0048872	0.00141017	0.066736	0.204318
Q8CG48	Smc2	56472	58231	58607	16648	14484	15932	179103	173609	179113	5.26227	5.21744	5.34327	3.68424	3.49293	3.39461	6.81394	6.87342	6.89528	5.79482	3.33238	-1.74636	3.33238	1.58602	1.37e-302	1.54e-89	2.53e-284	3.18e-75	4.36e-301	1.59e-88	1.41e-282	5.01e-74
Q9QXN0	Shroom3	18854	23818	19011	8443	8488	12720	42161	38682	41305	3.67961	3.92771	3.71903	2.70473	2.72198	3.06978	4.72713	4.70731	4.77881	3.98794	1.89574	-0.937308	1.89574	0.958431	1.66e-48	1.55e-13	3.86e-48	4.09e-14	4.83e-48	3.38e-13	1.72e-47	1.38e-13
O08810	Eftud2	1523294	1601883	1445408	872181	832851	1006415	1675130	1560993	1583466	10.0158	9.99927	9.96752	9.39544	9.33845	9.37575	10.0393	10.042	10.0394	9.83219	0.670175	-0.624258	0.670175	0.045917	1.66e-70	7.01e-53	1.33e-60	0.258372	6.72e-70	4.06e-52	7.4e-60	0.30484
Q9EPE9	Atp13a1	527830	550613	505857	430392	414722	519864	639670	610783	612576	8.48673	8.45861	8.45285	8.37646	8.33254	8.42273	8.65048	8.68823	8.6693	8.50966	0.291702	-0.0884233	0.291702	0.203278	1.27e-12	0.0296276	7.49e-13	5.76e-07	1.87e-12	0.0361234	1.45e-12	1.26e-06
Q60710	Samhd1	699824	770633	688715	712377	695548	842942	1845443	1769303	1789509	8.89365	8.94362	8.89803	9.10345	9.07854	9.12003	10.179	10.2227	10.2159	9.52611	1.29406	0.188832	1.10523	1.29406	6.07e-274	3.37e-06	2.67e-159	8.73e-216	1.55e-272	5.34e-06	5.53e-158	1.17e-213
Q9ER72	Cars	958851	1042762	953766	688499	703588	811467	1615145	1545382	1631260	9.34796	9.37991	9.36775	9.05426	9.09512	9.06513	9.98674	10.0275	10.0823	9.54758	0.961101	-0.293662	0.961101	0.667439	6.71e-120	6.15e-12	2.24e-110	1.08e-54	4.88e-119	1.26e-11	2.57e-109	1.12e-53
P50580	Pa2g4	850822	949015	844277	962596	971040	1143273	1435050	1419988	1441873	9.17551	9.24401	9.19184	9.53774	9.55992	9.55969	9.81618	9.90538	9.90428	9.57004	0.671799	0.348407	0.323392	0.671799	2.72e-50	4.08e-15	3.09e-13	1.81e-51	8.12e-50	9.34e-15	6.06e-13	1.76e-50
Q99LF4	Rtcb	1607835	1640057	1556114	1042219	988763	1204636	1628838	1537608	1531085	10.0937	10.0332	10.074	9.6524	9.58602	9.63512	9.99892	10.0202	9.9909	9.91126	0.442417	-0.442417	0.378603	-0.063814	1.1e-27	1.43e-25	3.58e-19	0.130898	2.23e-27	4.5e-25	8.43e-19	0.162509
Q00PI9	Hnrnpul2	907326	965894	874642	451199	455043	515869	736965	681095	711921	9.26828	9.26944	9.24281	8.44457	8.46639	8.4116	8.85474	8.84543	8.88613	8.89291	0.8192	-0.8192	0.421178	-0.398023	9.67e-99	9.36e-100	6.49e-28	4e-25	5.56e-98	1.14e-98	1.86e-27	1.95e-24
P48722	Hspa4l	1347005	1509387	1311352	261261	203871	232910	359400	258527	249426	9.83834	9.91347	9.8271	7.6563	7.30805	7.26437	7.81874	7.44789	7.37303	8.74756	2.43965	-2.43965	0.139556	-2.30009	3.26e-111	3.3e-75	0.268544	9.37e-68	2.14e-110	2.79e-74	0.294586	1.29e-66
P09055	Itgb1	973103	1022297	983012	1328673	1450711	1632205	913423	835705	858221	9.36925	9.35132	9.41133	10.0027	10.1391	10.0733	9.16443	9.14057	9.15576	9.58975	0.919169	0.695272	-0.919169	-0.223897	9.76e-95	3.54e-49	5.37e-84	1.87e-06	5.36e-94	1.92e-48	4.35e-83	3.93e-06
P05202	Got2	1162172	1292130	1158191	1566834	1559196	1731224	2084772	1899037	1977587	9.62541	9.68925	9.64792	10.2406	10.2431	10.1583	10.355	10.3248	10.3601	10.1016	0.692252	0.560105	0.132147	0.692252	9.93e-57	8.01e-36	0.00310959	1.25e-53	3.28e-56	3.27e-35	0.00402246	1.26e-52
P29341	Pabpc1	1503492	1604866	1455837	835363	802698	939901	1901487	1819917	1859017	9.9969	10.002	9.9779	9.33321	9.28525	9.2771	10.2222	10.2634	10.2709	9.90089	0.953577	-0.693554	0.953577	0.260022	7.18e-118	9.41e-63	5.39e-116	3.08e-10	5.07e-117	6.41e-62	6.51e-115	8.44e-10
Q99MR6	Srrt	396296	440531	401562	276583	276176	317639	473200	467930	450111	8.07324	8.13682	8.11974	7.73852	7.74598	7.71198	8.2156	8.30387	8.22469	8.0464	0.516366	-0.377949	0.516366	0.138417	1.08e-26	4.87e-15	1.19e-26	0.00408212	2.13e-26	1.11e-14	3.33e-26	0.00620882
O55131	2021-09-07	519643	537731	489591	440718	426923	512277	389881	373171	361758	8.46418	8.42446	8.4057	8.41067	8.37437	8.40152	7.93618	7.97741	7.90944	8.27278	0.49037	-0.0360507	-0.454319	-0.49037	3.95e-34	0.404147	9.55e-26	1.05e-29	9e-34	0.434509	2.62e-25	6.04e-29
P25206	Mcm3	323972	347099	305795	92893	78983	91144	774563	760649	749319	7.78253	7.79292	7.72668	6.16445	5.94001	5.91082	8.92653	9.0048	8.95999	8.02567	2.95453	-1.75807	2.95453	1.19646	0	1.93e-130	0	2.47e-63	0	3.57e-129	0	3.14e-62
Q8CGF7	Tcerg1	650112	674202	613170	348880	333178	408212	773950	742570	758299	8.78735	8.75076	8.73041	8.07354	8.01668	8.07391	8.92539	8.9701	8.97718	8.63857	0.902772	-0.701396	0.902772	0.201375	1.02e-116	7.48e-69	3.92e-112	4.22e-07	7.08e-116	5.6e-68	4.58e-111	9.34e-07
P63037	Dnaja1	241278	244996	221024	115569	99976	133725	308132	288015	268623	7.35735	7.29033	7.25832	6.47956	6.28005	6.46387	7.5967	7.60372	7.48	7.16932	1.15061	-0.891962	1.15061	0.258647	1.52e-50	7.47e-31	1.03e-49	0.000741	4.57e-50	2.75e-30	4.72e-49	0.00123386
P70399	Trp53bp1	164876	180323	168871	79978	91212	96191	202284	178693	185258	6.80804	6.84816	6.87004	5.94849	6.14769	5.98857	6.98953	6.91506	6.94395	6.66184	0.919004	-0.811472	0.919004	0.107532	1.43e-38	4.14e-28	1.85e-35	0.142502	3.55e-38	1.4e-27	6.33e-35	0.176123
P70335	Rock1	130543	137071	132650	97443	97627	111925	126969	121124	122340	6.47118	6.4525	6.52174	6.23344	6.24574	6.20713	6.31762	6.35406	6.34531	6.35378	0.253247	-0.253247	0.110223	-0.143024	0.000147	2.92e-05	0.0687576	0.0181792	0.000171	4.39e-05	0.0802279	0.0254448
P63101	Ywhaz	1117546	1262259	1096332	912251	996859	1082027	1175552	1148978	1143145	9.56892	9.65551	9.56873	9.46024	9.59778	9.48026	9.52841	9.59985	9.56935	9.55993	0.0842572	-0.0842572	0.0521216	-0.0321356	0.263629	0.105321	0.316381	0.536735	0.270436	0.121803	0.343796	0.584908
Q80SW1	Ahcyl1	177482	194977	188539	256391	253360	313095	350110	342055	361171	6.91433	6.96088	7.02898	7.62916	7.62158	7.6912	7.78096	7.8518	7.9071	7.53429	0.878705	0.67882	0.199886	0.878705	6.62e-47	3.49e-28	0.00113107	8.19e-46	1.88e-46	1.18e-27	0.00150184	7.13e-45
P15092	Ifi204	42098	45282	54632	82478	93799	117203	397404	388842	414545	4.83848	4.85459	5.24194	5.99289	6.18804	6.27361	7.96375	8.03676	8.10594	6.92959	3.04593	1.16552	1.88041	3.04593	1.91e-141	6.73e-22	2.56e-52	8.3e-123	1.81e-140	1.9e-21	1.23e-51	3.3e-121
Q6NV83	U2surp	299139	326174	294531	178246	165814	200092	382609	371495	346299	7.66747	7.70322	7.67254	7.10468	7.00996	7.04526	7.90902	7.97092	7.84643	7.5914	0.855854	-0.627334	0.855854	0.22852	4.47e-49	4e-27	1.04e-48	8.03e-05	1.31e-48	1.31e-26	4.67e-48	0.000146
Q8R151	Znfx1	201303	213223	183681	125243	119253	149819	256036	250478	263513	7.09603	7.08994	6.99132	6.59554	6.53442	6.62782	7.32949	7.40226	7.45229	7.05133	0.809109	-0.47344	0.809109	0.335668	8.97e-31	4.83e-12	6.19e-32	9.29e-07	1.92e-30	9.97e-12	1.95e-31	2e-06
Q8CJF7	Ahctf1	28026	30016	29922	33614	30062	43278	34604	34081	28382	4.2515	4.26138	4.3734	4.69795	4.54641	4.83631	4.44216	4.52462	4.23747	4.47731	0.401931	0.401931	-0.292027	0.109903	0.00106082	0.000394	0.00996183	0.331823	0.00119526	0.000558	0.0124957	0.382702
Q3UH93	Plxnd1	7902	7814	6423	3956	4837	5145	5800	4726	5193	2.42504	2.3198	2.15354	1.61104	1.91068	1.76395	1.86538	1.67438	1.78716	1.97265	0.536709	-0.536709	0.0107254	-0.525983	0.000178	0.000373	0.9432	0.000485	0.000206	0.000529	0.947588	0.000824
Q69ZK6	Jmjd1c	9816	9340	7730	5000	4193	4893	8814	7500	7146	2.73795	2.57716	2.42075	1.94891	1.70456	1.6915	2.46911	2.34063	2.24772	2.28005	0.797896	-0.797896	0.568829	-0.229068	4.98e-07	1.08e-07	0.000146	0.124597	6.29e-07	1.87e-07	0.000204	0.155294
P46471	Psmc2	1105556	1183859	1062886	1068417	1056356	1376915	1166816	1030581	1114071	9.55336	9.563	9.52403	9.68821	9.68142	9.82796	9.51765	9.44296	9.53218	9.59668	0.236005	0.187238	-0.236005	-0.0487674	1.05e-05	0.000352	6.68e-06	0.351792	1.27e-05	0.000499	1e-05	0.403184
Q8R1F1	Fam129b	1122441	1189423	1110389	938151	967094	1124519	1233863	1117138	1158095	9.57522	9.56976	9.58711	9.50063	9.55405	9.53583	9.59826	9.55931	9.58809	9.56343	0.0516417	-0.0470453	0.0516417	0.00459634	0.357812	0.237148	0.194411	0.908047	0.365166	0.262289	0.216661	0.923671
Q9Z1X4	Ilf3	1293474	1401538	1266667	528124	491667	578090	1284096	1195503	1215811	9.77984	9.80651	9.77708	8.67169	8.57807	8.57589	9.65583	9.65712	9.65826	9.4387	1.17863	-1.17863	1.04783	-0.130803	4.74e-179	8.47e-162	5.36e-129	0.00229603	6.4e-178	2.23e-160	7.83e-128	0.0036094
Q9EQH3	Vps35	988858	1117410	972374	1138146	1226122	1282391	981794	924110	965057	9.39242	9.47966	9.39563	9.77942	9.89642	9.72536	9.26857	9.28564	9.32503	9.52272	0.508907	0.379038	-0.508907	-0.129869	5.52e-22	2.53e-12	6.02e-21	0.016311	1.01e-21	5.27e-12	1.48e-20	0.0229919
P80313	Cct7	915225	979961	898272	876682	867293	1033924	1461455	1401826	1436321	9.28078	9.2903	9.28127	9.40286	9.39691	9.41465	9.84248	9.88681	9.89872	9.54503	0.59208	0.120704	0.471376	0.59208	2.85e-57	0.00217246	6.64e-33	8.7e-51	9.51e-57	0.00292211	2.15e-32	8.33e-50
P17426	Ap2a1	889160	890073	833320	505252	468146	543680	564427	499186	517194	9.2391	9.1515	9.17299	8.60781	8.50735	8.48735	8.46993	8.39715	8.42512	8.75879	0.757298	-0.653207	-0.104092	-0.757298	2.57e-67	4.95e-42	0.0297486	9.9e-56	9.93e-67	2.35e-41	0.0358921	1.06e-54
P39447	Tjp1	919472	993943	938386	353320	342999	392750	473931	403323	400942	9.28746	9.31074	9.3443	8.09178	8.0586	8.01821	8.21782	8.08951	8.05781	8.62173	1.25785	-1.25785	0.0668837	-1.19097	6.86e-186	5.92e-135	0.182018	1.44e-121	9.93e-185	1.17e-133	0.20349	5.54e-120
Q6ZQ58	Larp1	284660	291498	259161	240336	255448	277486	498805	461646	487608	7.5959	7.54106	7.48797	7.53586	7.63342	7.51701	8.29162	8.28436	8.34013	7.84948	0.763271	0.0206872	0.742583	0.763271	5.17e-56	0.711001	5.88e-40	4.29e-42	1.69e-55	0.732842	2.22e-39	3.37e-41
Q99NH0	Ankrd17	340185	371876	336018	199029	198819	233358	368218	347557	351278	7.85298	7.8924	7.86266	7.26379	7.27185	7.26714	7.85371	7.87482	7.86703	7.69374	0.601846	-0.601846	0.597616	-0.00423052	2.79e-43	1.6e-35	4.73e-35	0.930054	7.39e-43	6.5e-35	1.61e-34	0.942582
Q9Z0R4	Itsn1	323525	366286	325773	383471	373966	451133	195531	194157	174327	7.78053	7.87055	7.81799	8.20993	8.1833	8.21815	6.94055	7.0348	6.85621	7.74741	1.25817	0.380372	-1.25817	-0.877801	3.66e-94	2.57e-10	1.71e-94	1.23e-47	1.99e-93	4.97e-10	1.58e-93	1.11e-46
E9QAM5	Helz2	190122	213834	199945	260566	277376	308109	397712	373101	387374	7.01358	7.09407	7.11372	7.65246	7.75223	7.66804	7.96487	7.97714	8.00814	7.63081	0.909061	0.61714	0.291921	0.909061	5.01e-56	3.29e-27	2.95e-07	1.46e-56	1.64e-55	1.08e-26	4.69e-07	1.6e-55
Q05816	Fabp5	1363352	1464929	1292408	353459	313697	376256	534911	459126	457058	9.85574	9.87033	9.80611	8.09235	7.92976	7.95631	8.39245	8.27646	8.24679	8.95703	1.84974	-1.84974	0.312033	-1.53771	9.16e-275	2.06e-212	6.27e-08	3.34e-150	2.36e-273	9.56e-211	1.03e-07	2.05e-148
G5E870	Trip12	142547	153361	130071	87203	92188	96243	153081	141320	144252	6.5981	6.61451	6.49342	6.07326	6.16304	5.98935	6.58744	6.57654	6.58301	6.42808	0.505388	-0.492717	0.505388	0.0126714	2.4e-14	5.3e-12	1.51e-12	0.858836	3.69e-14	1.09e-11	2.89e-12	0.882106
Q99MI1	Erc1	248530	260855	234032	185050	187815	215363	306745	293904	279565	7.40008	7.38082	7.34083	7.15872	7.1897	7.15137	7.59019	7.63292	7.5376	7.38631	0.420734	-0.207427	0.420734	0.213307	2.45e-12	0.000312	2.81e-13	0.000209	3.58e-12	0.000444	5.52e-13	0.000367
Q8VDW0	Ddx39	222439	229685	205984	85783	76444	91644	583406	551945	542896	7.24007	7.19723	7.15665	6.04957	5.89287	5.91871	8.51765	8.5421	8.49509	7.584	2.56305	-1.24303	2.56305	1.32002	0	1.49e-88	0	2e-99	0	1.52e-87	0	5.09e-98
P51881	Slc25a5	582390	615130	563890	476720	480270	581800	648680	647570	633470	8.62864	8.61847	8.60953	8.52395	8.54424	8.58512	8.67065	8.77261	8.71769	8.63208	0.169588	-0.0675715	0.169588	0.102017	0.000195	0.102547	4.19e-05	0.0137037	0.000225	0.118705	6.04e-05	0.0195441
P17156	Hspa2	158297	166010	148102	108325	109150	125473	129258	122674	111233	6.74929	6.72885	6.68071	6.38618	6.4067	6.37197	6.3434	6.3724	6.208	6.48387	0.410206	-0.331549	-0.0786571	-0.410206	1.21e-09	1.44e-06	0.252506	2.54e-09	1.66e-09	2.34e-06	0.277975	6.56e-09
Q811L6	Mast4	24538	25796	26350	18102	16374	21489	28015	26438	23703	4.05975	4.0428	4.19	3.80504	3.66988	3.82627	4.13743	4.15827	3.97756	3.99521	0.330291	-0.330291	0.324584	-0.0057073	0.00130796	0.00127093	0.00154034	0.955524	0.0014692	0.00174542	0.00203008	0.963439
Q7TNC6	Kif26b	23505	26916	19827	40532	44458	54431	30930	30352	26242	3.9977	4.10412	3.77967	4.96795	5.11091	5.1671	4.28023	4.35744	4.12437	4.517	1.11766	1.11766	-0.827166	0.290491	1.45e-23	1.06e-21	1.06e-12	0.011909	2.72e-23	2.97e-21	2.04e-12	0.0171569
Q8BG32	Psmd11	1450099	1511886	1351708	1218594	1212588	1430310	1472783	1404638	1400205	9.94474	9.91585	9.87083	9.87795	9.88041	9.88285	9.85362	9.8897	9.86198	9.88668	0.0422777	-0.0303865	-0.0118912	-0.0422777	0.570913	0.46107	0.773005	0.305109	0.576954	0.491451	0.791494	0.354675
Q8JZQ9	Eif3b	1098898	1172043	1059620	817437	786108	935893	1571849	1441232	1482144	9.54464	9.54853	9.51959	9.30192	9.25512	9.27094	9.94754	9.9268	9.94403	9.61051	0.663362	-0.261523	0.663362	0.401839	6.64e-64	3.29e-11	4.51e-63	2.35e-24	2.46e-63	6.57e-11	2.64e-62	1.12e-23
Q99JY0	Hadhb	1157218	1304817	1119821	726223	740626	860160	830667	766600	773425	9.61925	9.70335	9.59931	9.13122	9.16914	9.1492	9.02742	9.01605	9.00567	9.29504	0.624939	-0.491411	-0.133529	-0.624939	3.12e-53	3.94e-30	0.0018982	1.55e-47	9.79e-53	1.41e-29	0.00248851	1.38e-46
P30416	Fkbp4	477611	497074	467377	611203	571568	692950	1364679	1320197	1357921	8.34249	8.31104	8.33871	8.88246	8.79532	8.83735	9.74364	9.80025	9.81774	9.11517	1.45674	0.508002	0.948742	1.45674	2.99e-267	2e-32	2.32e-107	1.06e-244	7.18e-266	7.55e-32	2.53e-106	1.65e-242
Q8R081	Hnrnpl	945573	1022206	939513	367575	348053	403457	977588	951521	911692	9.32785	9.35119	9.34603	8.14885	8.0797	8.05701	9.26237	9.32781	9.24296	9.00683	1.24601	-1.24601	1.18246	-0.0635512	1.36e-201	2.79e-174	1.31e-157	0.144974	2.13e-200	8.49e-173	2.7e-156	0.178956
Q9QWR8	Naga	1183163	1291259	1162794	419800	392174	474191	610490	533548	542807	9.65123	9.68828	9.65364	8.34051	8.25189	8.29006	8.58311	8.49319	8.49485	8.95973	1.36987	-1.36987	0.229726	-1.14015	1.83e-251	5.03e-201	2.45e-07	2.11e-141	3.94e-250	2.08e-199	3.91e-07	1.07e-139
Q80UM3	Naa15	601809	622313	559906	405012	382821	460728	726231	635182	650461	8.67596	8.63521	8.5993	8.28877	8.21706	8.24851	8.83358	8.74474	8.75588	8.57254	0.526863	-0.38542	0.526863	0.141443	1.46e-33	1.33e-18	2.82e-33	0.00121499	3.29e-33	3.41e-18	9.22e-33	0.00197436
Q61937	Npm1	756047	787171	757446	521580	474468	557913	1576634	1534562	1564259	9.00513	8.97425	9.03526	8.6537	8.5267	8.52464	9.95192	10.0173	10.0218	9.31884	1.42776	-0.435479	1.42776	0.992279	9.21e-196	2.23e-18	1.27e-174	4.82e-87	1.41e-194	5.7e-18	3.26e-173	9.86e-86
Q8BGC0	Htatsf1	263397	285760	260817	164939	160830	186699	321257	305989	298145	7.4839	7.51238	7.49716	6.99274	6.96593	6.94531	7.65688	7.69105	7.63043	7.40419	0.691544	-0.529737	0.691544	0.161807	6.54e-37	5.9e-22	4e-36	0.00317635	1.57e-36	1.67e-21	1.39e-35	0.00490059
Q80TV8	Clasp1	159291	157144	147077	103534	104064	114209	156006	146854	143851	6.75832	6.64966	6.67069	6.32092	6.33786	6.23627	6.61475	6.63196	6.57899	6.54356	0.394642	-0.394642	0.309712	-0.0849295	5.9e-09	3.41e-09	3.46e-06	0.202605	7.87e-09	6.27e-09	5.26e-06	0.244208
Q9QXK3	Copg2	453511	454938	445450	229270	196413	230831	306455	253140	274661	8.26779	8.18324	8.26938	7.46786	7.25428	7.25143	7.58882	7.41751	7.51207	7.7486	0.91256	-0.91256	0.179694	-0.732866	7.25e-38	4.35e-33	0.0174058	4.83e-22	1.77e-37	1.67e-32	0.0214697	2.14e-21
Q3UQ44	Iqgap2	117554	128517	111732	90084	98160	103751	42305	37560	39030	6.31998	6.35953	6.27416	6.12015	6.2536	6.09772	4.73205	4.66485	4.69707	5.88435	1.62006	-0.159511	-1.46055	-1.62006	3.17e-126	0.0208419	2.41e-95	7.02e-116	2.47e-125	0.0257915	2.25e-94	2.44e-114
P13864	Dnmt1	30569	29690	30232	16370	14740	14260	91106	88552	87539	4.3768	4.24563	4.38827	3.65994	3.51821	3.23465	5.83877	5.90217	5.86241	4.90389	2.38652	-0.856831	2.38652	1.52969	8.16e-102	4.54e-14	3.52e-90	2.71e-40	4.84e-101	1.01e-13	3.12e-89	2.05e-39
Q9R0K7	Atp2b2	158392	158199	144657	178990	173867	218413	129591	119453	111001	6.75016	6.65932	6.64676	7.11069	7.07838	7.17165	6.34711	6.33402	6.20499	6.74043	0.823978	0.434614	-0.823978	-0.389365	1.21e-29	1.22e-09	1.95e-30	5.16e-08	2.54e-29	2.29e-09	5.94e-30	1.23e-07
Q6P6L0	Filip1l	180139	182611	169720	141449	148926	168385	146347	126076	131692	6.93577	6.86635	6.87728	6.77109	6.85499	6.79636	6.52254	6.41187	6.45158	6.73306	0.430724	-0.0855457	-0.345179	-0.430724	8.76e-11	0.195481	1.82e-07	7.71e-11	1.23e-10	0.218541	2.92e-07	2.2e-10
Q6PR54	Rif1	25049	28229	24617	23066	20552	23369	49472	50001	46834	4.08949	4.17283	4.09185	4.15466	3.99775	3.94727	4.95783	5.07761	4.96004	4.45442	0.963659	-0.0826621	0.963659	0.880997	6.93e-30	0.383255	6.67e-24	2.65e-20	1.46e-29	0.413299	1.75e-23	1.12e-19
G3X9K3	Arfgef1	32310	31148	28643	34504	32101	40005	28037	23619	25351	4.45672	4.31479	4.31038	4.73565	4.64109	4.72285	4.13856	3.9956	4.07453	4.40085	0.629715	0.338229	-0.629715	-0.291486	6.82e-11	0.000246	1.01e-11	0.00158412	9.63e-11	0.000353	1.89e-11	0.00254422
Q60575	Kif1b	26500	25585	27390	26129	25181	26435	26945	26077	27980	4.17073	4.03095	4.24585	4.33454	4.2908	4.12512	4.08124	4.13843	4.21689	4.18473	0.10632	0.101021	-0.10632	-0.0052991	0.512898	0.331846	0.307104	0.959396	0.519701	0.361313	0.3343	0.966794
Q91VD9	Ndufs1	1700192	1768106	1649835	1017582	1014215	1201946	1459893	1317985	1353542	10.1743	10.1417	10.1584	9.61788	9.62268	9.6319	9.84094	9.79784	9.81308	9.8837	0.534015	-0.534015	0.19323	-0.340785	1.16e-41	4.01e-41	1.11e-06	9.05e-18	2.99e-41	1.85e-40	1.71e-06	3.52e-17
Q9JHR7	Ide	771464	835157	740516	866964	885019	1044038	1000112	936430	921623	9.03426	9.05962	9.00265	9.38678	9.4261	9.4287	9.29524	9.30474	9.25859	9.25281	0.381623	0.381623	-0.12766	0.253962	1.39e-20	3.32e-21	0.00154485	3.07e-10	2.46e-20	9.17e-21	0.00203494	8.43e-10
Q9Z2I9	Sucla2	441152	538766	461201	622891	643617	795603	608814	571794	598356	8.22793	8.42723	8.31951	8.90979	8.96659	9.03664	8.57915	8.59307	8.63542	8.6583	0.644747	0.644747	-0.369202	0.275545	9.39e-29	2.64e-29	1.09e-10	1.44e-06	1.94e-28	9.23e-29	1.99e-10	3.06e-06
P58281	Opa1	843788	892306	844745	861737	857623	1042251	766815	744702	738157	9.16354	9.15511	9.19263	9.37806	9.38073	9.42623	8.91203	8.97424	8.93834	9.181	0.453418	0.22466	-0.453418	-0.228759	4.44e-28	2.62e-08	3.47e-29	1.46e-08	9.1e-28	4.65e-08	1.02e-28	3.6e-08
P05622	Pdgfrb	184180	180625	207866	1434486	1436560	1716672	227637	216850	242180	6.96777	6.85057	7.16977	10.1133	10.1249	10.1461	7.15988	7.19427	7.33049	8.86363	3.12607	3.12607	-2.89807	0.228004	0	1.2e-301	1.11e-264	0.00333818	0	1.45e-299	5.2e-263	0.00513391
Q9R0P5	Dstn	1430428	1498562	1384066	1125975	1084879	1381718	1148291	1164257	1139578	9.92503	9.90308	9.90496	9.76391	9.71985	9.83299	9.49456	9.61891	9.56484	9.75528	0.350724	-0.138053	-0.212672	-0.350724	1.05e-11	0.00525813	1.72e-05	1.41e-12	1.52e-11	0.00689878	2.54e-05	4.45e-12
Q8CI51	Pdlim5	757728	804085	742780	687003	671488	804222	900790	870487	881832	9.00834	9.00492	9.00705	9.05113	9.02775	9.05219	9.14434	9.1994	9.19492	9.0787	0.172993	0.0369622	0.136031	0.172993	1.15e-05	0.335682	0.000396	6.64e-06	1.39e-05	0.36525	0.000539	1.33e-05
P46735	Myo1b	518679	550853	496842	111395	90608	103938	260647	221796	228786	8.4615	8.45924	8.42691	6.42649	6.1381	6.10032	7.35524	7.22681	7.24841	7.59434	2.22016	-2.22016	1.04878	-1.17138	1.16e-136	1.13e-130	1.44e-32	4.94e-40	1.04e-135	2.1e-129	4.6e-32	3.72e-39
Q6IRU2	Tpm4	1356597	1419278	1330735	724256	715957	806124	1151780	1052970	1117071	9.84858	9.82466	9.84827	9.12731	9.12026	9.0556	9.49894	9.47397	9.53606	9.51296	0.739132	-0.739132	0.401802	-0.33733	7.81e-67	3.86e-68	1.76e-21	1.29e-15	3e-66	2.83e-67	4.38e-21	4.61e-15
P99029	Prdx5	798762	835371	780974	1283266	1284960	1564140	766745	736411	751711	9.08442	9.05999	9.07939	9.95256	9.96404	10.0119	8.91189	8.95808	8.96459	9.40899	1.03135	0.901755	-1.03135	-0.129595	1.1e-174	1.18e-106	3.04e-138	0.00148896	1.43e-173	1.57e-105	5.12e-137	0.00239603
Q3TKT4	Smarca4	232138	247708	245777	153792	140116	169779	244882	221534	227761	7.30164	7.30622	7.41147	6.89179	6.76701	6.80825	7.26523	7.2251	7.24193	7.15295	0.517383	-0.517383	0.420895	-0.0964877	2.5e-15	5.03e-15	1.86e-10	0.143334	3.93e-15	1.15e-14	3.37e-10	0.177064
A2A5R2	Arfgef2	138436	134959	135658	157600	156918	187687	167898	154844	156353	6.55588	6.4301	6.55409	6.92708	6.9304	6.95292	6.72073	6.70839	6.69922	6.73064	0.422308	0.422308	-0.227374	0.194934	6.46e-10	9.09e-11	0.000475	0.0027372	8.9e-10	1.79e-10	0.000645	0.00424911
P35822	Ptprk	82536	76020	81552	151449	130667	171288	85902	97837	98619	5.80975	5.60203	5.81991	6.86964	6.66629	6.82102	5.75391	6.04603	6.03435	6.23588	1.0409	1.0409	-0.837294	0.203605	7.6e-27	1.53e-23	6.82e-16	0.048195	1.51e-26	4.53e-23	1.45e-15	0.0638571
Q8C9B9	Dido1	173864	182853	158876	116120	113737	128440	183863	176311	182107	6.88462	6.86826	6.78202	6.48643	6.46609	6.40569	6.85178	6.8957	6.9192	6.74223	0.436024	-0.392528	0.436024	0.0434959	5.41e-12	2.28e-09	3.21e-11	0.507063	7.85e-12	4.23e-09	5.93e-11	0.556973
Q69ZS0	Pdzrn3	116603	134217	106443	67697	79439	86130	121104	103351	111078	6.30826	6.42214	6.2042	5.70798	5.94831	5.82919	6.2494	6.12513	6.20599	6.12772	0.482464	-0.482464	0.362597	-0.119867	7.3e-08	2.55e-08	2.79e-05	0.165448	9.46e-08	4.54e-08	4.06e-05	0.202318
P40201	Chd1	52623	54968	46766	37106	36809	43478	67003	54603	60369	5.16043	5.13424	5.01765	4.84054	4.83853	4.84296	5.39545	5.20463	5.3263	5.09848	0.470265	-0.264759	0.470265	0.205506	1.49e-07	0.00157684	2.08e-08	0.0141	1.91e-07	0.00215008	3.47e-08	0.020046
A2BH40	Arid1a	43302	48639	48056	15066	11253	15761	46908	40467	40445	4.87917	4.95776	5.05691	3.54019	3.12879	3.37904	4.88106	4.7724	4.74845	4.53244	1.60729	-1.60729	1.44264	-0.164647	2.41e-43	1.19e-40	2.31e-33	0.160835	6.4e-43	5.46e-40	7.57e-33	0.197114
P20357	Map2	136760	135840	119079	116004	123221	129630	132330	119759	119790	6.5383	6.43948	6.36604	6.48498	6.58164	6.419	6.37729	6.33771	6.31492	6.43142	0.153212	0.047076	-0.153212	-0.106136	0.109892	0.527128	0.0396202	0.153967	0.114383	0.557792	0.0473877	0.189257
Q3LAC4	Prex2	33258	37869	35831	76170	70910	91860	31909	28456	29034	4.49844	4.59667	4.6334	5.87811	5.78445	5.92211	4.32519	4.26438	4.27023	5.08152	1.57583	1.28541	-1.57583	-0.290417	7.86e-101	1.15e-55	1.76e-81	0.000318	4.62e-100	7e-55	1.37e-80	0.000547
P45481	Crebbp	10724	11050	9752	6799	4734	6170	10710	12272	9377	2.86559	2.81971	2.75598	2.3923	1.87963	2.02604	2.7502	3.05103	2.6397	2.62115	0.708559	-0.698727	0.708559	0.0098311	2.08e-05	4.18e-05	3.26e-05	0.953766	2.49e-05	6.24e-05	4.71e-05	0.961901
Q91WQ3	Yars	1010505	1087747	1001609	1700499	1771632	2043779	1845433	1739464	1838107	9.42366	9.44085	9.43837	10.3587	10.4274	10.3978	10.179	10.1981	10.2546	10.0694	0.960582	0.960582	-0.183955	0.776626	1.83e-113	1.95e-107	2.1e-05	2.58e-71	1.24e-112	2.63e-106	3.08e-05	3.79e-70
Q9WTM5	Ruvbl2	709898	763155	687080	574276	590815	685731	1014628	960116	964766	8.91427	8.92955	8.8946	8.79255	8.8431	8.82224	9.31603	9.34078	9.32459	9.03718	0.507724	-0.0934313	0.507724	0.414293	2.51e-45	0.0145662	4.88e-40	2.87e-27	6.93e-45	0.0183128	1.85e-39	1.5e-26
Q9CZU6	Cs	1332279	1372953	1294187	1516343	1565262	1857087	1481556	1431836	1407975	9.82248	9.77678	9.80809	10.1933	10.2487	10.2596	9.86219	9.91737	9.86996	9.98583	0.431586	0.431586	-0.350785	0.0808009	3.61e-26	1e-23	3.17e-16	0.0596608	7.08e-26	2.98e-23	6.78e-16	0.0782762
Q9DCL9	Paics	784777	824205	732385	575970	525743	679750	1299054	1221228	1249129	9.05894	9.04058	8.98672	8.7968	8.67475	8.8096	9.67254	9.68783	9.69726	9.2128	0.924259	-0.267417	0.924259	0.656843	2.87e-88	2.81e-08	6.85e-81	4.39e-42	1.45e-87	4.98e-08	5.25e-80	3.45e-41
Q91W50	Csde1	1136924	1217056	1100500	563984	534652	635269	1130222	1059666	1094040	9.59372	9.6029	9.57421	8.76646	8.69899	8.71196	9.47168	9.48311	9.50601	9.31584	0.864222	-0.864222	0.760901	-0.103321	3.57e-112	8.36e-101	8.07e-79	0.010254	2.38e-111	1.03e-99	6.03e-78	0.0148676
Q61035	Hars	731416	781445	702066	774528	761051	874526	1284020	1191900	1206130	8.95735	8.96372	8.92573	9.22413	9.20838	9.1731	9.65574	9.65276	9.64673	9.29736	0.702722	0.252998	0.449724	0.702722	3.68e-74	9.33e-11	1.32e-30	8.63e-72	1.56e-73	1.84e-10	4.05e-30	1.28e-70
P28653	Bgn	205946	215128	249786	2487750	2682630	3129990	181760	185815	137947	7.12892	7.10277	7.43481	10.9076	11.026	11.0127	6.83518	6.97144	6.51853	9.5728	4.19578	3.75282	-4.19578	-0.442962	0	5.19e-179	3.32e-214	0.000177	0	1.74e-177	1.14e-212	0.000313
Q61584	Fxr1	452138	495198	442557	186464	175305	209674	374013	354543	340836	8.26342	8.30558	8.25998	7.16971	7.09026	7.11274	7.87624	7.90353	7.82349	7.83135	1.15185	-1.15185	0.743511	-0.408343	8.69e-109	6.86e-110	1.57e-47	1.38e-15	5.51e-108	9.46e-109	6.94e-47	4.92e-15
Q3UMB9	A230046K03Rik	297801	325387	303994	492591	485253	562388	329095	316678	311470	7.66101	7.69973	7.71816	8.5712	8.55913	8.53616	7.69165	7.74059	7.69351	8.04515	0.862406	0.862406	-0.846808	0.0155976	3.93e-109	1.75e-79	9.65e-77	0.730962	2.5e-108	1.59e-78	6.96e-76	0.767271
P12023	App	272242	298720	294596	1131802	1182853	1406905	146886	134170	119706	7.53155	7.57637	7.67286	9.77136	9.84459	9.85905	6.52785	6.50164	6.31391	8.62952	3.37461	2.23071	-3.37461	-1.1439	0	1.92e-245	0	3.47e-70	0	1.16e-243	0	4.98e-69
P14576	Srp54	429465	450122	425122	394894	402809	466019	451582	430898	432384	8.1892	8.16789	8.202	8.25227	8.29049	8.26498	8.14814	8.18492	8.16673	8.20817	0.102665	0.0829069	-0.102665	-0.0197579	0.0324972	0.0470311	0.0139233	0.635973	0.0346089	0.0560356	0.0173248	0.678171
Q9Z2X1	Hnrnpf	1439058	1571182	1328833	502098	466827	504641	1481344	1389604	1403137	9.93371	9.97135	9.84621	8.59878	8.50328	8.37985	9.86198	9.87418	9.865	9.55876	1.4213	-1.4213	1.37032	-0.0509768	2.94e-137	9.36e-119	8.2e-111	0.396826	2.65e-136	1.49e-117	9.45e-110	0.448586
O08808	Diap1	194307	204636	183119	146983	144639	170642	189961	170305	165697	7.045	7.03064	6.9869	6.82646	6.81285	6.81557	6.89885	6.8457	6.78296	6.89709	0.202751	-0.202751	0.0249769	-0.177774	0.00227413	0.00149024	0.695456	0.00534105	0.00252986	0.00203704	0.718488	0.00798984
Q6P5H2	Nes	383973	440944	378534	37704	23886	35107	155839	126034	127319	8.02766	8.13817	8.03454	4.8636	4.21463	4.53443	6.6132	6.41139	6.40286	6.98919	3.50588	-3.50588	1.91734	-1.58854	1.71e-115	3.54e-110	1.16e-38	1.31e-27	1.17e-114	4.91e-109	4.25e-38	6.92e-27
Q2KN98	Specc1l	264828	291137	272212	274386	263866	321288	321326	320126	290838	7.49171	7.53927	7.55885	7.72702	7.6802	7.72846	7.65719	7.75621	7.59463	7.63981	0.181847	0.181847	-0.0411856	0.140661	0.00634301	0.00229946	0.489758	0.0183499	0.00694278	0.00308709	0.516487	0.0256692
Q9EQP2	Ehd4	465510	510420	488420	430290	433020	498880	288322	228227	281955	8.30547	8.34926	8.40224	8.37612	8.39483	8.36329	7.50083	7.26804	7.54988	8.11871	0.933409	0.0252689	-0.933409	-0.90814	2e-44	0.725319	6.89e-38	5.48e-36	5.41e-44	0.74636	2.5e-37	3.77e-35
Q5SW19	Cluh	95449	102527	96487	56916	62301	75053	139651	135855	130705	6.01946	6.03358	6.06253	5.45772	5.59772	5.63058	6.45497	6.51964	6.44073	6.07204	0.908244	-0.474686	0.908244	0.433558	1.4e-37	8.3e-12	1.2e-38	4.18e-10	3.4e-37	1.69e-11	4.42e-38	1.14e-09
Q9Z0U1	Tjp2	454770	470660	414410	79614	64035	68481	136693	113487	120443	8.27179	8.23226	8.16518	5.94191	5.63733	5.49837	6.42409	6.2601	6.32276	7.16979	2.51915	-2.51915	0.632644	-1.8865	6.8e-134	1.97e-107	5.78e-09	7.21e-64	5.86e-133	2.66e-106	9.87e-09	9.23e-63
Q924C1	Xpo5	141623	147031	132371	117228	145895	147468	172149	168669	179981	6.58871	6.5537	6.51871	6.50013	6.82532	6.605	6.75681	6.83177	6.90226	6.68312	0.277509	0.0959289	0.18158	0.277509	0.00753756	0.289469	0.0449923	0.0021949	0.00822671	0.31719	0.0534654	0.00346357
Q80U87	Usp8	96237	103285	93142	116364	123930	138540	117900	118709	116877	6.03132	6.04421	6.01162	6.48946	6.58992	6.5149	6.21071	6.325	6.27941	6.2925	0.50294	0.50294	-0.259589	0.243351	1.12e-13	1.31e-14	6.76e-05	0.000188	1.69e-13	2.97e-14	9.62e-05	0.000331
P61164	Actr1a	165950	203320	166852	255060	347140	331180	209600	184040	208620	6.81741	7.02133	6.85269	7.62165	8.07591	7.77221	7.04079	6.95759	7.11529	7.32019	0.935885	0.935885	-0.796479	0.139406	9.4e-19	3.05e-16	3.16e-12	0.219687	1.61e-18	7.3e-16	6.01e-12	0.263328
Q80TA9	Epg5	17553	20976	18680	52898	51015	69770	17284	16249	18070	3.57646	3.74439	3.69369	5.3521	5.30939	5.52528	3.44067	3.45601	3.58609	4.46423	1.90292	1.72543	-1.90292	-0.177488	5.96e-103	1.68e-62	8.84e-75	0.0781661	3.57e-102	1.14e-61	6.15e-74	0.100589
Q5H8C4	Vps13a	71121	81513	75126	55733	60801	68393	117181	123145	116550	5.59501	5.70268	5.70151	5.42742	5.56256	5.49652	6.20189	6.37793	6.27536	5.8584	0.790316	-0.170722	0.790316	0.619594	1.56e-28	0.0226604	9.36e-26	1.63e-16	3.2e-28	0.0279651	2.56e-25	6.08e-16
Q9WUB3	Pygm	23299	21865	23580	17525	15892	20809	21560	16822	16713	3.985	3.80428	4.02976	3.7583	3.62677	3.77988	3.75959	3.50601	3.47347	3.75825	0.357431	-0.219672	-0.137759	-0.357431	0.00918154	0.0631917	0.24398	0.00252243	0.00997714	0.0743625	0.269126	0.00393663
O35350	Capn1	815618	850618	774247	718733	744153	849682	726282	642316	677251	9.11455	9.08609	9.06691	9.11627	9.17599	9.13152	8.83368	8.76086	8.8141	9.01882	0.338274	0.0521646	-0.338274	-0.286109	3.16e-17	0.206516	2.79e-16	4.43e-12	5.18e-17	0.230152	5.99e-16	1.36e-11
P37889	Fbln2	515180	493043	511944	725154	717549	859973	274315	240939	258698	8.45173	8.29929	8.4701	9.1291	9.12347	9.14889	7.42898	7.34624	7.42568	8.47936	1.73305	0.724813	-1.73305	-1.00824	2.34e-218	1.25e-41	7.36e-219	4.29e-78	4.16e-217	5.83e-41	2.61e-217	7.17e-77
Q6PB44	Ptpn23	488243	508130	467708	437744	418051	511392	450783	446559	432249	8.37426	8.34277	8.33973	8.4009	8.34407	8.39903	8.14558	8.23642	8.16628	8.30835	0.198287	0.0292356	-0.198287	-0.169051	1.26e-05	0.513705	9.53e-06	0.00016	1.52e-05	0.544168	1.42e-05	0.000284
Q9ESZ8	Gtf2i	523192	538614	488081	276714	265824	304702	540168	520286	529371	8.474	8.42683	8.40124	7.73921	7.69086	7.65199	8.40656	8.45688	8.45869	8.22976	0.746452	-0.739879	0.746452	0.00657264	5.08e-70	2.02e-56	2.19e-57	0.887556	2.04e-69	1.24e-55	1.15e-56	0.906355
Q69Z38	Peak1	304473	323251	302947	171054	164941	202400	258209	224470	239766	7.69297	7.69023	7.71318	7.04526	7.00234	7.06181	7.34169	7.2441	7.31604	7.37152	0.662141	-0.662141	0.264508	-0.397633	6.25e-30	3.73e-30	4.78e-06	6.34e-12	1.32e-29	1.34e-29	7.22e-06	1.91e-11
P29416	Hexa	999193	1063348	1027321	798417	730402	895005	468681	327105	426011	9.40742	9.40812	9.47493	9.26795	9.14908	9.20649	8.20175	7.78733	8.1453	9.01109	1.37439	-0.221848	-1.15254	-1.37439	1.29e-49	0.0171987	2.32e-34	1.2e-47	3.8e-49	0.0214595	7.79e-34	1.08e-46
P49312	Hnrnpa1	747055	808056	700536	220270	214567	246250	716598	719722	678840	8.98787	9.01203	8.92258	7.41008	7.38182	7.34472	8.81431	8.92501	8.81748	8.55973	1.59554	-1.59554	1.47408	-0.121459	2.53e-267	1.16e-239	3.09e-206	0.00991888	6.09e-266	6.77e-238	9.96e-205	0.0144195
O89001	Cpd	116297	132413	123399	252532	298687	335012	137003	125189	131582	6.30447	6.40262	6.41745	7.60728	7.85903	7.78881	6.42736	6.40168	6.45038	7.00434	1.37984	1.37984	-1.32895	0.0508964	9.81e-91	5.85e-65	1.54e-60	0.522708	5.09e-90	4.1e-64	8.54e-60	0.572133
P14869	Rplp0	1167696	1182288	1097453	702735	644600	792768	1494456	1409423	1420938	9.63225	9.56108	9.57021	9.08379	8.9688	9.03149	9.8747	9.89461	9.88318	9.54242	0.855393	-0.559403	0.855393	0.295991	1.02e-76	2.16e-34	2.04e-77	8.81e-11	4.48e-76	8.56e-34	1.48e-76	2.5e-10
Q9EPU4	Cpsf1	116942	123904	115910	49804	44932	55272	141557	124428	129091	6.31245	6.3068	6.32713	5.26515	5.12621	5.18922	6.47453	6.39289	6.4228	6.07699	1.23583	-1.12084	1.23583	0.114988	2.3e-86	9.9e-65	6.45e-78	0.0774523	1.14e-85	6.9e-64	4.74e-77	0.0997222
P70333	Hnrnph2	506577	525951	490943	195988	172976	192895	412049	382127	378100	8.42744	8.3925	8.40967	7.24158	7.07096	6.99241	8.01596	8.01163	7.97318	7.9345	1.30452	-1.30452	0.894959	-0.409558	5.13e-84	9.89e-85	1.66e-41	5.1e-10	2.48e-83	9.52e-84	6.52e-41	1.38e-09
Q8C1B7	2021-09-11	483320	544360	458320	325788	322010	394408	405120	407233	368567	8.35964	8.44214	8.31047	7.97474	7.9675	8.02428	7.9915	8.10343	7.93634	8.13524	0.382711	-0.382711	0.0230401	-0.359671	1.41e-12	8.43e-11	0.695483	1.04e-09	2.06e-12	1.66e-10	0.718488	2.75e-09
P62821	Rab1	425170	447660	413490	664350	677554	802390	370460	380390	385875	8.1747	8.15998	8.16197	9.00275	9.04073	9.0489	7.86247	8.00505	8.00255	8.46341	1.07273	0.86537	-1.07273	-0.207357	4.22e-127	1.09e-70	8.73e-107	1.8e-05	3.36e-126	8.5e-70	9.44e-106	3.48e-05
Q6PDH0	Phldb1	63137	114118	74769	30394	25083	41971	81541	52705	46083	5.42322	6.1881	5.69463	4.55267	4.28518	4.79206	5.67875	5.15359	4.93672	5.30481	1.24595	-1.24595	0.732801	-0.513145	8.77e-07	1.29e-07	0.00171371	0.0276626	1.1e-06	2.23e-07	0.00225081	0.0378228
Q2EMV9	Parp14	26306	24905	23329	33527	35436	42910	67173	61405	63715	4.16013	3.99209	4.01432	4.69421	4.78368	4.82399	5.3991	5.374	5.40412	4.83982	1.33502	0.710869	0.624149	1.33502	2.78e-52	1.41e-16	3.54e-13	3.96e-53	8.61e-52	3.41e-16	6.92e-13	3.96e-52
P97500	Myt1l	8660	7845	7468	10016	8543	10560	8833	8269	9670	2.55719	2.32552	2.37101	2.9512	2.7313	2.80129	2.47222	2.48145	2.68409	2.61102	0.409445	0.409445	-0.281587	0.127858	0.00770287	0.00251481	0.0374978	0.34477	0.00839975	0.00336618	0.0449683	0.396234
Q9D379	Ephx1	1640641	1719212	1714920	4476910	4645831	5467850	1528717	1421559	1465554	10.1228	10.1012	10.2142	11.7552	11.8183	11.8175	9.9074	9.90698	9.92779	10.881	1.88321	1.65037	-1.88321	-0.232844	0	2.2e-246	1.392670815e-315	1.23e-06	0	1.37e-244	1.04787928264e-313	2.65e-06
Q6Q899	Ddx58	792988	852191	762347	716880	722815	898221	1661583	1586044	1554345	9.07396	9.08875	9.04457	9.11254	9.13402	9.21167	10.0276	10.0649	10.0126	9.48912	0.966031	0.0841677	0.881863	0.966031	4.9e-136	0.0560935	7.94e-88	1.06e-104	4.31e-135	0.066403	6.8e-87	3.05e-103
O88685	Psmc3	1278671	1351149	1233881	1175214	1196572	1369430	1565388	1464797	1499701	9.76323	9.75369	9.73925	9.82566	9.86123	9.8201	9.9416	9.9502	9.96102	9.84859	0.198869	0.0836866	0.115183	0.198869	2.69e-06	0.0341057	0.00354385	4.81e-07	3.31e-06	0.0412792	0.00456873	1.06e-06
P50247	Ahcy	1268665	1377864	1234297	1326328	1338010	1534710	1977065	1875791	1996199	9.7519	9.78194	9.73974	10.0002	10.0224	9.98449	10.2784	10.307	10.3736	10.0453	0.562265	0.244475	0.317789	0.562265	7.52e-37	2.48e-08	4.38e-13	1.91e-37	1.8e-36	4.42e-08	8.54e-13	1.35e-36
P62192	Psmc1	1255601	1371385	1199022	1071410	1075067	1247094	1109438	1090054	1082871	9.73696	9.77514	9.6979	9.69225	9.70675	9.68509	9.4449	9.5239	9.4912	9.64366	0.249981	-0.0422895	-0.207692	-0.249981	5.83e-09	0.326455	1.46e-06	6.75e-09	7.78e-09	0.355755	2.25e-06	1.7e-08
Q9JMA1	Usp14	735343	806423	740965	406776	417732	489754	1088594	1057977	1116301	8.96507	9.00911	9.00352	8.29504	8.34297	8.33665	9.41754	9.48081	9.53507	9.00706	1.15356	-0.667657	1.15356	0.485901	5.08e-146	1.76e-51	1.83e-147	3.4e-28	5.03e-145	9.95e-51	3.36e-146	1.83e-27
Q64345	Ifit3	155593	147786	148488	837718	944009	1108918	1879550	1897504	1993720	6.72444	6.56109	6.68447	9.33727	9.51919	9.51568	10.2055	10.3236	10.3718	9.4288	3.64365	2.80153	0.842123	3.64365	0	6.26040160770667e-310	2.75e-33	0	0	7.77e-308	8.99e-33	0
Q91W90	Txndc5	1639836	1733123	1585655	1450858	1469828	1686425	1300656	1143574	1241943	10.1221	10.1129	10.1011	10.1296	10.158	10.1205	9.67431	9.59305	9.68894	9.98345	0.483407	0.02405	-0.483407	-0.459357	2.48e-33	0.581166	1.9e-28	7.38e-26	5.57e-33	0.609647	5.52e-28	3.7e-25
Q9DBR7	Ppp1r12a	438897	474496	437393	542563	553011	629646	537371	506465	518500	8.22054	8.24397	8.24305	8.7106	8.7477	8.69914	8.39907	8.41804	8.42876	8.4708	0.483399	0.483399	-0.303955	0.179444	1.57e-36	2.13e-36	2.12e-15	2.78e-06	3.75e-36	8.81e-36	4.43e-15	5.77e-06
P68040	Gnb2l1	1345355	1438610	1284996	945469	987132	1107322	1455066	1402196	1511503	9.83657	9.84418	9.79781	9.51184	9.58363	9.5136	9.83616	9.88719	9.97232	9.76256	0.362909	-0.289583	0.362909	0.0733254	1.13e-13	3.89e-09	1.63e-13	0.135624	1.71e-13	7.16e-09	3.22e-13	0.167999
P17879	Hspa1b	350425	387729	362189	348407	346895	419056	392871	357860	354964	7.89576	7.95262	7.97086	8.07158	8.07489	8.11174	7.9472	7.91697	7.88209	7.98264	0.170523	0.146086	-0.170523	-0.024437	0.000565	0.00231724	0.000377	0.610279	0.000643	0.00311011	0.000514	0.655416
Q3TCN2	Plbd2	1100460	1168040	1075702	455867	418382	492661	566758	443179	471134	9.54669	9.54359	9.54133	8.45942	8.34521	8.34519	8.47588	8.22546	8.29055	8.86974	1.20929	-1.15958	-0.0497069	-1.20929	7.05e-104	1.18e-69	0.443633	1.98e-75	4.25e-103	9.12e-69	0.470442	3.15e-74
Q6A068	Cdc5l	360645	436205	370193	205268	195204	255289	481549	477416	456617	7.93724	8.12258	8.0024	7.30832	7.24537	7.39673	8.24083	8.33282	8.2454	7.92507	0.955488	-0.704642	0.955488	0.250846	7.98e-47	2.62e-26	1.37e-46	0.000148	2.26e-46	8.4e-26	5.96e-46	0.000263
Q6A026	Pds5a	637095	650627	615967	231287	204284	250011	658393	607924	589641	8.75817	8.69941	8.73697	7.48049	7.31097	7.36659	8.6921	8.68146	8.61425	8.37785	1.34397	-1.34397	1.27526	-0.0687046	1.37e-155	1.41e-135	1.14e-122	0.197265	1.47e-154	2.82e-134	1.49e-121	0.238326
Q8C2E7	E430025E21Rik	195621	198885	180884	327796	342204	390050	223751	207052	221488	7.05472	6.98951	6.96918	7.98361	8.05525	8.00825	7.13504	7.12757	7.20164	7.46442	1.01108	1.01108	-0.860874	0.150202	1.3e-81	9.71e-67	3.85e-49	0.00964137	6.12e-81	6.97e-66	1.75e-48	0.0140408
P10630	Eif4a2	565814	555635	532168	517078	499735	605238	334691	285892	304389	8.58699	8.47171	8.526	8.64119	8.60155	8.6421	7.71598	7.59304	7.66033	8.33242	0.971078	0.0994052	-0.971078	-0.871673	1.1e-90	0.0486674	3.64e-81	5.48e-66	5.72e-90	0.0579157	2.8e-80	7.28e-65
Q80YR5	Safb2	175547	183290	172960	69786	68800	67236	186145	159650	172703	6.89852	6.8717	6.90456	5.75182	5.74087	5.4719	6.86957	6.75249	6.84271	6.55718	1.23114	-1.23114	1.16193	-0.0692078	5.78e-51	3.79e-45	1.59e-40	0.421054	1.75e-50	1.91e-44	6.06e-40	0.472992
Q8K2Z4	Ncapd2	101477	101618	94481	36429	33643	41568	144548	139147	130757	6.10781	6.02073	6.03222	4.81397	4.70877	4.77814	6.5047	6.55418	6.4413	5.94058	1.73317	-1.28648	1.73317	0.446694	1.26e-139	2.32e-79	3.72e-139	2.92e-11	1.16e-138	2.1e-78	6.3e-138	8.55e-11
P15532	Nme1	629783	687924	677162	1269308	1281771	1498952	1127953	1076638	1113503	8.74151	8.77982	8.87362	9.93678	9.96046	9.95048	9.46878	9.50603	9.53145	9.49145	1.14988	1.14988	-0.446954	0.702925	2.48e-128	8.84e-130	1.65e-21	1.96e-50	2.01e-127	1.61e-128	4.11e-21	1.86e-49
P70670	Naca	322479	345908	301452	184102	185237	199223	398243	347609	367081	7.77586	7.78796	7.70605	7.15132	7.16976	7.03898	7.9668	7.87504	7.93051	7.64028	0.80345	-0.635916	0.80345	0.167534	1.32e-41	6.08e-26	3.13e-40	0.005336	3.4e-41	1.92e-25	1.19e-39	0.00798632
B2RY04	Dock5	100365	99769	96396	74167	69350	82627	158541	149488	148663	6.09191	5.99424	6.06117	5.83966	5.75236	5.76928	6.638	6.6576	6.62646	6.20471	0.853151	-0.262081	0.853151	0.59107	2.68e-43	3.5e-05	7.11e-41	1.26e-20	7.11e-43	5.26e-05	2.73e-40	5.36e-20
Q8R5C5	Actr1b	87650	105055	94329	126775	123714	148993	85086	69644	77799	5.89648	6.06872	6.02989	6.61308	6.5874	6.61984	5.74014	5.55565	5.69224	6.14438	0.942064	0.606606	-0.942064	-0.335457	6.01e-36	1.46e-15	6.27e-35	9.74e-06	1.42e-35	3.4e-15	2.13e-34	1.92e-05
O35638	Stag2	72731	67298	61611	35105	27487	35325	76630	71847	66485	5.6273	5.42621	5.41538	4.76056	4.41722	4.54336	5.58913	5.60058	5.46552	5.27203	0.972285	-0.912232	0.972285	0.0600532	2.63e-21	3.41e-17	2.77e-19	0.575578	4.73e-21	8.42e-17	6.54e-19	0.622864
Q5SSH7	Zzef1	7373	6040	6788	6312	5320	5127	18081	19738	17053	2.32508	1.9483	2.23328	2.28508	2.04799	1.75889	3.5057	3.73663	3.50252	2.78447	1.5394	-0.131135	1.5394	1.40827	1.69e-24	0.438629	5.39e-19	2.92e-16	3.22e-24	0.46874	1.26e-18	1.08e-15
Q61301	Ctnna2	18655	21590	19535	6800	6888	8399	41790	41360	39470	3.6643	3.78602	3.75826	2.39251	2.42064	2.47098	4.71438	4.80389	4.71325	3.92387	2.316	-1.30868	2.316	1.00733	8.03e-127	7.2e-44	7.57e-126	3.22e-27	6.38e-126	3.52e-43	1.05e-124	1.68e-26
Q9R0E1	Plod3	780437	792597	745566	334430	317421	387432	721136	686311	688685	9.05094	8.98416	9.01245	8.01251	7.94679	7.99854	8.82342	8.85644	8.83826	8.67877	1.02989	-1.02989	0.853208	-0.176678	4.07e-155	4.07e-145	7.7e-101	8.74e-06	4.34e-154	9.1e-144	7.74e-100	1.73e-05
Q91VI7	Rnh1	1130534	1195684	1082609	866500	884788	1021686	1098207	1016499	1021385	9.58559	9.57734	9.55056	9.38601	9.42572	9.39748	9.43023	9.42311	9.40687	9.46684	0.168074	-0.168074	0.0169354	-0.151139	1.18e-05	1.7e-05	0.664697	0.00011	1.42e-05	2.6e-05	0.688976	0.000198
P13595	Ncam1	462531	489516	460643	915973	979144	1092410	1051433	1043092	1034431	8.29621	8.28893	8.31777	9.46611	9.57191	9.49404	9.36743	9.46037	9.42518	9.17106	1.21037	1.21037	-0.0932196	1.11715	4.5e-171	5.7e-151	0.0408937	1.98e-129	5.6e-170	1.35e-149	0.0487817	8.31e-128
Q5FWI3	Tmem2	1305570	1313321	1205468	223373	196039	209932	370805	277063	294368	9.79326	9.71272	9.70564	7.43026	7.25153	7.11452	7.86381	7.54779	7.61203	8.66002	2.46651	-2.46651	0.409857	-2.05666	2.24e-183	3.19e-136	1.37e-05	3.46e-98	3.19e-182	6.47e-135	2.02e-05	8.59e-97
P10649	Gstm1	927075	997323	966507	2026980	2072989	2400184	719590	673320	704535	9.29934	9.31564	9.3869	10.6121	10.654	10.6297	8.82032	8.82887	8.87108	9.80888	1.79176	1.29756	-1.79176	-0.4942	0	4.63e-188	0	1.42e-29	0	1.75e-186	0	8.11e-29
P97820	Map4k4	280976	307444	284777	186036	185753	228056	194128	183639	175838	7.5771	7.6179	7.62395	7.16639	7.17378	7.23398	6.93016	6.95445	6.86866	7.26686	0.688263	-0.41476	-0.273503	-0.688263	1.89e-30	3.61e-12	4.48e-06	1.3e-30	4e-30	7.48e-12	6.78e-06	7.66e-30
Q8BSQ9	Pbrm1	52595	56930	61429	36633	33485	64524	62453	66778	64265	5.15966	5.18484	5.41111	4.82203	4.70198	5.41251	5.29399	5.49502	5.41652	5.23366	0.390625	-0.242797	0.390625	0.147828	0.071275	0.154873	0.0222213	0.386215	0.0748154	0.175674	0.0270866	0.438187
P35601	Rfc1	31771	34779	31058	15205	16769	17872	64317	61991	62541	4.43244	4.47387	4.42716	3.55344	3.70427	3.56038	5.33642	5.38771	5.37729	4.64871	1.75961	-0.836956	1.75961	0.922659	6.83e-93	9.49e-23	7.94e-91	2.5e-27	3.67e-92	2.75e-22	7.14e-90	1.31e-26
Q6ZQ73	Cand2	34972	36368	38626	15708	12218	14031	45306	38663	41069	4.57093	4.53832	4.74177	3.60039	3.24748	3.2113	4.83093	4.7066	4.77054	4.37339	1.40629	-1.25583	1.40629	0.150457	6.15e-31	9.97e-24	3.87e-29	0.221551	1.32e-30	2.96e-23	1.14e-28	0.265242
Q923J1	Trpm7	11486	14320	11545	16817	19803	27261	16202	14727	16047	2.96462	3.19369	2.99947	3.69881	3.94419	4.16951	3.3474	3.31412	3.4148	3.50422	0.894109	0.894109	-0.59091	0.303199	1.5e-10	8.73e-11	1.65e-05	0.0268015	2.1e-10	1.72e-10	2.43e-05	0.0366959
Q64521	Gpd2	720246	732722	701071	884099	868269	1104957	757400	726626	691767	8.93515	8.87084	8.92368	9.41502	9.39853	9.51051	8.8942	8.93879	8.8447	9.10518	0.549134	0.532049	-0.549134	-0.0170848	5.09e-39	1.59e-28	2.87e-30	0.721283	1.27e-38	5.44e-28	8.71e-30	0.758697
O70475	Ugdh	1058170	1124742	1032199	350657	311541	370653	1234603	1188989	1234081	9.49016	9.4891	9.48177	8.08087	7.91981	7.93466	9.59912	9.64924	9.67978	9.20433	1.6628	-1.50671	1.6628	0.156082	1.15e-235	2.22e-178	6.69e-215	0.00257384	2.29e-234	7.26e-177	2.34e-213	0.00401058
Q1HFZ0	Nsun2	622972	666766	592921	465877	458684	558284	1352723	1325139	1312620	8.72582	8.73476	8.68196	8.49076	8.47789	8.52559	9.73094	9.80565	9.76879	9.10678	1.27056	-0.216139	1.27056	1.05442	7.55e-250	1.69e-07	1.37e-201	8.36e-141	1.61e-248	2.9e-07	4.2e-200	4.11e-139
Q9Z1F9	Uba2	726709	815918	694445	307691	296251	341274	704101	630463	673570	8.94803	9.026	8.90998	7.89229	7.84721	7.81553	8.78893	8.73399	8.80624	8.60533	1.11013	-1.11013	0.924696	-0.185437	3.87e-136	1.23e-127	8.84e-90	4.85e-05	3.41e-135	2.17e-126	7.8e-89	9.01e-05
Q62371	Ddr2	155242	164618	186102	2155482	2213769	2584121	168106	173879	117004	6.72118	6.7167	7.01021	10.7007	10.7488	10.7362	6.72252	6.87566	6.28097	9.3147	4.08106	3.90603	-4.08106	-0.175028	9.77e-263	1.25e-148	1.93e-159	0.191147	2.26e-261	2.93e-147	4.03e-158	0.231465
Q8CIN4	Pak2	962705	1001894	885198	488930	498691	568334	536462	485831	495731	9.35375	9.32223	9.26012	8.56044	8.59854	8.55133	8.39662	8.35803	8.36397	8.8111	0.939582	-0.74231	-0.197272	-0.939582	5.24e-131	2.09e-71	1.83e-06	1.54e-112	4.39e-130	1.65e-70	2.81e-06	4.86e-111
A2AWA9	Rabgap1	468908	504449	448231	607326	617732	743000	509124	477196	473876	8.31596	8.33228	8.27836	8.87328	8.90737	8.93796	8.32116	8.33216	8.29892	8.53919	0.597401	0.597401	-0.588967	0.00843396	1.05e-69	4.38e-52	1.1e-50	0.829671	4.17e-69	2.5e-51	5.13e-50	0.856579
P97855	G3bp1	455816	470038	431435	230038	204636	264913	500909	496639	476445	8.27511	8.23035	8.22326	7.47268	7.31345	7.45011	8.2977	8.38977	8.30672	8.0512	0.918212	-0.829308	0.918212	0.088904	1.94e-63	9.56e-47	9.73e-57	0.121179	7.13e-63	4.97e-46	5.03e-56	0.151466
Q8R5F7	Ifih1	34577	37620	31134	42134	43007	53012	64696	64379	66292	4.55455	4.58715	4.43069	5.02387	5.06304	5.12899	5.3449	5.44224	5.46132	5.05045	0.891344	0.546934	0.34441	0.891344	2.14e-25	5.27e-11	3.43e-05	1.78e-26	4.16e-25	1.05e-10	4.95e-05	8.99e-26
Q6VNB8	Wdfy3	115867	122293	112392	97051	97739	112129	91439	82891	71967	6.29913	6.28792	6.28266	6.22763	6.2474	6.20976	5.84403	5.80686	5.57982	6.10834	0.541703	-0.061578	-0.480125	-0.541703	1.23e-12	0.432451	1.02e-09	5.78e-12	1.82e-12	0.462435	1.8e-09	1.75e-11
Q8C9W3	Adamts2	55385	56576	59514	387570	393330	479600	43344	41338	31404	5.23423	5.17584	5.36542	8.22527	8.25613	8.30643	4.76706	4.80312	4.38344	6.94978	3.59969	3.00231	-3.59969	-0.597381	3.37e-274	4.63e-140	4.23e-190	7.23e-08	8.62e-273	9.79e-139	1.21e-188	1.7e-07
Q9CQN1	Trap1	544575	601468	562144	660872	652934	784562	728477	709753	652697	8.53179	8.58606	8.60506	8.99518	8.98733	9.01648	8.83803	8.90489	8.76083	8.81387	0.425081	0.425081	-0.163936	0.261146	1.09e-18	1.33e-19	0.000467	2.53e-08	1.87e-18	3.53e-19	0.000634	6.15e-08
Q9CPY7	Lap3	785452	861096	758190	776101	820461	913399	1168464	1125462	1124924	9.06018	9.10375	9.03668	9.22705	9.31683	9.23584	9.51969	9.57002	9.54617	9.3045	0.4783	0.193337	0.284963	0.4783	8.97e-27	1.18e-05	1.09e-10	2.84e-27	1.78e-26	1.82e-05	1.98e-10	1.49e-26
Q99KK7	Dpp3	808091	888301	818803	1085810	1171595	1267379	1144468	1071429	1153222	9.10117	9.14862	9.14764	9.71151	9.83079	9.70837	9.48975	9.49904	9.58201	9.49154	0.618712	0.618712	-0.227159	0.391553	1.77e-33	2.17e-34	6.64e-06	8.71e-15	3.98e-33	8.57e-34	9.98e-06	3.02e-14
P97807	Fh1	1224526	1236778	1170592	1767933	1804474	2023604	1333694	1236885	1343102	9.70081	9.62609	9.66329	10.4148	10.4539	10.3835	9.7105	9.70621	9.80191	9.98213	0.753954	0.753954	-0.677449	0.0765052	1.62e-70	1.65e-56	4.62e-46	0.106053	6.55e-70	1.02e-55	1.97e-45	0.133806
Q9Z1G4	Atp6v0a1	412352	433936	418872	1244885	1377182	1462209	315357	290713	320455	8.13053	8.11506	8.18063	9.90875	10.064	9.91467	7.63013	7.61717	7.73453	8.9503	2.30272	1.82195	-2.30272	-0.480768	0	8.59e-221	0	7.26e-18	0	4.35e-219	0	2.84e-17
Q6PGL7	Fam21	430895	457878	413301	638185	653936	742185	487231	454260	460691	8.19399	8.19254	8.16131	8.94478	8.98954	8.93637	8.25775	8.26109	8.25821	8.51031	0.774394	0.774394	-0.698068	0.0763261	1.03e-115	1.61e-91	6.89e-75	0.0443128	7.07e-115	1.71e-90	4.8e-74	0.0590759
Q62318	Trim28	1039175	1103095	1004422	371430	332393	397107	1063635	998702	997929	9.46402	9.46106	9.44241	8.1639	8.01328	8.03412	9.38408	9.39763	9.37335	9.09451	1.38388	-1.38388	1.31307	-0.0708108	3.09e-204	6.33e-178	6.04e-161	0.138197	5.01e-203	2.05e-176	1.31e-159	0.171016
P42208	2021-09-02	675141	707061	661809	589865	595241	676885	591731	554768	575644	8.84185	8.81941	8.84053	8.83119	8.85387	8.80351	8.53809	8.54946	8.57959	8.74556	0.278147	-0.0042991	-0.273848	-0.278147	5.49e-16	0.908956	3.38e-13	1.44e-13	8.79e-16	0.916895	6.62e-13	4.7e-13
Q922R8	Pdia6	1119681	1203690	1094618	732943	676045	840028	536481	461090	446670	9.57167	9.58697	9.56647	9.14451	9.03751	9.11503	8.39667	8.28262	8.21362	9.08258	1.27544	-0.475344	-0.800095	-1.27544	1.83e-117	2.01e-18	9.03e-49	7.32e-119	1.28e-116	5.14e-18	4.07e-48	2.71e-117
Q6P542	Abcf1	377578	377758	357554	303188	301379	362329	407378	363653	348658	8.00343	7.91504	7.95228	7.87102	7.87197	7.9019	7.99952	7.94014	7.85623	7.92443	0.0756686	-0.0756686	0.0514521	-0.0242165	0.368939	0.166153	0.346418	0.657631	0.376212	0.187527	0.374062	0.698715
P27612	Plaa	716587	727626	686660	450296	420344	510723	692856	666991	668553	8.9278	8.86077	8.89371	8.44168	8.35196	8.39714	8.7657	8.81524	8.79545	8.71009	0.496962	-0.496962	0.394883	-0.102078	5.52e-34	1.56e-32	3.52e-21	0.0144571	1.26e-33	5.9e-32	8.7e-21	0.0205185
P52332	Jak1	220683	243863	223322	399634	403312	485557	158605	146752	151654	7.22863	7.28365	7.27324	8.26949	8.29229	8.32424	6.63859	6.63095	6.6552	7.56359	1.6539	1.03348	-1.6539	-0.620424	4.82e-226	3.22e-85	1.3e-208	3.25e-32	8.93e-225	3.12e-84	4.25e-207	1.99e-31
P97311	Mcm6	210360	228025	219660	86236	80698	97385	530629	506380	491385	7.15952	7.18677	7.24939	6.05717	5.971	6.00637	8.38085	8.41779	8.35127	7.50633	2.37161	-1.1871	2.37161	1.18451	0	4.93e-92	0	8.16e-92	0	5.28e-91	0	1.82e-90
Q9JIX8	Acin1	492090	524741	476146	357693	318624	370311	591415	592892	563364	8.38558	8.38918	8.36552	8.10953	7.95225	7.93333	8.53732	8.64534	8.54848	8.33895	0.577314	-0.379578	0.577314	0.197736	7.22e-23	4.11e-11	1.25e-23	0.000577	1.34e-22	8.19e-11	3.26e-23	0.000972
Q60931	Vdac3	870256	852218	845774	717846	648716	836207	852387	784441	793568	9.2081	9.0888	9.19439	9.11448	8.97798	9.10846	9.06466	9.04924	9.04277	9.09597	0.112487	-0.0964027	-0.0160846	-0.112487	0.0653204	0.0651927	0.758325	0.0314324	0.0686376	0.076681	0.777905	0.0426485
Q921C5	Bicd2	129523	137052	117100	62938	62409	75576	116519	107703	110559	6.45987	6.4523	6.34186	5.60281	5.60022	5.6406	6.19371	6.18463	6.19923	6.11347	0.804342	-0.804342	0.577869	-0.226473	1.65e-36	1.18e-36	8.1e-20	0.000339	3.91e-36	4.91e-36	1.94e-19	0.000583
Q9DBC3	Cmtr1	186839	198970	183795	111839	112127	127077	245528	226673	243464	6.98845	6.99013	6.99222	6.43223	6.44553	6.3903	7.26904	7.25819	7.33812	6.94377	0.866012	-0.567394	0.866012	0.298618	7.89e-43	7.56e-20	1.07e-43	1.49e-06	2.08e-42	2.02e-19	4.35e-43	3.16e-06
Q8CGP5	Hist1h2af	21298	26408	22033	17853	16036	15271	23004	26628	24400	3.85546	4.07663	3.93186	3.78506	3.63979	3.33347	3.85311	4.1686	4.01937	3.87014	0.42133	-0.359503	0.42133	0.0618272	0.00623934	0.010697	0.00278864	0.660174	0.00683232	0.0136243	0.0036186	0.700668
Q99NH2	Pard3	7050	8425	9204	4574	5614	8646	13769	15115	12066	2.26045	2.42842	2.67254	1.82044	2.12559	2.51279	3.11266	3.35164	3.00345	2.66423	0.982333	-0.282787	0.982333	0.699546	1.29e-06	0.152555	8.26e-07	0.00042	1.61e-06	0.173202	1.29e-06	0.000717
Q62417	Sorbs1	18876	22418	18503	35742	40833	40575	31436	30217	30560	3.68129	3.84031	3.67996	4.78651	4.9882	4.74326	4.30364	4.35101	4.34413	4.37356	1.10745	1.10745	-0.510234	0.597219	2.9e-26	2.68e-27	4.76e-07	4.01e-09	5.7e-26	8.83e-27	7.52e-07	1.02e-08
Q8BKI2	Tnrc6b	12338	9124	12341	5983	7369	8151	12595	9884	15516	3.06785	2.54341	3.09566	2.20785	2.51803	2.42774	2.98409	2.73883	3.36625	2.81666	0.662746	-0.533315	0.662746	0.129431	0.00331071	0.00888895	0.00116789	0.524156	0.00366822	0.0114211	0.0015499	0.573591
Q80XK6	Atg2b	71170	76447	67922	49840	45395	44700	53123	35474	29814	5.596	5.61011	5.55607	5.26619	5.141	4.88295	5.06056	4.58241	4.30848	5.173	0.903048	-0.482192	-0.420856	-0.903048	1.24e-06	0.00546647	0.0152747	2.3e-07	1.54e-06	0.007157	0.0189446	5.22e-07
P17427	Ap2a2	1251053	1319905	1202606	1478703	1497892	1714267	1141821	1065814	1092342	9.73173	9.71994	9.70221	10.1571	10.1853	10.1441	9.48641	9.49146	9.50377	9.81864	0.668351	0.444238	-0.668351	-0.224113	1.45e-66	2.59e-29	7.67e-64	1.36e-08	5.54e-66	9.09e-29	4.57e-63	3.37e-08
Q3UDE2	Ttll12	768203	813535	726416	715208	751172	862449	1036098	956219	1026081	9.02814	9.02178	8.97491	9.10917	9.18953	9.15303	9.34624	9.33491	9.41349	9.18242	0.356823	0.14248	0.214343	0.356823	2.02e-15	0.0011504	1.01e-06	4.18e-16	3.18e-15	0.00158427	1.57e-06	1.53e-15
P47856	Gfpt1	311285	320792	318258	494751	466769	570069	871834	799021	851732	7.72489	7.67921	7.78432	8.57751	8.5031	8.55573	9.0972	9.07581	9.14481	8.56626	1.37612	0.815672	0.560443	1.37612	2.63e-202	1.67e-74	2.26e-36	9.43e-204	4.18e-201	1.4e-73	7.88e-36	1.06e-201
Q99JI4	Psmd6	755702	811496	754401	744191	746011	867822	825907	757481	773076	9.00447	9.01816	9.02945	9.16648	9.17959	9.16199	9.01913	8.99878	9.00502	9.06674	0.161704	0.151977	-0.161704	-0.00972742	5.14e-06	3.94e-05	1.22e-05	0.79241	6.27e-06	5.9e-05	1.81e-05	0.824107
Q99MN1	Kars	1231114	1321401	1227361	923002	897820	1063856	3255230	3138109	3286408	9.70855	9.72157	9.73161	9.47714	9.44682	9.45583	10.9978	11.0494	11.0929	10.2543	1.58723	-0.260621	1.58723	1.32661	0	1.74e-09	4.22e-281	9.54e-200	0	3.25e-09	2.23e-279	1.03e-197
Q9DBC7	Prkar1a	820600	879330	772935	939490	993730	1125840	693190	654777	665200	9.12334	9.13398	9.06447	9.50269	9.59325	9.53753	8.7664	8.78858	8.7882	9.17872	0.763873	0.437385	-0.763873	-0.326488	9.8e-71	2.14e-24	2.41e-70	2.66e-14	3.98e-70	6.51e-24	1.57e-69	9.05e-14
Q640N1	Aebp1	166465	173400	179852	957108	1132771	1190957	194179	187935	176813	6.82188	6.79168	6.96093	9.52949	9.78218	9.61864	6.93054	6.98781	6.87664	8.43767	2.7872	2.7872	-2.71489	0.0723134	0	1.39e-285	1.09e-272	0.316677	0	1.53e-283	5.35e-271	0.366321
Q8BSY0	Asph	680201	718943	650923	326426	325114	378376	493508	426537	440572	8.85262	8.84345	8.81661	7.97757	7.98134	7.96442	8.27622	8.17024	8.19379	8.38942	0.863183	-0.863183	0.239684	-0.623499	1.15e-94	2.79e-86	3.74e-08	3.29e-46	6.32e-94	2.75e-85	6.18e-08	2.88e-45
O54774	Ap3d1	640364	673066	636998	582445	569009	665570	643287	570725	602943	8.76555	8.74832	8.78541	8.81293	8.78884	8.77919	8.65861	8.59037	8.64643	8.73249	0.161612	0.0272167	-0.161612	-0.134395	5.36e-05	0.483182	3.15e-05	0.000536	6.33e-05	0.513368	4.56e-05	0.000907
O70194	Eif3d	632477	723629	661161	583195	568844	668746	1043777	1007383	1000959	8.74767	8.85282	8.83912	8.81479	8.78842	8.78605	9.35689	9.41011	9.37772	9.02402	0.585261	-0.0174751	0.585261	0.567786	4.56e-54	0.686663	2.5e-41	5.13e-39	1.45e-53	0.711151	9.72e-41	3.76e-38
O08749	Dld	945021	1062302	963524	1318784	1419326	1595273	834751	770888	810333	9.327	9.4067	9.38244	9.99195	10.1075	10.0403	9.03449	9.02409	9.07293	9.55	1.00339	0.674948	-1.00339	-0.328439	3.43e-107	1.03e-46	5.91e-100	2.42e-12	2.15e-106	5.32e-46	5.84e-99	7.54e-12
P25444	Rps2	668657	690866	613946	535262	541156	625363	729064	680183	708077	8.82792	8.78598	8.73223	8.69105	8.71644	8.68929	8.83919	8.8435	8.87832	8.77983	0.154797	-0.0835969	0.154797	0.0711997	0.000716	0.0399218	0.000142	0.0801124	0.000813	0.0479564	0.000199	0.102907
Q3V3R4	Itga1	292519	309548	310649	792389	897923	934052	187262	173944	174181	7.63519	7.62774	7.7494	9.25702	9.44698	9.2681	6.87821	6.8762	6.855	8.32642	2.45685	1.65484	-2.45685	-0.802019	0	6.94e-153	1.79000226e-316	1.06e-38	0	1.66e-151	1.3889298756e-314	7.68e-38
P63158	Hmgb1	759300	990351	823497	497791	496337	551488	1030802	996004	1043849	9.01133	9.30551	9.15588	8.58635	8.59171	8.50793	9.33884	9.39373	9.43825	9.07901	0.828347	-0.600075	0.828347	0.228272	1.65e-31	1.64e-17	1.02e-31	0.00115451	3.59e-31	4.1e-17	3.19e-31	0.00187915
Q99PT1	Arhgdia	272731	308612	257971	530485	571384	671637	253847	254074	268573	7.53414	7.62337	7.48133	8.67812	8.79485	8.79228	7.31711	7.42282	7.47973	8.03945	1.34799	1.20863	-1.34799	-0.139361	1.19e-125	1.08e-77	1.5e-95	0.0291676	9.21e-125	9.52e-77	1.4e-94	0.0397711
Q9JLI8	Sart3	320129	347415	322010	249495	268307	295138	363095	326515	342596	7.76531	7.79423	7.80122	7.58982	7.70428	7.60599	7.83349	7.78472	7.83092	7.74813	0.182303	-0.152756	0.182303	0.0295467	0.00134557	0.00430274	0.000657	0.580662	0.00151008	0.00567076	0.000883	0.626999
P15626	Gstm2	425363	493939	444593	1710150	1806730	2067430	478239	480377	493813	8.17535	8.30191	8.2666	10.3669	10.4557	10.4144	8.23088	8.34174	8.35838	9.37001	2.16383	2.16383	-2.10133	0.0624962	0	0	5.84e-308	0.245523	0	0	3.92e-306	0.291411
Q6PGC1	Dhx29	191867	228964	193114	162206	166612	218777	211940	220049	174913	7.02676	7.1927	7.06357	6.96864	7.01688	7.17406	7.0568	7.2154	6.86105	7.06804	0.0444593	-0.040224	-0.00423534	-0.0444593	0.889585	0.692209	0.966752	0.661715	0.89084	0.71585	0.969681	0.702003
Q8K4P0	Wdr33	103787	101822	97873	44317	41540	51564	107842	97587	96224	6.14028	6.02363	6.0831	5.09674	5.01297	5.08903	6.08207	6.04234	5.99888	5.80034	1.01637	-1.01637	0.974747	-0.041622	9.61e-61	2.91e-52	2.76e-48	0.528814	3.37e-60	1.67e-51	1.23e-47	0.577797
Q6P1G2	Kdm2b	209010	227070	216050	336050	366938	413580	222060	207450	222770	7.15023	7.18071	7.22548	8.01949	8.15593	8.09276	7.1241	7.13034	7.20997	7.54615	0.935134	0.904661	-0.935134	-0.0304731	6.19e-71	2.29e-49	1.43e-52	0.616073	2.52e-70	1.25e-48	6.93e-52	0.660497
Q6GQT9	Nomo1	1197331	1258764	1174001	707140	706110	843246	1106762	1013747	1104285	9.66841	9.65151	9.66748	9.09281	9.10028	9.12055	9.44142	9.4192	9.51945	9.42732	0.557892	-0.557892	0.356074	-0.201818	3.49e-38	5.39e-39	6.7e-17	2.15e-06	8.57e-38	2.38e-38	1.47e-16	4.51e-06
Q3V1T4	Lepre1	938268	1019199	909989	420317	404485	502240	701408	658507	642015	9.31666	9.34694	9.29997	8.34229	8.29648	8.37297	8.7834	8.79677	8.73702	8.86684	0.983728	-0.983728	0.435033	-0.548695	9.55e-127	6.38e-125	3.25e-26	1.22e-40	7.58e-126	1.1e-123	8.97e-26	9.3e-40
P27046	Man2a1	620485	689726	626154	1234615	1207853	1464251	868474	788788	817450	8.72005	8.7836	8.76064	9.8968	9.87476	9.91669	9.09163	9.05721	9.08554	9.32602	1.14118	1.14118	-0.817979	0.323204	8.79e-193	3.36e-172	1.64e-90	1.11e-15	1.33e-191	9.98e-171	1.47e-89	3.97e-15
P14685	Psmd3	1184258	1257480	1132758	1142899	1168771	1330236	1347042	1218760	1293002	9.65257	9.65004	9.61589	9.78544	9.82731	9.77821	9.72487	9.68492	9.74707	9.72008	0.157552	0.157552	-0.0779672	0.0795846	0.000751	0.000149	0.0604702	0.0553287	0.000852	0.000217	0.0709414	0.0728813
Q8R1B4	Eif3c	812592	870198	778338	713491	713888	835119	1237587	1172647	1163981	9.10919	9.11892	9.07452	9.1057	9.11609	9.10658	9.60261	9.62927	9.59541	9.29346	0.508168	0.00846431	0.499704	0.508168	1.03e-51	0.826617	4.46e-38	2.58e-39	3.17e-51	0.842047	1.62e-37	1.91e-38
P42227	Stat3	672485	701364	634253	546678	525896	663932	700060	692703	679281	8.83616	8.80774	8.77918	8.7215	8.67517	8.77563	8.78063	8.86981	8.81842	8.78598	0.098727	-0.083191	0.098727	0.015536	0.0587521	0.0612703	0.0263505	0.726674	0.0618535	0.0722384	0.0319162	0.763415
P28798	Grn	872540	978364	852741	1279063	1334800	1537409	466963	395080	385624	9.21188	9.28795	9.20623	9.94782	10.0189	9.98702	8.19646	8.05972	8.00161	9.29799	1.89663	0.749055	-1.89663	-1.14757	6.83e-229	1.86e-39	9.71e-230	7.19e-89	1.29e-227	8.31e-39	3.77e-228	1.53e-87
Q3U0V1	Khsrp	591337	618477	575652	467198	449172	509100	810169	793664	806956	8.65064	8.62629	8.63932	8.49484	8.44766	8.39254	8.99137	9.0661	9.0669	8.73056	0.596273	-0.193166	0.596273	0.403106	1.23e-44	7.82e-06	4.7e-43	1.19e-20	3.35e-44	1.21e-05	1.89e-42	5.08e-20
Q7TSV4	Pgm1	954374	1047228	930215	189057	151428	179524	214262	159670	154616	9.34121	9.38608	9.33168	7.18963	6.87902	6.88877	7.07252	6.75267	6.6831	8.22317	2.5069	-2.36002	-0.14688	-2.5069	2.75e-153	2.25e-92	0.182509	7.87e-103	2.88e-152	2.44e-91	0.203946	2.18e-101
P60229	Eif3e	487265	505482	468964	338677	306074	386727	676085	630261	655782	8.37136	8.33523	8.3436	8.03072	7.89427	7.99591	8.73035	8.73352	8.76763	8.39035	0.769144	-0.375358	0.769144	0.393786	1.11e-58	1.53e-15	1.6e-59	5.91e-17	3.8e-58	3.56e-15	8.7e-59	2.26e-16
Q9JLV5	Cul3	517442	517025	488162	448061	447645	535754	596797	574795	562190	8.45805	8.36781	8.40148	8.4345	8.44275	8.46617	8.55039	8.60062	8.54547	8.47594	0.156114	0.0382753	0.117839	0.156114	0.000521	0.362375	0.00504687	0.000204	0.000594	0.392402	0.00644286	0.000358
Q6PFD9	Nup98	554287	588332	516561	273935	255093	313582	596160	554400	555517	8.55729	8.55421	8.48306	7.72464	7.63142	7.69344	8.54885	8.5485	8.52824	8.30447	0.85821	-0.848238	0.85821	0.00997233	6.11e-95	2.15e-76	3.92e-78	0.826591	3.36e-94	1.86e-75	2.89e-77	0.854254
P56959	Fus	1452948	1540733	1394226	659342	630656	696381	1777949	1643032	1740151	9.94757	9.94312	9.91551	8.99184	8.93724	8.84447	10.1253	10.1159	10.1756	9.75557	1.21335	-1.00968	1.21335	0.203671	1.42e-140	4.49e-93	2.02e-132	3.07e-05	1.32e-139	4.89e-92	3.15e-131	5.8e-05
Q61464	Zfml	202500	202224	195359	88382	83453	97170	183556	174591	182103	7.10458	7.01353	7.08025	6.09264	6.01943	6.00318	6.84937	6.88155	6.91917	6.72742	1.02769	-1.02769	0.844708	-0.182984	2.25e-57	1.2e-54	1.01e-37	0.00509602	7.53e-57	7.14e-54	3.65e-37	0.00765482
Q9D1G1	Rab1b	189403	226719	186142	157487	173647	185723	147595	139136	130685	7.00812	7.17848	7.01052	6.92604	7.07655	6.93775	6.53479	6.55407	6.44051	6.87343	0.557304	-0.0861945	-0.47111	-0.557304	1.27e-12	0.277913	3.28e-09	2.68e-12	1.86e-12	0.305403	5.66e-09	8.31e-12
Q8BRT1	Clasp2	119215	133346	113135	133840	130609	157178	236775	216390	238849	6.34022	6.41275	6.29217	6.69132	6.66565	6.697	7.21666	7.19121	7.31051	6.80569	0.891142	0.335482	0.55566	0.891142	1.07e-39	7.57e-07	2.86e-16	6.02e-39	2.68e-39	1.25e-06	6.15e-16	4.41e-38
O70481	Ubr1	58141	55060	48312	52758	52999	58323	58152	46831	52709	5.30429	5.13665	5.06458	5.34827	5.36443	5.26674	5.19105	4.98311	5.13054	5.20419	0.222909	0.155066	-0.222909	-0.0678433	0.0492679	0.0974569	0.0172303	0.468321	0.0520562	0.113025	0.0212692	0.520287
B0V2N1	Ptprs	28917	35569	32700	78301	86811	108089	42802	36622	40078	4.29665	4.50627	4.50149	5.91791	6.07634	6.15682	4.7489	4.62836	4.7353	5.25033	1.61569	1.61569	-1.34856	0.267128	1.95e-76	7.06e-61	1.45e-43	0.00534319	8.56e-76	4.69e-60	5.89e-43	0.00798984
Q8R4U7	Luzp1	59540	70250	59050	28060	29260	29620	37530	30920	31810	5.33859	5.48815	5.35413	4.4374	4.5074	4.28925	4.55927	4.38419	4.40197	4.82911	0.981049	-0.981049	0.0365012	-0.944548	1.16e-30	2.1e-23	0.70828	7.58e-22	2.47e-30	6.18e-23	0.730037	3.35e-21
Q3THK7	Gmps	1112603	1194308	1094389	401340	357138	431289	1098134	1025557	1027025	9.56252	9.57568	9.56617	8.27563	8.11687	8.15325	9.43013	9.43591	9.41481	9.17839	1.38461	-1.38461	1.24345	-0.141158	2.86e-193	3.34e-175	1.17e-142	0.00338522	4.35e-192	1.04e-173	2.07e-141	0.00520142
P06801	Me1	888874	959941	876172	767999	723638	882011	880244	796829	839194	9.23864	9.26052	9.24533	9.21191	9.13566	9.18539	9.11105	9.07184	9.12342	9.17739	0.145921	-0.0701914	-0.0757297	-0.145921	0.00164063	0.0849121	0.0630611	0.000342	0.00183499	0.0988452	0.0738415	0.000587
Q9WUA2	Farsb	1303687	1421577	1260738	1021633	1005595	1156642	1221641	1184677	1178493	9.79118	9.82699	9.77032	9.62361	9.61037	9.57647	9.5839	9.644	9.61328	9.67406	0.192737	-0.192737	0.0103149	-0.182422	1.17e-06	3.99e-06	0.804975	1.27e-05	1.46e-06	6.3e-06	0.820507	2.48e-05
Q3UJB9	Edc4	333171	368942	346668	205409	196456	237978	552287	528416	555723	7.82292	7.88097	7.90767	7.30931	7.2546	7.29542	8.43857	8.47925	8.52878	7.96184	1.19604	-0.584322	1.19604	0.611715	8.48e-121	1.19e-30	3.03e-120	1.95e-33	6.22e-120	4.34e-30	3.87e-119	1.24e-32
Q9JLM8	Dclk1	451900	507294	458612	282401	296157	352073	698969	629691	617400	8.26266	8.3404	8.31139	7.76855	7.84675	7.86047	8.77838	8.73222	8.68062	8.33404	0.905129	-0.479346	0.905129	0.425783	4.08e-75	7.37e-23	2.96e-76	2.15e-18	1.75e-74	2.14e-22	2.12e-75	8.59e-18
Q9CY58	Serbp1	1223871	1280737	1208459	859577	862927	980878	2253011	2196303	2433380	9.70004	9.67648	9.70922	9.37444	9.38963	9.33867	10.4669	10.5346	10.6593	9.96337	1.18808	-0.327573	1.18808	0.860508	6.43e-117	1.45e-09	4.14e-104	3.37e-56	4.48e-116	2.72e-09	4.37e-103	3.65e-55
Q91VC3	Eif4a3	589663	654235	584657	373426	400900	435461	676241	616831	634817	8.64655	8.70738	8.66171	8.17163	8.28363	8.16714	8.73068	8.70245	8.72075	8.55051	0.509531	-0.463634	0.509531	0.0458966	7.49e-34	4.57e-25	6.58e-30	0.304859	1.7e-33	1.41e-24	1.97e-29	0.354467
P20060	Hexb	893481	952851	907548	830277	784962	948690	463701	379000	420947	9.24609	9.24983	9.29609	9.3244	9.25301	9.29053	8.18634	7.99977	8.12805	8.98146	1.1828	0.0254271	-1.1828	-1.15737	1.07e-126	0.632202	6.74e-107	1.51e-102	8.44e-126	0.658997	7.3e-106	4.13e-101
Q9DBR1	Xrn2	885733	931797	872361	505510	478042	536034	1204881	1157753	1128606	9.23353	9.21759	9.23904	8.60855	8.53753	8.46692	9.56397	9.61083	9.55088	9.17609	1.03664	-0.691263	1.03664	0.345373	1.45e-106	3.38e-49	4.12e-107	1.43e-13	9.02e-106	1.84e-48	4.48e-106	4.67e-13
Q8BX02	Kank2	410610	439325	407112	276196	279633	319121	393471	376994	372412	8.12443	8.13286	8.13954	7.7365	7.76393	7.7187	7.9494	7.99212	7.95131	7.95441	0.392465	-0.392465	0.224585	-0.167879	5.08e-17	4.98e-18	7.16e-07	0.00021	8.3e-17	1.26e-17	1.12e-06	0.000368
Q9QUM9	Psma6	753862	815721	739829	793283	822038	951053	689571	641190	668455	9.00096	9.02565	9.00131	9.25864	9.3196	9.29412	8.75885	8.75833	8.79524	9.03945	0.520095	0.281651	-0.520095	-0.238444	2.25e-39	5.9e-13	3.24e-40	1.07e-09	5.64e-39	1.26e-12	1.23e-39	2.83e-09
P54071	Idh2	636471	660803	614509	708767	701112	818618	725385	683127	675823	8.75675	8.72179	8.73355	9.09612	9.09004	9.07779	8.83189	8.84973	8.81106	8.89321	0.350561	0.350561	-0.257021	0.0935404	9.69e-22	4.8e-21	5e-12	0.0119178	1.76e-21	1.32e-20	9.44e-12	0.0171647
O08599	Stxbp1	497032	514739	458347	408537	405847	476799	385888	379954	354243	8.4	8.36142	8.31056	8.30128	8.30133	8.29798	7.92133	8.0034	7.87915	8.2096	0.422236	-0.0575941	-0.364642	-0.422236	1.03e-18	0.245047	1.99e-13	1.78e-17	1.75e-18	0.270663	3.92e-13	6.9e-17
Q8BUK6	Hook3	583335	618164	569810	472743	470116	556065	624525	640042	576731	8.63098	8.62556	8.6246	8.51187	8.51341	8.51985	8.61591	8.75574	8.58231	8.5997	0.138247	-0.112006	0.138247	0.0262413	0.0113639	0.0219033	0.00467121	0.591209	0.0122948	0.0270778	0.00597559	0.637141
A2A432	Cul4b	330629	368257	330886	251370	274202	322801	539701	529373	507825	7.81187	7.87829	7.84045	7.60062	7.73563	7.73524	8.40531	8.48186	8.39874	8.02457	0.737246	-0.151909	0.737246	0.585338	1.85e-44	0.00654996	2.23e-39	1.54e-25	5.03e-44	0.0085105	8.37e-39	7.62e-25
P63242	Eif5a	1285212	1437795	1256209	1313028	1409123	1564639	1977640	1930908	1961659	9.77059	9.84336	9.76512	9.98563	10.0971	10.0124	10.2789	10.3488	10.3484	10.067	0.532254	0.23902	0.293234	0.532254	4.51e-26	1.35e-06	3.09e-09	6.84e-27	8.83e-26	2.2e-06	5.33e-09	3.52e-26
Q9ESD7	Dysf	215170	223462	218362	152467	152758	181072	163148	144710	145146	7.19213	7.1576	7.24084	6.87931	6.89164	6.90116	6.67933	6.61074	6.59192	6.92409	0.56944	-0.306532	-0.262908	-0.56944	2.74e-18	1.38e-06	3.46e-05	3.63e-19	4.63e-18	2.24e-06	4.99e-05	1.49e-18
Q8BWQ6	9030624J02Rik	266106	293715	255582	328789	328524	391112	252762	241118	246052	7.49866	7.55199	7.46791	7.98797	7.99639	8.01218	7.31093	7.34731	7.35338	7.64234	0.661556	0.492276	-0.661556	-0.169281	7.48e-40	3.16e-21	7.19e-37	0.00111982	1.88e-39	8.73e-21	2.54e-36	0.00182508
Q8BMA6	Srp68	599486	513611	446185	404920	397277	477006	568026	501721	526274	8.67038	8.35825	8.27176	8.28845	8.27054	8.2986	8.4791	8.40446	8.45023	8.39347	0.159015	-0.157926	0.159015	0.00108862	0.118882	0.0731418	0.0711852	0.990142	0.123482	0.0856252	0.0829047	0.99154
Q921M4	Golga2	260878	263772	250881	155943	148454	186601	241372	235173	232289	7.47003	7.39687	7.44112	6.91183	6.85041	6.94455	7.24441	7.3113	7.27033	7.22179	0.533525	-0.533525	0.372813	-0.160712	1.01e-17	3.02e-18	1.09e-09	0.00851058	1.68e-17	7.66e-18	1.92e-09	0.0124561
Q99LC3	Ndufa10	294289	332535	290873	157894	148514	179054	250944	230410	226238	7.64389	7.73108	7.65451	6.92977	6.85099	6.88499	7.30051	7.28178	7.23225	7.31503	0.788077	-0.788077	0.382859	-0.405219	8.77e-38	1.14e-38	2.2e-10	1.84e-11	2.13e-37	4.97e-38	3.95e-10	5.42e-11
Q9Z315	Sart1	269186	283783	259863	151345	145106	178494	356417	360447	351154	7.51526	7.50236	7.49187	6.86865	6.8175	6.88047	7.80671	7.92736	7.86652	7.46712	1.0119	-0.647394	1.0119	0.364506	3.89e-66	7.5e-29	3.23e-67	3.06e-10	1.48e-65	2.59e-28	2.04e-66	8.42e-10
Q5SVR0	Tbc1d9b	273186	246931	228744	242593	233732	260923	261062	208877	248129	7.53654	7.30168	7.30785	7.54935	7.50525	7.42822	7.35754	7.14023	7.3655	7.39336	0.203667	0.108899	-0.203667	-0.0947675	0.0751155	0.224443	0.023131	0.290429	0.0786969	0.249181	0.028161	0.339119
P97927	Lama4	117280	133110	128594	132911	148958	156114	45101	32722	32553	6.31662	6.41019	6.47694	6.68127	6.8553	6.6872	4.82438	4.46591	4.43528	6.16849	2.15723	0.340793	-2.15723	-1.81644	1.65e-80	0.00199811	1.42e-78	1.65e-57	7.6e-80	0.00270298	1.05e-77	1.84e-56
Q99KD5	Unc45a	171319	188611	163813	70928	62603	75166	119001	117269	107791	6.86334	6.91299	6.82617	5.77524	5.6047	5.63275	6.22412	6.3074	6.16265	6.33998	1.1951	-1.1951	0.55977	-0.63533	3.04e-56	2.96e-56	7.43e-14	2.12e-17	1e-55	1.81e-55	1.48e-13	8.21e-17
Q9ES00	Ube4b	73548	78778	73615	50769	47880	65052	86953	81741	81015	5.64342	5.65344	5.67219	5.29283	5.21789	5.42426	5.77146	5.78671	5.75068	5.59281	0.455462	-0.342172	0.455462	0.113289	1.37e-09	3.09e-06	5.5e-10	0.121945	1.86e-09	4.91e-06	9.78e-10	0.152232
Q9QUI0	Rhoa	312181	325093	300864	521373	515825	606653	367669	351375	351848	7.72904	7.69843	7.70323	8.65313	8.64727	8.64547	7.85155	7.89059	7.86937	8.13748	0.93833	0.93833	-0.778036	0.160294	4.56e-130	3.36e-108	2.18e-75	0.000141	3.79e-129	4.57e-107	1.53e-74	0.000252
Q922B9	Ssfa2	18710	17659	16498	9137	9454	8593	11306	7781	9264	3.66855	3.49606	3.51449	2.81869	2.87748	2.50392	2.82832	2.3937	2.62221	3.04012	0.936145	-0.819423	-0.116722	-0.936145	7.76e-11	1.11e-07	0.446998	1.42e-09	1.09e-10	1.92e-07	0.473707	3.74e-09
Q06194	F8	38008	34442	34211	22747	21976	19950	18588	19706	19938	4.69104	4.45982	4.56666	4.13456	4.0944	3.71907	3.5456	3.73429	3.72801	4.13016	0.903692	-0.581216	-0.322476	-0.903692	1.89e-11	1.08e-05	0.0144344	9.73e-12	2.71e-11	1.66e-05	0.0179518	2.91e-11
Q61024	Asns	335344	368583	324604	373523	374028	460614	2052285	2038900	2078779	7.8323	7.87956	7.8128	8.17201	8.18354	8.24815	10.3323	10.4273	10.4321	9.28624	2.55612	0.359798	2.19632	2.55612	0	1.6e-14	0	0	0	3.61e-14	0	0
Q3U7R1	Esyt1	1136916	1221026	1113493	701451	707538	807366	802906	751242	756885	9.59371	9.6076	9.59114	9.08115	9.1032	9.05782	8.97838	8.98685	8.97449	9.24566	0.617586	-0.51666	-0.100926	-0.617586	6.45e-69	8.14e-42	0.00797874	7.39e-59	2.54e-68	3.83e-41	0.0100795	8.38e-58
Q64737	Gart	401949	424132	373402	350240	339059	419852	629293	624371	602679	8.09367	8.08209	8.01485	8.07915	8.04193	8.11448	8.62688	8.71998	8.6458	8.29742	0.600828	0.0148736	0.585955	0.600828	3.7e-47	0.755733	2.57e-34	5.52e-36	1.05e-46	0.775407	8.59e-34	3.79e-35
Q8BFR5	Tufm	873943	925095	846493	799429	832290	986601	850952	798753	811243	9.2142	9.20718	9.19562	9.26978	9.33748	9.34706	9.06222	9.07532	9.07455	9.20185	0.247805	0.112832	-0.247805	-0.134973	5.09e-09	0.00488884	6.51e-10	0.000762	6.81e-09	0.00641935	1.15e-09	0.00126586
Q8BI06	Cemip	439816	469819	426426	653968	775461	843021	473107	434541	436993	8.22356	8.22968	8.20641	8.98003	9.23545	9.12016	8.21531	8.19707	8.18202	8.57817	0.917448	0.895729	-0.917448	-0.0217187	1.84e-72	6.54e-51	2.78e-53	0.713817	7.6e-72	3.65e-50	1.36e-52	0.751657
Q99K85	Psat1	455409	496422	459723	485249	523360	562919	2459670	2325900	2403750	8.27382	8.30914	8.31488	8.54953	8.6682	8.53752	10.5935	10.6173	10.6416	9.56388	2.31822	0.286902	2.03132	2.31822	0	2.01e-09	0	0	0	3.74e-09	0	0
Q8BYA0	Tbcd	413319	424779	395199	669813	672902	791734	440281	407064	417858	8.13391	8.08429	8.0967	9.01457	9.03079	9.02961	8.11157	8.10283	8.11743	8.48207	0.919888	0.919888	-0.914386	0.00550191	4.53e-182	1.68e-129	5.21e-128	0.883937	6.39e-181	3.03e-128	7.43e-127	0.903588
Q01279	Egfr	222123	229945	222512	942006	993503	1148659	716125	699922	680428	7.23802	7.19886	7.268	9.50655	9.59292	9.56647	8.81336	8.88477	8.82086	8.82606	2.32053	2.32053	-0.715745	1.60478	0	0	3.98e-60	5.11e-283	0	0	2.19e-59	1.02e-280
Q6DFW4	Nop58	673513	717810	671801	365727	341024	403647	822668	745554	800940	8.83836	8.84118	8.86215	8.14158	8.05026	8.05769	9.01346	8.97589	9.05611	8.70208	0.93175	-0.763497	0.93175	0.168253	1.8e-110	1.03e-70	7.91e-104	8.13e-05	1.17e-109	8.08e-70	8.29e-103	0.000148
Q9QYB5	Add3	493606	513444	478468	351169	330162	409888	384750	344668	359042	8.39002	8.35778	8.37254	8.08297	8.00357	8.07983	7.91707	7.86278	7.89857	8.12148	0.480524	-0.317584	-0.16294	-0.480524	1.75e-25	5.93e-12	0.000411	2.52e-25	3.39e-25	1.22e-11	0.00056	1.24e-24
Q80UG5	2021-09-09	1075095	1142618	990657	581216	574608	668315	1039360	975356	986237	9.51305	9.51185	9.4225	8.80988	8.80297	8.78512	9.35077	9.3635	9.35635	9.24227	0.683724	-0.683724	0.55752	-0.126203	1.76e-63	1.28e-59	2.36e-40	0.00253142	6.49e-63	8.34e-59	9e-40	0.00394818
Q8VDC1	Fyco1	283175	297907	264084	181739	180575	208637	254220	243263	235213	7.58835	7.57244	7.51512	7.13268	7.13299	7.10559	7.31923	7.36009	7.28838	7.34622	0.435169	-0.435169	0.199057	-0.236112	2.79e-13	3.7e-14	0.000524	3.89e-05	4.17e-13	8.23e-14	0.000708	7.3e-05
Q9ES28	Arhgef7	860474	877009	810578	225446	194318	238921	248788	193372	208526	9.19179	9.13017	9.13307	7.44359	7.23881	7.30113	7.28806	7.02895	7.11464	8.18263	2.004	-1.82155	-0.182458	-2.004	1.6e-199	2.81e-119	0.016496	2.96e-142	2.49e-198	4.5e-118	0.0203931	1.53e-140
Q8K019	Bclaf1	451634	486907	432823	201310	173433	229727	502945	506699	523877	8.26181	8.28122	8.2279	7.28023	7.07477	7.24452	8.30355	8.4187	8.44364	8.03836	1.18732	-1.05456	1.18732	0.132764	1.79e-77	1.49e-56	8.2e-71	0.0437102	7.94e-77	9.16e-56	5.4e-70	0.0583351
O35071	Kif1c	87148	91712	83191	90350	90857	114319	82007	73076	75432	5.8882	5.87276	5.84862	6.12441	6.14206	6.23766	5.68697	5.62505	5.64766	5.91304	0.515464	0.298969	-0.515464	-0.216495	3.52e-15	2.7e-06	6.71e-16	0.000677	5.51e-15	4.31e-06	1.42e-15	0.0011306
Q8VHK9	Dhx36	100015	108259	105741	63016	60856	78504	154960	128309	132366	6.08688	6.11206	6.19466	5.6046	5.56387	5.69544	6.60504	6.4372	6.45895	6.12964	0.879977	-0.509565	0.879977	0.370412	1.85e-30	9.84e-12	1.25e-31	7.13e-07	3.92e-30	2e-11	3.92e-31	1.55e-06
Q8R4H2	Arhgef12	105475	113865	106749	94487	96067	103451	69838	65842	62433	6.16356	6.1849	6.20834	6.189	6.22251	6.09354	5.45523	5.47466	5.3748	5.96997	0.750176	-0.0163516	-0.733825	-0.750176	1.43e-34	0.80554	4.51e-28	2.97e-29	3.29e-34	0.822094	1.3e-27	1.66e-28
Q5F2E8	Taok1	116896	125735	115002	72967	63652	86785	125119	117130	114494	6.31188	6.32796	6.31578	5.81613	5.62867	5.84011	6.29645	6.30569	6.24969	6.14377	0.553856	-0.553856	0.519445	-0.0344103	7.62e-16	3.12e-14	1.05e-12	0.63597	1.22e-15	6.96e-14	2.02e-12	0.678171
Q60875	Arhgef2	62594	65035	59525	60100	58096	63133	72014	64816	76358	5.41076	5.37687	5.36569	5.53625	5.4969	5.38106	5.4995	5.452	5.66527	5.46791	0.157286	0.0883175	0.0689681	0.157286	0.161002	0.283917	0.402647	0.0563546	0.166362	0.311312	0.430194	0.0742129
P97499	Tep1	107984	124961	110330	100994	98190	116365	114908	105479	106785	6.19748	6.31905	6.25595	6.28508	6.25404	6.26325	6.17363	6.15453	6.14912	6.22918	0.108383	0.00916634	-0.108383	-0.0992168	0.15961	0.883397	0.0829363	0.112422	0.164992	0.894019	0.096117	0.141196
Q8CFQ3	Aqr	32466	32869	34898	20290	17295	21946	41806	35762	39735	4.46366	4.39238	4.59534	3.96966	3.74883	3.85663	4.71493	4.59408	4.7229	4.38218	0.817309	-0.625058	0.817309	0.192251	3.31e-15	1.03e-09	1.69e-15	0.0593365	5.18e-15	1.94e-09	3.54e-15	0.0778919
Q80XJ3	Ttc28	85773	89876	81637	95579	100992	117970	88547	82914	87850	5.86525	5.84358	5.82142	6.20558	6.29463	6.28302	5.79766	5.80726	5.86753	5.99109	0.437134	0.418088	-0.437134	-0.0190463	1.17e-14	2.62e-11	3.19e-12	0.761008	1.81e-14	5.26e-11	6.07e-12	0.794443
P39053	Dnm1	28540	31498	27725	24984	20163	22048	66360	66440	68880	4.27772	4.33091	4.26338	4.26989	3.97018	3.86332	5.38154	5.4877	5.51657	4.74057	1.41822	-0.246093	1.41822	1.17212	5.51e-42	0.0300136	1.13e-34	1.73e-24	1.43e-41	0.0365582	3.82e-34	8.27e-24
Q8VDD9	Phip	10034	12452	11551	6538	7479	10507	28811	24449	25015	2.76964	2.99204	3.00022	2.33583	2.5394	2.79404	4.17785	4.04543	4.05529	3.35104	1.52537	-0.355771	1.52537	1.1696	1.49e-30	0.0110866	1.3e-26	1.41e-16	3.17e-30	0.0140916	3.61e-26	5.29e-16
Q8CHI8	Ep400	26755	26192	27978	13332	10232	13741	44226	42419	32493	4.18454	4.06478	4.27649	3.36379	2.99157	3.18117	4.79612	4.84036	4.43262	4.14898	1.51409	-0.991031	1.51409	0.523057	1.08e-24	3.53e-12	8.65e-26	0.000216	2.06e-24	7.3e-12	2.37e-25	0.000379
Q68FL6	Mars	1212815	1259311	1170102	1335330	1305323	1623456	1711385	1657634	1608802	9.68694	9.65214	9.66268	10.0099	9.98673	10.0656	10.0702	10.1286	10.0623	9.93672	0.420041	0.353805	0.0662362	0.420041	3.27e-23	6.5e-16	0.129908	9.03e-22	6.1e-23	1.53e-15	0.147863	3.99e-21
Q9CVB6	Arpc2	1795510	1900310	1786922	1968364	1943559	2318928	1774250	1590916	1680167	10.253	10.2457	10.2735	10.5697	10.561	10.58	10.1223	10.0694	10.1249	10.3243	0.46451	0.312805	-0.46451	-0.151705	7.48e-30	3.4e-14	2.42e-29	0.000233	1.58e-29	7.57e-14	7.18e-29	0.000408
Q8C7R4	Uba6	353205	376791	342604	378192	384088	452488	485909	448988	477394	7.90716	7.91134	7.89066	8.18993	8.22183	8.22248	8.25383	8.24425	8.30959	8.13677	0.366432	0.308409	0.0580231	0.366432	7.86e-18	2.06e-12	0.185471	6.79e-17	1.31e-17	4.29e-12	0.20707	2.58e-16
Q8BKG3	Ptk7	537759	578716	524702	527589	540035	637150	758990	737551	739969	8.51362	8.53043	8.50562	8.67022	8.71344	8.71623	8.89723	8.96032	8.94188	8.72682	0.41679	0.183528	0.233262	0.41679	3.23e-26	2.05e-06	1.6e-09	4.82e-27	6.34e-26	3.3e-06	2.78e-09	2.49e-26
Q9CPV4	Glod4	658327	731338	638653	1070387	1143845	1290483	664545	625730	688840	8.80546	8.86811	8.78915	9.69087	9.79621	9.73443	8.70551	8.72311	8.83858	9.18056	0.9842	0.919841	-0.9842	-0.0643588	4.43e-104	3.99e-69	1.1e-78	0.215121	2.68e-103	3.03e-68	8.19e-78	0.258416
P70698	Ctps	411542	432006	386705	541039	524869	678271	755889	726658	718530	8.1277	8.10863	8.06535	8.70654	8.67235	8.80646	8.89132	8.93885	8.89946	8.61968	0.809233	0.628789	0.180443	0.809233	2.31e-71	1.97e-42	8.41e-05	9.09e-69	9.45e-71	9.46e-42	0.000119	1.26e-67
Q80UJ7	Rab3gap1	234967	244950	237336	286018	283981	338527	251511	243944	261589	7.31912	7.29006	7.36105	7.78692	7.78619	7.80387	7.30377	7.36412	7.44172	7.51153	0.468644	0.468644	-0.421372	0.0472719	4.99e-18	1.59e-15	7.56e-13	0.420483	8.38e-18	3.7e-15	1.47e-12	0.472532
Q9R1P4	Psma1	652895	753248	657294	654281	700185	796140	593332	582279	528867	8.79351	8.9107	8.83066	8.98072	9.08813	9.03762	8.54199	8.61928	8.45732	8.82186	0.495111	0.190366	-0.495111	-0.304745	3.37e-18	0.000573	3.96e-19	3.59e-08	5.69e-18	0.000802	9.3e-19	8.66e-08
Q8K4G1	Ltbp4	236917	235492	220856	344003	365215	417075	62132	47753	52895	7.33104	7.23325	7.25723	8.05323	8.14914	8.1049	5.28656	5.01124	5.13562	7.27684	2.95407	0.828514	-2.95407	-2.12555	8.02e-260	3.57e-25	1.85e-261	2.22e-145	1.83e-258	1.1e-24	8.37e-260	1.25e-143
P19157	Gstp1	862240	892070	841286	1281887	1332628	1453751	703957	595473	701808	9.19475	9.15473	9.18672	9.95101	10.0166	9.9063	8.78863	8.65161	8.86549	9.38916	1.18741	0.779846	-1.18741	-0.407563	3.12e-94	1.38e-39	4.71e-88	4.84e-12	1.7e-93	6.17e-39	4.06e-87	1.47e-11
P49718	Mcm5	252929	262939	230902	147489	150299	166413	553026	503733	523828	7.42539	7.3923	7.3214	6.83142	6.86823	6.77936	8.44049	8.41023	8.44351	7.70364	1.6047	-0.553559	1.6047	1.05114	1.69e-200	3.83e-24	4.81e-182	2.12e-81	2.64e-199	1.16e-23	1.31e-180	3.85e-80
Q810B6	Ankfy1	347371	357054	336322	282653	283148	333947	323181	291086	320002	7.88313	7.83372	7.86396	7.76984	7.78195	7.78421	7.66549	7.61902	7.73249	7.77277	0.187325	-0.0817312	-0.105594	-0.187325	0.00138144	0.113793	0.0410617	0.000291	0.00154963	0.131204	0.0489704	0.000503
Q08509	Eps8	202735	222166	196124	172321	168202	188738	254713	238917	250727	7.10625	7.14921	7.08589	7.05591	7.03059	6.96098	7.32202	7.33408	7.38053	7.16544	0.32939	-0.0976522	0.32939	0.231738	2.06e-07	0.111701	8.31e-08	0.000161	2.63e-07	0.128882	1.35e-07	0.000285
Q91YR7	Prpf6	192066	204417	175206	106566	101609	125241	219527	199592	198632	7.02826	7.02909	6.92317	6.36256	6.30342	6.3693	7.10755	7.07463	7.04451	6.84014	0.730393	-0.648959	0.730393	0.0814331	3.26e-31	7.1e-23	1.75e-28	0.214594	7.07e-31	2.06e-22	5.08e-28	0.257908
Q9WV92	Epb4.1l3	126253	126282	121829	19976	17718	18833	175319	168938	157793	6.42298	6.33422	6.39898	3.94716	3.78369	3.63594	6.78313	6.83407	6.71245	6.10999	2.98295	-2.59142	2.98295	0.391532	2.02e-232	7.3e-177	2.39e-226	5.53e-06	3.95e-231	2.35e-175	9.11e-225	1.12e-05
Q8CG47	Smc4	58804	52700	48028	16360	16091	20997	161525	185498	157496	5.32065	5.07345	5.05607	3.65906	3.64473	3.79286	6.66491	6.96898	6.70973	5.72899	3.08707	-1.45473	3.08707	1.63234	2.53e-173	2.88e-41	1.06e-159	3.78e-51	3.23e-172	1.33e-40	2.24e-158	3.64e-50
Q9CQV8	Ywhab	380566	403612	354166	247933	241806	274513	343682	302456	323905	8.0148	8.01054	7.93854	7.58076	7.55424	7.50147	7.75422	7.6743	7.74998	7.76516	0.442525	-0.442525	0.180772	-0.261753	1.15e-15	2.35e-16	0.000791	1.18e-06	1.84e-15	5.66e-16	0.00105917	2.54e-06
Q80U35	Arhgef17	30396	31410	30784	25019	23635	30986	37957	30602	31783	4.36862	4.32688	4.41438	4.27191	4.19939	4.35429	4.57559	4.36928	4.40075	4.36801	0.17483	-0.0937823	0.17483	0.0810481	0.195787	0.332757	0.07101	0.402411	0.201633	0.362225	0.0827201	0.454073
Q921N6	Ddx27	38129	44440	37410	24568	21381	28782	87760	78200	75400	4.69562	4.82751	4.69562	4.24567	4.0548	4.24784	5.78478	5.72282	5.64705	5.02428	1.53373	-0.555357	1.53373	0.978372	1.04e-65	1.07e-09	2.1e-61	1.13e-26	3.96e-65	2.01e-09	1.19e-60	5.79e-26
Q3UHX0	Nol8	36705	40524	38713	28095	27106	38053	74341	77053	77979	4.64071	4.69443	4.74501	4.4392	4.39708	4.65068	5.54538	5.7015	5.69557	5.04011	1.14924	-0.193982	1.14924	0.955255	8.72e-39	0.0423454	1.41e-32	3.42e-23	2.16e-38	0.0507155	4.52e-32	1.57e-22
Q8BZ47	Zfp609	5701	4234	4690	11198	9595	11711	1978	5488	1405	1.95405	1.43578	1.69989	3.11214	2.89883	2.95055	0.313432	1.89003	-0.0987415	2.13525	2.01853	1.27804	-2.01853	-0.740492	7.72e-06	0.00299526	4.51e-06	0.0824098	9.36e-06	0.00398778	6.81e-06	0.105639
Q69ZW3	Ehbp1	32280	35940	34230	98590	102490	120000	44980	44160	43890	4.45537	4.52124	4.56746	6.25032	6.31588	6.30763	4.82051	4.89839	4.86638	5.44058	1.77615	1.77615	-1.42947	0.346686	3.1e-165	4.21e-132	5.31e-88	9.36e-07	3.65e-164	7.98e-131	4.56e-87	2.02e-06
O54824	Il16	80850	80320	70010	25790	23200	25740	21770	21000	19118	5.77998	5.68141	5.59975	4.3157	4.17259	4.08669	3.77357	3.82604	3.66743	4.79747	1.93175	-1.49419	-0.437562	-1.93175	1.33e-99	8.18e-51	7.82e-06	1.55e-81	7.71e-99	4.57e-50	1.17e-05	2.85e-80
Q04447	Ckb	464943	528310	471299	1137117	1142769	1421155	239197	221679	226694	8.30371	8.39896	8.35076	9.77812	9.79485	9.87359	7.23135	7.22605	7.23516	8.84375	2.58527	1.46446	-2.58527	-1.12081	0	4e-234	0	4.32e-140	0	2.21e-232	0	2.08e-138
Q5SUR0	Pfas	577138	598000	545812	526139	516776	611325	813306	776494	779856	8.61557	8.57772	8.56252	8.66625	8.64993	8.65654	8.99695	9.03455	9.01762	8.76579	0.431008	0.0721435	0.358864	0.431008	1.83e-34	0.0544475	1.22e-21	1.84e-30	4.2e-34	0.0645468	3.06e-21	1.08e-29
Q99KE1	Me2	852105	892215	810052	472492	455180	528913	708803	651017	662516	9.17769	9.15497	9.13213	8.5111	8.46683	8.44763	8.79853	8.78027	8.78237	8.83265	0.679622	-0.679622	0.311652	-0.367969	3.03e-68	1.06e-68	7.57e-16	1.8e-21	1.18e-67	7.94e-68	1.6e-15	7.87e-21
P21981	Tgm2	326056	327803	330788	1886720	1522492	2260791	670115	648168	693227	7.79178	7.7104	7.84003	10.5086	10.2088	10.5434	8.71756	8.77394	8.84774	9.40754	2.64615	2.64615	-1.64714	0.99901	6.06e-220	2.62e-193	1.46e-81	4.61e-32	1.08e-218	1.04e-191	1.14e-80	2.8e-31
Q921F4	Hnrnpll	657986	676871	629199	319847	293808	362865	622851	587943	581640	8.80471	8.75646	8.76764	7.94819	7.83527	7.90403	8.61203	8.63325	8.59454	8.47631	0.87984	-0.87984	0.716785	-0.163054	5.83e-95	1.81e-89	2.68e-60	0.00018	3.21e-94	1.87e-88	1.48e-59	0.000319
Q61881	Mcm7	266112	281289	246607	84949	64906	70693	736193	684905	692780	7.49869	7.48963	7.41633	6.03548	5.65682	5.54424	8.85323	8.85348	8.84681	7.85216	3.09001	-1.70752	3.09001	1.38249	1.22e-159	1.65e-53	3.66e-154	2.52e-36	1.36e-158	9.63e-53	7.42e-153	1.75e-35
P51125	Cast	676689	698029	677178	441191	437381	471803	445970	383279	412099	8.84515	8.80086	8.87365	8.41221	8.40928	8.28278	8.13009	8.01597	8.0974	8.46485	0.758247	-0.470862	-0.287385	-0.758247	8.87e-48	3e-19	4.24e-08	5.8e-47	2.55e-47	7.89e-19	7e-08	5.12e-46
P51150	Rab7	1260207	1378218	1238916	3186777	3199212	3789300	1272259	1235041	1180336	9.74225	9.78231	9.74513	11.2648	11.28	11.2885	9.64247	9.70406	9.61554	10.4353	1.62331	1.52113	-1.62331	-0.102176	0	1.76e-254	7.46e-288	0.0193179	0	1.3e-252	4.31e-286	0.0269474
P37804	Tagln	837866	865329	814612	129209	102538	108578	2257840	2208020	2141660	9.15338	9.11082	9.14023	6.64052	6.31655	6.16333	10.47	10.5423	10.4751	9.44448	4.10877	-2.74753	4.10877	1.36124	1.97e-293	2.24e-147	1.41e-289	3.85e-41	5.89e-292	5.13e-146	8.44e-288	2.97e-40
Q9WVE8	Pacsin2	934806	1015380	923024	1004432	1016345	1196279	957109	928184	940221	9.31132	9.34152	9.32049	9.59912	9.62571	9.62508	9.23183	9.29198	9.28741	9.41213	0.346022	0.292188	-0.346022	-0.0538338	8.19e-20	3.49e-13	7.23e-18	0.179836	1.43e-19	7.51e-13	1.64e-17	0.218675
Q61233	Lcp1	952330	987690	878853	187010	160545	172763	757434	687655	702372	9.33812	9.30163	9.24974	7.17393	6.96337	6.83339	8.89427	8.85926	8.86665	8.67452	2.29986	-2.29986	1.87638	-0.423482	1.46e-191	4.52e-188	1.38e-129	1.71e-08	2.2e-190	1.73e-186	2.06e-128	4.2e-08
Q8R016	Blmh	415000	464896	419194	693192	723916	826306	638013	620251	633502	8.13977	8.21448	8.18174	9.06406	9.13621	9.09127	8.64673	8.71043	8.71776	8.70411	0.918502	0.918502	-0.4055	0.513002	1.76e-100	7.4e-102	1.67e-21	2.33e-33	1.03e-99	9.21e-101	4.15e-21	1.47e-32
P45376	Akr1b3	2882113	3082396	2702094	1607450	1566830	1845373	1371006	1266264	1278451	10.9357	10.9436	10.8701	10.2775	10.2502	10.2504	9.75031	9.74008	9.73074	10.386	1.17644	-0.657409	-0.519031	-1.17644	7.75e-169	9.68e-54	2.97e-34	6.83e-165	9.45e-168	5.66e-53	9.91e-34	4.84e-163
Q3UZ39	Lrrfip1	194998	196208	189679	634823	679801	810093	330697	310966	317113	7.05012	6.96996	7.03768	8.93716	9.0455	9.06268	7.69866	7.71433	7.71941	8.15824	1.9965	1.9965	-1.30535	0.69115	0	1.05146320321e-312	2.02e-140	1.42e-41	0	1.33886314541807e-310	3.49e-139	1.1e-40
Q9ET54	Palld	328688	363939	328042	137121	135158	157644	631246	631053	626863	7.80338	7.86127	7.828	6.72626	6.71504	6.70127	8.63135	8.73533	8.70256	7.95775	1.97618	-1.11686	1.97618	0.859319	0	1.27e-110	0	5.52e-67	0	1.79e-109	0	7.51e-66
Q62077	Plcg1	529460	547016	499263	219370	209228	249316	335484	307051	312839	8.49118	8.44916	8.43392	7.40418	7.34547	7.36257	7.71939	7.69605	7.69983	7.91873	1.08734	-1.08734	0.334181	-0.75316	1.5e-126	9.33e-116	1.24e-12	3.47e-57	1.18e-125	1.41e-114	2.39e-12	3.86e-56
P17751	Tpi1	1345911	1541829	1355588	1222818	1287542	1381060	1343718	1276531	1305872	9.83717	9.94415	9.87497	9.88295	9.96694	9.8323	9.72131	9.75173	9.76135	9.84367	0.150235	0.00902365	-0.150235	-0.141212	0.00417859	0.858517	0.00300514	0.00528565	0.00460926	0.871148	0.00389039	0.00791572
P63085	Mapk1	513815	577237	513259	549281	593645	637057	479791	426137	475241	8.44791	8.52674	8.47381	8.72835	8.84999	8.71602	8.23555	8.16889	8.30307	8.51161	0.529185	0.282873	-0.529185	-0.246313	8.35e-22	1.48e-07	1.02e-22	4.74e-06	1.52e-21	2.55e-07	2.6e-22	9.61e-06
Q04857	Col6a1	332310	336975	332020	320654	344297	351412	631410	586349	625689	7.81919	7.75022	7.84539	7.95183	8.06405	7.85776	8.63172	8.62933	8.69986	8.18917	0.848526	0.154855	0.693671	0.848526	4.71e-51	0.0106748	4.86e-30	6.65e-44	1.43e-50	0.0135995	1.47e-29	5.51e-43
O35551	Rabep1	203661	229526	201163	304201	302453	367308	283299	258773	256991	7.11283	7.19623	7.12248	7.87583	7.8771	7.92159	7.47547	7.44926	7.41613	7.52737	0.747333	0.747333	-0.444507	0.302826	3.58e-41	4.4e-41	1.12e-15	4.66e-08	9.18e-41	2.03e-40	2.35e-15	1.12e-07
Q6R891	Ppp1r9b	195593	206026	194604	149198	153474	177989	165220	154164	164476	7.05451	7.0404	7.07466	6.84804	6.89839	6.87638	6.69754	6.70204	6.77229	6.89155	0.332229	-0.182176	-0.150054	-0.332229	5.3e-07	0.0032973	0.0155022	8.56e-08	6.68e-07	0.00438169	0.0192124	1.99e-07
P61750	Arf4	301377	310460	291487	308919	305649	373708	457163	424875	430284	7.67823	7.63198	7.65755	7.89804	7.89227	7.94651	8.16586	8.16461	8.1597	7.92547	0.50735	0.256438	0.250912	0.50735	5.95e-27	2.71e-08	5.32e-08	4.83e-28	1.19e-26	4.81e-08	8.75e-08	2.6e-27
Q8CH25	Sltm	100427	101747	90495	59501	52003	63284	88479	84361	88826	6.09281	6.02256	5.97003	5.5218	5.33706	5.38451	5.79656	5.83222	5.88347	5.78337	0.612749	-0.612749	0.42126	-0.19149	6.07e-16	1.34e-16	1.22e-08	0.00948333	9.71e-16	3.24e-16	2.07e-08	0.0138187
Q6NXJ0	Wwc2	35238	36716	37456	54907	54713	64527	51610	48021	54208	4.58187	4.55206	4.69739	5.40587	5.41035	5.41257	5.01887	5.01931	5.17099	5.06732	0.7978	0.7978	-0.33808	0.459719	1.65e-20	1.37e-21	4.77e-05	3.35e-08	2.92e-20	3.83e-21	6.85e-05	8.12e-08
Q3TTY5	Krt2	187620	197910	213530	212093	219980	435128	238270	240958	142650	6.99447	6.98242	7.20856	7.35551	7.41776	8.16604	7.22575	7.34636	6.56689	7.31296	0.630152	0.630152	-0.611073	0.0190794	0.00866766	0.00820636	0.0103467	0.935957	0.00943732	0.0105989	0.0129555	0.947404
Q8BG95	Ppp1r12b	102987	122856	117342	282847	293121	335553	221741	208190	212894	6.12912	6.29454	6.34484	7.77083	7.83189	7.79114	7.12202	7.13548	7.14455	7.19519	1.5391	1.5391	-0.66413	0.874969	6.45e-99	7.15e-100	1.13e-20	1.89e-34	3.73e-98	8.77e-99	2.75e-20	1.23e-33
Q8BHL5	Elmo2	63545	65743	62037	36755	41620	47537	89278	86105	90497	5.43251	5.39249	5.42532	4.82683	5.01574	4.97172	5.80953	5.86174	5.91036	5.45459	0.920788	-0.476537	0.920788	0.444251	9.28e-32	5.41e-10	8.82e-33	6.94e-09	2.03e-31	1.03e-09	2.85e-32	1.75e-08
A8C756	Thada	17097	20945	17927	17508	18027	20879	26088	22355	25684	3.53848	3.74226	3.63433	3.7569	3.80863	3.78473	4.03461	3.91625	4.09336	3.82219	0.375835	0.142797	0.233038	0.375835	0.000828	0.158304	0.021301	0.000207	0.000937	0.179279	0.0260159	0.000364
Q8C115	Plekhh2	70217	79258	75747	60241	59002	72786	56128	53683	48040	5.57655	5.66221	5.71338	5.53963	5.51923	5.58633	5.13994	5.18011	4.99672	5.4547	0.544093	-0.103134	-0.440959	-0.544093	5.36e-12	0.190393	2.32e-08	5.69e-12	7.78e-12	0.21314	3.86e-08	1.72e-11
Q80YE7	Dapk1	10041	11425	8564	5263	5183	5750	11873	9536	9367	2.77065	2.86786	2.56857	2.02287	2.01035	1.92433	2.89892	2.68712	2.63816	2.53295	0.75946	-0.754568	0.75946	0.00489189	7.8e-09	5.87e-08	4.82e-08	0.971757	1.04e-08	1.03e-07	7.95e-08	0.97733
Q6ZQ06	Cep162	14956	13065	16007	216970	172610	198120	8362	7807	17110	3.34547	3.06137	3.4709	7.38831	7.06791	7.03097	2.39316	2.39851	3.50733	5.74879	4.30383	3.86897	-4.30383	-0.434861	2.69e-67	4.71e-37	1.13e-43	0.109569	1.04e-66	1.99e-36	4.58e-43	0.137822
Q8CGB3	Uaca	46787	45780	40280	25360	25025	28766	36314	31226	33151	4.99084	4.87037	4.80226	4.29144	4.28184	4.24704	4.51175	4.3984	4.46154	4.56424	0.616385	-0.616385	0.184425	-0.43196	6.15e-12	5.34e-12	0.0384776	1.27e-06	8.9e-12	1.1e-11	0.0460767	2.73e-06
E1U8D0	Soga1	12696	18842	17424	11136	8522	14397	12330	9835	11270	3.10912	3.58961	3.59328	3.10413	2.72775	3.24845	2.95341	2.73166	2.90499	3.14033	0.581415	-0.404813	-0.176602	-0.581415	0.00317486	0.0228523	0.320289	0.00110182	0.00351849	0.028188	0.347511	0.00179751
P63005	Pafah1b1	569807	587930	569997	733306	723094	876047	507545	455863	464258	8.59713	8.55322	8.62507	9.14522	9.13457	9.1756	8.31668	8.26617	8.26934	8.72168	0.867655	0.559799	-0.867655	-0.307856	7.46e-109	1.21e-44	8.85e-104	1.12e-14	4.74e-108	6.02e-44	9.26e-103	3.87e-14
Q9CR16	Ppid	903819	960433	853006	639688	633026	706410	1136111	1051840	1092717	9.26269	9.26126	9.20667	8.94818	8.94266	8.8651	9.47918	9.47242	9.50426	9.23451	0.566213	-0.324639	0.566213	0.241574	9e-39	2.92e-14	5.8e-40	1.51e-08	2.23e-38	6.52e-14	2.19e-39	3.73e-08
Q9Z2Z9	Gfpt2	501282	507346	466907	174557	161223	196410	1065447	1045319	1070262	8.41228	8.34054	8.33725	7.07451	6.96945	7.01846	9.38653	9.46344	9.4743	8.58855	2.42051	-1.34233	2.42051	1.07818	0	7.76e-179	0	1.26e-117	0	2.57e-177	0	4.56e-116
Q9JLV1	Bag3	595287	658966	578205	518984	555761	618185	730889	688130	684490	8.66024	8.71778	8.6457	8.6465	8.75486	8.67263	8.8428	8.86025	8.82944	8.7391	0.169309	0.0171593	0.152149	0.169309	9.86e-05	0.694223	0.000492	0.000105	0.000115	0.717335	0.000666	0.00019
Q4PZA2	Ece1	663493	731718	651567	533592	578061	646362	413809	372020	381558	8.81674	8.86886	8.81803	8.68655	8.81161	8.73694	8.02211	7.97295	7.98632	8.57093	0.840805	-0.0888011	-0.752004	-0.840805	8.33e-89	0.0451597	7.81e-64	3.96e-79	4.23e-88	0.0539223	4.65e-63	6.87e-78
P24547	Impdh2	578544	619457	575002	372177	354645	425627	1306804	1282032	1407515	8.61908	8.62858	8.63769	8.1668	8.10677	8.13419	9.68112	9.75793	9.86949	9.01417	1.63547	-0.492344	1.63547	1.14312	2.53e-237	2.47e-21	3.24e-208	2.44e-105	5.07e-236	6.85e-21	1.05e-206	7.04e-104
P21956	Mfge8	271593	283140	268588	1414351	1557920	1806850	477022	454501	451658	7.5281	7.49909	7.53951	10.0929	10.2419	10.22	8.2272	8.26186	8.22964	9.10447	2.66409	2.66409	-1.94677	0.717319	0	0	0	1.04e-49	0	0	0	9.7e-49
P11103	Parp1	510088	552743	520111	332797	309849	371237	825870	831657	811332	8.4374	8.46418	8.49294	8.00545	7.91196	7.93694	9.01906	9.13356	9.07471	8.57098	1.12454	-0.513029	1.12454	0.611513	3.17e-132	4.58e-29	2.26e-130	1.61e-40	2.69e-131	1.59e-28	3.4e-129	1.23e-39
Q922D4	Ppp6r3	306218	310491	291566	346866	339239	390921	420591	387405	420475	7.70122	7.63213	7.65794	8.06519	8.04269	8.01147	8.04557	8.03142	8.12643	7.93554	0.404373	0.375908	0.028465	0.404373	2.15e-17	1.34e-13	0.574528	1.7e-15	3.55e-17	2.91e-13	0.600401	6.02e-15
Q11136	Pepd	503093	565824	503772	692392	735544	838529	427750	377703	388797	8.41748	8.49793	8.44689	9.0624	9.1592	9.11246	8.06992	7.99483	8.01343	8.60092	1.08548	0.657409	-1.08548	-0.428071	4.69e-135	1.66e-49	7.34e-130	4.77e-22	4.1e-134	9.05e-49	1.1e-128	2.12e-21
Q9WVJ2	Psmd13	1036809	1062931	973467	926726	936489	1046942	1088929	1010914	1085365	9.46074	9.40755	9.39725	9.48295	9.50765	9.4327	9.41799	9.41516	9.49452	9.4468	0.0526566	0.0526566	-0.0317444	0.0209123	0.499776	0.242468	0.481023	0.642493	0.506921	0.267994	0.508031	0.684682
P22892	Ap1g1	540687	566701	512834	417373	426910	482859	621307	558194	580483	8.52145	8.50016	8.47261	8.33215	8.37432	8.3162	8.60845	8.55834	8.59167	8.47875	0.245209	-0.157118	0.245209	0.088091	5.43e-09	8.96e-05	9.88e-10	0.0280327	7.25e-09	0.000132	1.74e-09	0.0383029
Q9D0F9	Pgm2	816533	864643	790017	900743	948510	1018107	583100	513770	524481	9.11617	9.10968	9.096	9.44192	9.52605	9.39241	8.51689	8.4387	8.4453	9.06528	0.987119	0.347213	-0.987119	-0.639906	5.41e-95	1.71e-13	7.04e-96	8.81e-42	2.99e-94	3.71e-13	6.59e-95	6.88e-41
P24369	Ppib	2031314	2151311	2007089	1098224	1019919	1181362	1052929	918870	969974	10.431	10.4247	10.4412	9.72791	9.63077	9.60697	9.36948	9.27743	9.33236	9.88206	1.10538	-0.776132	-0.329253	-1.10538	1.01e-124	1.88e-57	9.77e-12	2.89e-113	7.83e-124	1.18e-56	1.83e-11	9.31e-112
P23780	Glb1	1458801	1499400	1446330	414087	351067	409549	658950	557108	569022	9.95337	9.90389	9.96844	8.32074	8.09214	8.07863	8.69332	8.55553	8.5629	9.11277	1.77398	-1.77398	0.437133	-1.33684	5.13e-160	9.71e-134	4.56e-10	1.18e-78	5.76e-159	1.89e-132	8.12e-10	2.02e-77
O88487	Dync1i2	457417	512886	435664	419925	465173	513227	376884	355949	366479	8.28017	8.35621	8.23733	8.34094	8.49816	8.40419	7.88727	7.90924	7.92814	8.22114	0.507566	0.1238	-0.507566	-0.383766	3.97e-20	0.0248415	4.44e-20	3.75e-12	6.97e-20	0.0305052	1.07e-19	1.15e-11
Q60598	Cttn	926108	968259	895408	1026583	1047659	1197910	1002252	950833	979241	9.29784	9.27297	9.27666	9.63059	9.66949	9.62704	9.29832	9.32677	9.34608	9.42547	0.35997	0.35997	-0.318647	0.0413225	1.32e-22	1.37e-19	1.08e-15	0.29799	2.43e-22	3.63e-19	2.27e-15	0.34713
Q9QYC0	Add1	515617	548156	492698	287877	276626	317551	346242	295300	309082	8.45296	8.45216	8.41482	7.79626	7.74833	7.71158	7.76493	7.63976	7.6824	8.00452	0.743452	-0.687618	-0.0558342	-0.743452	1.28e-57	4.36e-39	0.286086	2.48e-45	4.31e-57	1.93e-38	0.312999	2.13e-44
Q60668	Hnrnpd	898211	928440	859249	350339	333057	364654	755141	698588	695204	9.25371	9.21238	9.21719	8.07956	8.01616	7.91112	8.88989	8.88202	8.85185	8.7876	1.22394	-1.22394	0.870741	-0.353202	1.85e-136	8.89e-136	1.27e-70	4.06e-13	1.64e-135	1.79e-134	8.3e-70	1.3e-12
P18654	Rps6ka3	159297	163291	157948	150898	135748	179848	252485	220433	240516	6.75838	6.70502	6.77357	6.86438	6.72132	6.89137	7.30935	7.21791	7.32055	6.9723	0.537378	0.0816554	0.455722	0.537378	4.85e-15	0.259808	3.45e-10	1.4e-13	7.56e-15	0.286267	6.17e-10	4.59e-13
Q9D4H8	Cul2	242176	248423	243182	581118	590404	711652	298847	274770	281932	7.36271	7.31037	7.39616	8.80964	8.84209	8.87577	7.55255	7.5358	7.54976	8.07671	1.48591	1.48591	-1.2967	0.189215	3.71e-279	3.89e-213	2.15e-164	5.14e-05	9.81e-278	1.82e-211	4.83e-163	9.53e-05
O35245	Pkd2	132338	131401	126356	249009	257430	306928	123205	103891	116850	6.49089	6.39155	6.45161	7.58701	7.64457	7.6625	6.27421	6.13265	6.27907	6.90904	1.40149	1.18646	-1.40149	-0.215033	6.75e-106	1.69e-61	3.28e-84	0.00238484	4.17e-105	1.13e-60	2.68e-83	0.00374308
B2RU80	Ptprb	118522	129823	116541	217779	229423	276269	75904	69873	57181	6.33181	6.37412	6.33496	7.39367	7.4784	7.51067	5.5754	5.56038	5.24802	6.65335	1.99279	1.11466	-1.99279	-0.878132	7.24e-100	1.9e-32	4.51e-95	6.47e-21	4.21e-99	7.16e-32	4.18e-94	2.79e-20
Q8R0Y6	Aldh1l1	54270	63067	52399	26155	26602	36470	145616	147010	145709	5.20489	5.33253	5.18173	4.33597	4.37	4.58938	6.51532	6.63349	6.5975	5.6944	2.14666	-0.804983	2.14666	1.34168	3.11e-137	3.67e-20	4.83e-124	4.7e-52	2.8e-136	9.9e-20	6.52e-123	4.63e-51
Q8CFI7	Polr2b	125370	152914	133269	102805	104262	120493	137932	133521	125839	6.41285	6.6103	6.52846	6.31072	6.34061	6.31355	6.43711	6.49464	6.38599	6.42933	0.197784	-0.197784	0.118243	-0.0795412	0.0232713	0.00632169	0.102502	0.271931	0.0249171	0.00822465	0.117775	0.319321
Q6P4S8	Ints1	123571	129398	113998	49128	49153	54374	125831	136520	132573	6.392	6.36939	6.30313	5.24543	5.25575	5.16559	6.30464	6.52669	6.4612	6.09927	1.21101	-1.13253	1.21101	0.0784818	5.05e-63	2.95e-49	7.03e-56	0.300317	1.85e-62	1.6e-48	3.59e-55	0.349432
Q9WVB4	Slit3	17614	20150	16650	13107	14607	14764	61736	64978	59084	3.58146	3.68644	3.52772	3.33923	3.50513	3.28476	5.27733	5.4556	5.29525	4.39656	1.96557	-0.220662	1.96557	1.74491	4.92e-103	0.0324115	7.63e-76	4.87e-61	2.95e-102	0.0393246	5.42e-75	5.81e-60
Q6ZPE2	Sbf1	44886	51832	44885	33566	37860	41042	54103	56906	50854	4.931	5.04949	4.95843	4.69589	4.87914	4.75977	5.08693	5.26423	5.07885	4.97668	0.36563	-0.200268	0.36563	0.165362	0.000385	0.0297506	7.35e-05	0.0725878	0.000441	0.0362644	0.000104	0.0940196
P62983	Rps27a	56679	69428	53320	34285	37666	43454	62133	66567	65619	5.26755	5.47117	5.20687	4.72646	4.87173	4.84216	5.28658	5.49046	5.4466	5.20452	0.595696	-0.504887	0.595696	0.0908089	1.76e-09	3.56e-07	1.96e-09	0.358499	2.39e-09	6.01e-07	3.41e-09	0.40985
Q925J9	Med1	25031	28019	23533	9223	12061	10348	32992	37302	33660	4.08845	4.16206	4.02688	2.83221	3.22883	2.77204	4.37334	4.6549	4.48353	3.98846	1.54967	-1.1346	1.54967	0.415067	6.81e-27	7.82e-16	1.22e-27	0.00285828	1.36e-26	1.84e-15	3.48e-27	0.00443154
Q91VN6	Ddx41	17440	22690	18225	15631	15679	17035	21675	19318	19845	3.56714	3.85771	3.65812	3.5933	3.60731	3.49118	3.76726	3.7056	3.72127	3.66727	0.166797	-0.134682	0.166797	0.0321143	0.268106	0.214647	0.124362	0.767195	0.274972	0.238785	0.141614	0.800733
Q3UH60	Dip2b	52290	57660	52150	23813	25695	33307	28654	23951	24236	5.15127	5.20322	5.17486	4.20064	4.31996	4.4585	4.16996	4.01574	4.00964	4.60582	1.10955	-0.846354	-0.263197	-1.10955	2.08e-32	1.05e-17	0.00737735	5.3e-29	4.59e-32	2.64e-17	0.00933162	2.94e-28
A9Z1V5	Vwa5b1	6837	4496	4564	2833	1906	5421	7906	7252	6126	2.21619	1.5224	1.6606	1.12934	0.567166	1.83933	2.31226	2.29212	2.02553	1.82495	0.943049	-0.559261	0.943049	0.383789	0.00921706	0.0679611	0.00220403	0.209363	0.0100135	0.0798048	0.00287729	0.251925
Q6Y7W8	Gigyf2	79190	81840	73150	59630	54810	73090	122390	116000	123100	5.75005	5.70845	5.66305	5.52492	5.41291	5.59234	6.26463	6.2917	6.35424	5.8819	0.79205	-0.195659	0.79205	0.596391	5.22e-31	0.00592719	1.59e-28	5.96e-17	1.12e-30	0.00772761	4.62e-28	2.27e-16
P17563	Selenbp1	1393809	1516927	1331734	476141	428455	475452	499342	406546	438284	9.88762	9.92065	9.84935	8.5222	8.37954	8.2939	8.29318	8.10099	8.18628	9.03862	1.69054	-1.48454	-0.206	-1.69054	2.85e-173	4.64e-102	0.00238161	3.02e-130	3.62e-172	5.79e-101	0.00310178	1.29e-128
P29758	Oat	584516	615966	620519	1425703	1466971	1659208	1162570	1112830	1162423	8.6339	8.62043	8.74759	10.1044	10.1552	10.097	9.51239	9.55373	9.59348	9.56381	1.45065	1.45065	-0.565514	0.885138	2.16e-179	6.4e-181	5.67e-30	3e-70	2.93e-178	2.18e-179	1.71e-29	4.32e-69
Q8CIB5	Fermt2	508441	513751	499386	433878	413006	508070	656255	604248	654958	8.43274	8.35864	8.43427	8.3881	8.32655	8.38962	8.6874	8.67271	8.76582	8.50372	0.340835	-0.0405882	0.340835	0.300247	1.21e-15	0.371519	6.57e-14	3.96e-11	1.92e-15	0.401516	1.31e-13	1.15e-10
Q8VCT3	Rnpep	432911	450991	445901	607365	582368	661005	478784	438782	460837	8.20073	8.17067	8.27084	8.87337	8.82232	8.76926	8.23252	8.21108	8.25867	8.45239	0.607582	0.607582	-0.588053	0.0195291	1.24e-50	8.45e-39	1.8e-36	0.674301	3.73e-50	3.69e-38	6.31e-36	0.713679
Q61210	Arhgef1	499410	524280	488003	306910	297908	343888	345540	327697	324495	8.40688	8.38791	8.40101	7.88863	7.85526	7.82653	7.762	7.78994	7.75261	8.03587	0.630354	-0.541596	-0.0887572	-0.630354	2.88e-53	1.22e-33	0.0470017	7.14e-45	9.03e-53	4.72e-33	0.0557731	6.04e-44
P10852	Slc3a2	157078	167820	171848	1531355	1635886	1840889	735721	716829	700781	6.73814	6.74449	6.89525	10.2075	10.3124	10.2469	8.85231	8.9192	8.86338	9.23261	3.4618	3.4618	-1.37768	2.08412	0	0	4.42e-134	3.7e-291	0	0	7.03e-133	8.35e-289
Q9CZU3	Skiv2l2	464963	503968	474165	352603	377273	406310	540717	503186	529220	8.30377	8.33091	8.35951	8.08885	8.196	8.06718	8.40802	8.40867	8.45828	8.29737	0.306734	-0.213128	0.306734	0.0936063	1.62e-09	1.41e-05	4.22e-10	0.0564279	2.2e-09	2.17e-05	7.53e-10	0.0742837
Q08943	Ssrp1	519383	556479	487673	306296	310798	330122	1145728	1125179	1085664	8.46346	8.4739	8.40003	7.88574	7.91637	7.7676	9.49134	9.56966	9.49492	8.77535	1.66112	-0.588193	1.66112	1.07293	7.57e-245	8.69e-31	1.08e-222	7.19e-97	1.57e-243	3.19e-30	3.96e-221	1.75e-95
Q9CWK8	Snx2	646872	680940	619100	520600	526386	629559	561771	534319	520798	8.78014	8.7651	8.74429	8.65098	8.67651	8.69894	8.46313	8.49528	8.43514	8.6399	0.298529	-0.0876389	-0.21089	-0.298529	1.66e-14	0.0219648	3.58e-08	6.32e-15	2.55e-14	0.0271336	5.92e-08	2.2e-14
P49717	Mcm4	209239	235272	202026	95814	90444	103120	524679	525330	542108	7.15181	7.2319	7.12866	6.20912	6.13549	6.08892	8.36458	8.4708	8.49299	7.55247	2.29852	-1.02612	2.29852	1.27239	1.43e-275	9.08e-57	1.62e-257	1.65e-85	3.71e-274	5.62e-56	7.06e-256	3.29e-84
Q99JR5	Tinagl1	171579	213231	194692	297592	297934	374477	67378	54876	54681	6.86553	7.08999	7.07531	7.84415	7.85538	7.94947	5.4035	5.21182	5.18353	7.07323	2.61413	0.869921	-2.61413	-1.74421	1.6e-167	2.65e-22	8.81e-169	5.52e-81	1.92e-166	7.6e-22	2.11e-167	9.93e-80
P57776	Eef1d	586280	613469	549014	411064	413362	470761	980745	909666	975371	8.63825	8.61456	8.57096	8.31017	8.3278	8.27959	9.26703	9.26291	9.34036	8.79545	0.984553	-0.302206	0.984553	0.682347	8.83e-131	5.32e-13	3.15e-120	2.67e-59	7.37e-130	1.14e-12	4.02e-119	3.04e-58
Q7TQK5	Ccdc93	265730	288273	263894	315751	321210	364570	265286	232703	237759	7.49662	7.52501	7.51408	7.9296	7.96391	7.91079	7.3807	7.29606	7.30391	7.61433	0.60753	0.422982	-0.60753	-0.184548	4.59e-31	2.24e-15	6.33e-30	0.000534	9.9e-31	5.2e-15	1.9e-29	0.000903
Q8BWW9	Pkn2	113931	144990	121357	146486	179874	198892	156948	145835	149679	6.27482	6.53353	6.39338	6.82157	7.12738	7.03658	6.62343	6.62191	6.63629	6.69876	0.596336	0.596336	-0.373571	0.222765	1.88e-09	5.3e-10	9.67e-05	0.0199821	2.55e-09	1.01e-09	0.000136	0.0278114
Q3UPF5	Zc3hav1	149193	161049	147422	186211	187606	225756	355468	353610	346535	6.66384	6.68508	6.67407	7.16775	7.1881	7.21936	7.80287	7.89973	7.84741	7.3194	1.17619	0.51754	0.658652	1.17619	5.46e-91	4.9e-19	9.21e-30	2.09e-89	2.85e-90	1.28e-18	2.75e-29	4.53e-88
P30681	Hmgb2	201100	248211	215148	86472	81303	90502	1653820	1655190	1693450	7.09457	7.30914	7.21945	6.06112	5.98177	5.90062	10.0209	10.1265	10.1363	8.76534	4.11286	-1.22775	4.11286	2.8851	0	1.55e-76	0	0	0	1.34e-75	0	0
Q69Z37	Samd9l	150796	153265	139944	136189	148523	163243	297755	299383	286748	6.67926	6.6136	6.59897	6.71642	6.85108	6.75162	7.54727	7.65957	7.5742	7.06553	0.963442	0.143136	0.820306	0.963442	1.23e-52	0.0379422	3.03e-32	1.27e-43	3.81e-52	0.0456778	9.6e-32	1.05e-42
Q8CH18	Ccar1	222522	235967	234471	127283	125569	139588	257935	251623	255323	7.24061	7.23616	7.34353	6.61885	6.60887	6.52577	7.34016	7.40884	7.40674	7.12252	0.800503	-0.689199	0.800503	0.111304	2.97e-36	1.73e-25	1.06e-33	0.0904062	7.04e-36	5.41e-25	3.48e-33	0.115235
Q6ZQK5	Acap2	76664	71079	81326	90951	80491	99436	73755	61608	66146	5.70328	5.50507	5.81591	6.13397	5.96729	6.03644	5.53396	5.37877	5.45814	5.74949	0.589173	0.367118	-0.589173	-0.222055	7.26e-10	7.13e-05	2.01e-10	0.0162085	9.98e-10	0.000106	3.61e-10	0.0228604
Q8K268	Abcf3	130402	127499	116434	100173	96321	118651	123301	106017	98106	6.46962	6.34806	6.33363	6.2733	6.22632	6.29132	6.27533	6.16187	6.02683	6.27208	0.226827	-0.121164	-0.105663	-0.226827	0.0180112	0.130628	0.187436	0.00467091	0.0194021	0.149608	0.20917	0.00704609
Q9D3E6	Stag1	103422	115506	96925	73301	73252	179531	134204	126749	109727	6.1352	6.20554	6.06906	5.82272	5.83133	6.88883	6.39758	6.41955	6.18833	6.25239	0.201173	0.135628	0.0655445	0.201173	0.705825	0.579678	0.788931	0.411453	0.709971	0.608472	0.805806	0.463538
Q6QI06	Rictor	51105	61760	54354	55947	61218	65522	47080	42833	41166	5.1182	5.30232	5.23458	5.43294	5.57242	5.43465	4.88634	4.85437	4.77394	5.20401	0.642501	0.261129	-0.642501	-0.381372	4.93e-13	0.00215717	5.44e-14	7.62e-06	7.33e-13	0.0029039	1.09e-13	1.52e-05
Q0P5W1	Vps8	29382	31647	27191	67613	66682	82764	20495	19898	20893	4.31967	4.33772	4.23533	5.70618	5.69576	5.77167	3.6865	3.74828	3.79551	4.84067	1.98083	1.42667	-1.98083	-0.554157	1.63e-144	9.64e-67	1.12e-122	1.04e-11	1.59e-143	6.93e-66	1.47e-121	3.1e-11
Q62130	Ptpn14	44213	44568	45648	86125	85555	103999	67806	45654	59762	4.9092	4.83166	4.98275	6.05531	6.05532	6.10117	5.41263	4.94639	5.31172	5.49165	1.16158	1.16158	-0.833672	0.327909	9.47e-26	6.24e-24	3.18e-13	0.00395587	1.84e-25	1.87e-23	6.24e-13	0.00602788
Q8CIH5	Plcg2	24219	24709	24687	35117	34119	41505	32473	31467	27429	4.04088	3.98069	4.09595	4.76106	4.72904	4.77596	4.35047	4.40949	4.18819	4.40196	0.71556	0.71556	-0.436439	0.279121	1.01e-13	3.21e-14	3.4e-06	0.00295453	1.52e-13	7.15e-14	5.17e-06	0.00457363
B7ZNG0	Kif7	22372	22714	20660	25400	26790	31644	30975	27600	32640	3.92643	3.85924	3.83904	4.29372	4.38016	4.3846	4.28233	4.22032	4.43913	4.19774	0.478051	0.478051	-0.0365458	0.441505	4.26e-07	7.53e-07	0.704518	4.85e-06	5.39e-07	1.25e-06	0.726612	9.83e-06
O89032	Sh3pxd2a	8609	7228	9111	8675	11704	11019	7419	6225	9559	2.54867	2.20734	2.65789	2.74383	3.18548	2.86268	2.22054	2.07182	2.66744	2.61332	0.600223	0.459243	-0.600223	-0.14098	0.00676611	0.0228444	0.00297639	0.484039	0.00740099	0.0281852	0.00385418	0.534758
P27661	H2afx	6559	7667	7535	4025	5653	5606	5910	11080	4937	2.1563	2.29241	2.38389	1.63598	2.13558	1.88774	1.89248	2.90362	1.71423	2.16167	0.37974	-0.37974	0.369894	-0.00984591	0.338091	0.190158	0.20187	0.972857	0.345465	0.212925	0.224224	0.977779
Q9ESC8	Aff4	11004	10213	10437	10940	9153	13275	17949	12031	13906	2.90277	2.70607	2.85391	3.07851	2.8308	3.13139	3.49513	3.02242	3.20821	3.04372	0.431864	0.196129	0.235734	0.431864	0.0175269	0.19806	0.121778	0.00464148	0.0188845	0.221225	0.138863	0.00701022
Q64282	Ifit1	172456	170014	159988	593871	652206	856861	3242096	3121411	3238361	6.87289	6.76323	6.79208	8.84096	8.98572	9.14366	10.992	11.0417	11.0716	9.82527	4.22533	2.18526	2.04006	4.22533	0	8.57e-183	2.73e-161	0	0	3.08e-181	5.98e-160	0
Q8BJ71	Nup93	695129	747428	694034	365559	324659	400953	853562	786558	799700	8.88394	8.89951	8.90913	8.14091	7.97932	8.04803	9.06664	9.05313	9.05387	8.7328	1.00028	-0.839952	1.00028	0.160333	7.38e-108	8.82e-72	1.89e-100	0.000574	4.64e-107	7e-71	1.88e-99	0.000967
Q8K1S3	Unc5b	153477	178988	157652	728448	794960	863222	127189	114823	125608	6.70468	6.83744	6.77086	9.13564	9.27127	9.15433	6.32012	6.27699	6.38334	8.00935	2.86086	2.41632	-2.86086	-0.444535	0	1.39947e-318	0	1.65e-13	0	1.93049195e-316	0	5.38e-13
Q5SSZ5	Tns3	416772	441106	410190	509253	544515	648692	720133	709162	721794	8.14592	8.1387	8.15041	8.61919	8.72536	8.74213	8.82141	8.90369	8.906	8.60524	0.732548	0.551566	0.180983	0.732548	1.49e-57	9.57e-33	8.8e-05	3.47e-56	4.99e-57	3.65e-32	0.000124	3.75e-55
Q91YP2	Nln	653236	717343	700225	1140801	1236590	1403891	863561	799203	825049	8.79426	8.84024	8.92194	9.78278	9.90869	9.85595	9.08345	9.07614	9.09889	9.32858	0.996948	0.996948	-0.763874	0.233074	2.45e-98	4.49e-86	1.09e-51	3.5e-06	1.4e-97	4.39e-85	5.18e-51	7.2e-06
O08917	Flot1	416581	433154	401084	433991	463565	503527	226924	192837	197017	8.14525	8.11245	8.11802	8.38847	8.49316	8.37666	7.15536	7.02496	7.03273	7.97806	1.34812	0.295074	-1.34812	-1.05305	2.03e-122	2.37e-07	3.18e-119	1.91e-74	1.53e-121	4.04e-07	4.02e-118	2.97e-73
Q9EPL8	Ipo7	316264	344263	298408	210507	206304	234655	451174	410870	445186	7.74779	7.78109	7.69141	7.34468	7.32516	7.27514	8.14683	8.11626	8.20882	7.77858	0.842534	-0.425283	0.842534	0.41725	1.33e-53	2.96e-15	1.42e-54	9.46e-15	4.18e-53	6.81e-15	7.09e-54	3.27e-14
Q9JIF0	Prmt1	1011176	1087564	996305	516178	483690	572234	1240520	1112745	1242173	9.42462	9.4406	9.43071	8.63868	8.55447	8.5612	9.60602	9.55362	9.68921	9.27634	1.03208	-0.846699	1.03208	0.185376	9.11e-106	2.89e-68	7.42e-100	0.000119	5.61e-105	2.13e-67	7.31e-99	0.000213
P16460	Ass1	945809	1025903	918732	992450	1044658	1255474	885008	822314	807966	9.32821	9.3564	9.31376	9.5818	9.66535	9.69476	9.11884	9.11726	9.06871	9.37842	0.546304	0.315196	-0.546304	-0.231108	3.16e-33	2.54e-12	9.31e-34	2.81e-07	7.08e-33	5.28e-12	3.08e-33	6.33e-07
P62702	Rps4x	637706	655603	587778	401419	390979	474358	741760	676674	683706	8.75955	8.7104	8.66939	8.27592	8.24748	8.29057	8.8641	8.83603	8.82779	8.62927	0.571288	-0.442146	0.571288	0.129142	1.45e-47	3.41e-28	8.13e-46	0.00127188	4.16e-47	1.16e-27	3.45e-45	0.00206275
P27659	Rpl3	917772	1034226	897344	592915	592735	733174	1159825	1174072	1190005	9.28479	9.36805	9.27978	8.83863	8.84778	8.91875	9.50898	9.63102	9.62731	9.28669	0.721369	-0.442611	0.721369	0.278758	2.17e-43	7.17e-18	1.75e-44	5.61e-08	5.77e-43	1.8e-17	7.22e-44	1.33e-07
Q8CCJ3	Ufl1	489402	524002	503918	365445	357528	423666	437454	393827	394170	8.37768	8.38715	8.44731	8.14046	8.11845	8.12752	8.10228	8.05514	8.03323	8.20672	0.340536	-0.275534	-0.0650015	-0.340536	3.13e-15	7.09e-10	0.145647	2.63e-14	4.91e-15	1.35e-09	0.164644	8.95e-14
Q8BFR4	Gns	1243595	1315155	1169553	999483	1019295	1174425	659939	617178	614766	9.7231	9.71474	9.662	9.59199	9.62989	9.59848	8.69548	8.70326	8.67445	9.3987	1.00909	-0.0933183	-0.915767	-1.00909	4.45e-153	0.0207229	3.26e-112	2.27e-135	4.63e-152	0.0256505	3.82e-111	1.01e-133
Q9D8W5	Psmd12	498053	525341	489577	419845	413299	465745	509351	473528	457254	8.40296	8.39083	8.40565	8.34067	8.32758	8.26414	8.32181	8.32102	8.24741	8.33678	0.102661	-0.0886529	-0.014008	-0.102661	0.0409405	0.04486	0.751259	0.0201811	0.0434517	0.0535773	0.770975	0.0280649
P11438	Lamp1	333769	339186	336450	931162	973687	1110278	251128	211407	241910	7.82551	7.75965	7.86451	9.48984	9.56385	9.51744	7.30157	7.1576	7.32888	8.53857	2.25941	1.70683	-2.25941	-0.552581	0	7.55e-203	0	6.97e-24	0	3.21e-201	0	3.27e-23
P01029	C4b	224290	255411	262280	999223	1027085	1134611	144570	130261	82610	7.25202	7.3504	7.50523	9.59162	9.64088	9.54872	6.50492	6.45898	5.7788	8.40458	3.31071	2.22123	-3.31071	-1.08949	7.84e-99	4.96e-41	1.85e-81	1.04e-11	4.52e-98	2.28e-40	1.44e-80	3.11e-11
P61622	Itga11	96235	110674	107599	302760	331352	377518	79429	65930	39548	6.03129	6.14389	6.21978	7.86898	8.00876	7.96114	5.64089	5.47658	4.71609	6.89599	2.61705	1.81373	-2.61705	-0.803318	8.09e-45	2.59e-20	2.64e-38	2.78e-05	2.21e-44	7.02e-20	9.66e-38	5.27e-05
Q8VE73	Cul7	107513	107810	95104	67141	60111	69099	145816	128244	134717	6.19117	6.10607	6.0417	5.69608	5.54609	5.51133	6.5173	6.43647	6.48435	6.10566	0.893013	-0.527541	0.893013	0.365472	1.01e-30	3.03e-12	6.94e-32	1.28e-06	2.15e-30	6.3e-12	2.18e-31	2.74e-06
Q6ZQH8	Nup188	82868	87668	86059	43386	42226	55345	84581	73524	72997	5.81555	5.8077	5.89752	5.06611	5.0366	5.19112	5.73155	5.63386	5.60032	5.56519	0.741287	-0.741287	0.556793	-0.184494	3.76e-22	2.92e-22	2.78e-13	0.015165	6.88e-22	8.37e-22	5.46e-13	0.0214435
Q80TL7	Mon2	204951	219906	210442	180709	179717	200496	177891	156477	155306	7.12194	7.13446	7.18754	7.12448	7.12612	7.04817	6.80414	6.72353	6.68953	7.00723	0.408389	-0.0482209	-0.360168	-0.408389	2.16e-10	0.464248	4.79e-08	6.1e-10	3.01e-10	0.494626	7.9e-08	1.64e-09
Q05909	Ptprg	78848	80469	84041	295221	282566	364193	83404	74943	72900	5.74381	5.68408	5.86329	7.8326	7.77898	7.9093	5.71134	5.66144	5.59841	6.79968	2.18349	2.07564	-2.18349	-0.10785	1.84e-250	3.77e-154	4.46e-169	0.153194	3.93e-249	9.22e-153	1.09e-167	0.188401
Q9WVL3	Slc12a7	78551	79649	81372	163444	178726	205804	117961	112408	120785	5.73836	5.6693	5.81673	6.97961	7.11814	7.08587	6.21146	6.24632	6.32686	6.45926	1.3197	1.3197	-0.800055	0.519641	1.42e-72	1.22e-69	3.13e-27	1.89e-12	5.9e-72	9.34e-69	8.84e-27	5.9e-12
P21107	Tpm3	512429	609080	473500	307493	303910	359510	233530	251173	190849	8.44401	8.60421	8.35748	7.89136	7.88404	7.89063	7.19676	7.40626	6.98685	7.94613	1.26545	-0.583536	-0.681919	-1.26545	3.85e-34	7.83e-09	1.62e-11	3.97e-35	8.77e-34	1.41e-08	3.02e-11	2.64e-34
O88879	Apaf1	186448	193513	171635	117443	119447	140779	148387	144900	158394	6.98543	6.95001	6.89346	6.50277	6.53676	6.53803	6.54251	6.61263	6.71793	6.70975	0.417516	-0.417516	0.100216	-0.317299	2.87e-09	2.91e-09	0.153526	6.32e-06	3.87e-09	5.37e-09	0.173079	1.27e-05
Q99MS7	Ehbp1l1	33173	40132	35176	35454	35878	45219	71033	73158	70140	4.49474	4.6804	4.60679	4.77483	4.80157	4.8996	5.47971	5.62666	5.54272	5.05083	0.954957	0.230359	0.724598	0.954957	2.78e-30	0.00824962	1.27e-16	1.67e-27	5.88e-30	0.010652	2.77e-16	8.81e-27
Q3UHC7	Dab2ip	106047	113953	105725	90703	96497	105855	131316	123163	131111	6.17136	6.18601	6.19444	6.13003	6.22895	6.12669	6.36619	6.37814	6.4452	6.25183	0.234264	-0.021301	0.234264	0.212963	0.000238	0.739059	0.00025	0.00087	0.000275	0.759711	0.000345	0.00143684
P46662	Nf2	28349	31081	31000	35549	38170	41818	28516	25246	22595	4.26803	4.31169	4.42446	4.77869	4.89091	4.7868	4.163	4.09171	3.9085	4.43967	0.761362	0.483466	-0.761362	-0.277896	1.49e-13	1.82e-06	6.95e-14	0.00602948	2.23e-13	2.94e-06	1.39e-13	0.00897554
Q8K1G2	Evc2	36547	42531	44402	45435	78744	44918	63551	56486	80649	4.63449	4.76417	4.94282	5.13269	5.93564	4.88996	5.31914	5.25354	5.74414	5.2411	0.669769	0.605571	0.0641982	0.669769	0.0132176	0.0136402	0.792977	0.00641176	0.0142692	0.0171921	0.809606	0.00949904
Q80VD1	Fam98b	174531	174500	162540	113465	111740	135164	194288	194560	191101	6.89014	6.8008	6.81491	6.45306	6.44054	6.47931	6.93134	7.03779	6.98875	6.77677	0.528886	-0.378093	0.528886	0.150793	1.65e-15	6.83e-09	5.69e-16	0.0206374	2.61e-15	1.24e-08	1.21e-15	0.0286753
A6H8H2	Dennd4c	66334	66832	63757	41406	43072	54907	53727	44639	52373	5.49448	5.41619	5.46478	4.99872	5.06522	5.17966	5.07687	4.91395	5.12131	5.20668	0.418736	-0.375674	-0.0430628	-0.418736	6.91e-07	1.87e-05	0.623332	1.85e-06	8.67e-07	2.85e-05	0.648265	3.89e-06
Q6ZPY7	Kdm3b	345405	363826	355173	245211	256801	298192	432730	376152	380970	7.87495	7.86082	7.94264	7.56483	7.64104	7.62084	8.08661	7.98889	7.98409	7.85112	0.411382	-0.283982	0.411382	0.127399	2.21e-13	2.09e-07	5.73e-14	0.0197643	3.32e-13	3.56e-07	1.15e-13	0.027516
P04104	Krt1	190960	123470	146360	260760	211190	411760	237500	189060	117920	7.01993	6.30174	6.66364	7.65353	7.35893	8.0864	7.22108	6.99642	6.29222	7.17726	1.03948	1.03948	-0.843147	0.196336	8.71e-05	8.44e-05	0.001373	0.453162	0.000102	0.000125	0.00181628	0.505368
A2A791	Zmym4	68480	73552	59659	25016	23499	26876	68389	60667	57578	5.54041	5.55441	5.36893	4.27174	4.19107	4.14899	5.42499	5.35656	5.25801	5.11734	1.28554	-1.28554	1.14333	-0.142213	6.3e-50	3.15e-46	3.75e-37	0.108368	1.87e-49	1.62e-45	1.33e-36	0.136449
Q8CDI7	Ccdc150	10015	9325	7171	6912	6676	4898	10910	11690	10336	2.76691	2.57484	2.31246	2.41608	2.37554	1.69297	2.77689	2.98094	2.78018	2.56136	0.651897	-0.366013	0.651897	0.285884	0.007282	0.0773429	0.00170357	0.167238	0.00794953	0.0903092	0.00223866	0.204318
Q6P9L6	Kif15	35541	33100	31765	19936	22151	20424	17883	17122	18563	4.59422	4.40248	4.45963	3.94426	4.10584	3.75294	3.48982	3.53151	3.62492	4.04482	0.937841	-0.546217	-0.391624	-0.937841	3.21e-15	2.56e-06	0.000738	9.79e-16	5.03e-15	4.09e-06	0.000991	3.52e-15
Q3UHH1	Zswim8	33312	34573	31269	25817	24764	28001	41478	39553	40673	4.50078	4.4653	4.43693	4.31721	4.26671	4.20815	4.70357	4.73944	4.75656	4.50159	0.468664	-0.203214	0.468664	0.26545	1.08e-07	0.0146476	1.9e-08	0.00142368	1.39e-07	0.0184106	3.17e-08	0.00229322
Q8VHH7	Adcy3	5903	6508	6226	12334	13694	13099	5125	4851	6024	2.00428	2.05596	2.1086	3.25153	3.41202	3.11214	1.68688	1.71204	2.00131	2.52473	1.45647	1.20683	-1.45647	-0.249644	8.64e-28	1.26e-16	3.21e-23	0.0832927	1.76e-27	3.05e-16	8.3e-23	0.106661
Q00915	Rbp1	869564	916186	878858	2558458	2355507	3032193	1038695	1004209	967748	9.20695	9.19321	9.24975	10.948	10.8384	10.9669	9.34985	9.40556	9.32904	10.0539	1.70202	1.70202	-1.55701	0.145008	0	1.95e-242	6.04e-205	0.00360996	0	1.17e-240	1.91e-203	0.00552792
Q3UW53	Fam129a	390780	422683	424594	2718132	2854487	3356266	978034	962811	1009644	8.05301	8.07715	8.2002	11.0354	11.1156	11.1134	9.26303	9.34483	9.39019	10.0128	2.977	2.977	-1.75494	1.22206	0	0	6.83e-200	9.93e-101	0	0	2.06e-198	2.61e-99
P62334	Psmc6	932646	1009446	908495	911108	946773	1088958	1209265	1182898	1174386	9.30799	9.33307	9.2976	9.45843	9.52341	9.48947	9.56921	9.64183	9.60825	9.47515	0.29377	0.177721	0.11605	0.29377	2.17e-11	2.41e-05	0.00580632	3e-12	3.11e-11	3.64e-05	0.00737825	9.29e-12
Q99JY9	Actr3	1175831	1272639	1149777	1271048	1325617	1511350	1110153	1009133	1057733	9.64227	9.66733	9.6374	9.93876	10.009	9.96236	9.44583	9.41262	9.45732	9.70276	0.531615	0.321272	-0.531615	-0.210344	2.48e-37	9.55e-15	1.8e-37	3.9e-07	6.01e-37	2.16e-14	6.43e-37	8.67e-07
Q8QZY1	Eif3l	779024	789450	732383	658608	662490	780682	1145761	1064714	1088103	9.04832	8.97842	8.98672	8.99023	9.00829	9.00933	9.49138	9.48997	9.49816	9.18596	0.490529	-0.00218254	0.490529	0.488347	1.23e-46	0.955969	3.33e-35	6.56e-35	3.47e-46	0.960418	1.13e-34	4.35e-34
P35235	Ptpn11	600406	635491	571950	593235	602056	730186	800851	724829	773303	8.6726	8.66545	8.63001	8.83941	8.87029	8.91286	8.97468	8.93521	9.00545	8.8402	0.31593	0.218368	0.0975626	0.31593	5.13e-14	1.07e-07	0.017516	1.52e-14	7.81e-14	1.85e-07	0.0215896	5.22e-14
Q8VI75	Ipo4	400352	426085	398344	617289	637199	738872	962330	905587	937280	8.08793	8.08872	8.10813	8.89676	8.95214	8.92992	9.23968	9.25643	9.28289	8.83814	1.16482	0.831494	0.333326	1.16482	6.72e-202	4.45e-104	2.39e-18	7.86e-200	1.06e-200	5.72e-103	5.51e-18	8.68e-198
P54775	Psmc4	678252	733147	669170	635816	668111	717536	741660	696141	774775	8.84848	8.87168	8.85649	8.93942	9.02048	8.88765	8.86391	8.87695	9.00819	8.90949	0.0913034	0.0913034	-0.0323828	0.0589206	0.217941	0.0847105	0.540868	0.265877	0.224124	0.0986567	0.567135	0.313026
Q9Z0X1	Aifm1	536118	590921	521901	424860	433956	519161	447556	413032	422372	8.50921	8.56054	8.49789	8.3578	8.39794	8.42078	8.13522	8.12383	8.13293	8.3577	0.392142	-0.130399	-0.261743	-0.392142	2.54e-20	0.00177203	3.59e-10	6.14e-21	4.48e-20	0.00240698	6.42e-10	2.65e-20
Q9JMH6	Txnrd1	442778	482436	431617	918108	927978	1134348	430752	398057	401409	8.23324	8.26791	8.22387	9.46947	9.49448	9.54839	8.08	8.07055	8.05949	8.75687	1.43445	1.26269	-1.43445	-0.171763	0	2.64e-218	1.03e-278	1.34e-05	0	1.33e-216	5.26e-277	2.61e-05
Q9Z2W0	Dnpep	304716	330802	293375	475607	521640	566829	465324	423962	441715	7.69412	7.72354	7.66687	8.52058	8.66345	8.54751	8.19138	8.16151	8.19753	8.1968	0.883489	0.883489	-0.39496	0.488529	8.37e-65	4.29e-66	1.12e-14	1.36e-21	3.14e-64	3.05e-65	2.28e-14	5.94e-21
Q99MQ1	Bicc1	479840	507905	479556	492556	496011	584519	692073	652554	640524	8.34921	8.34213	8.37582	8.5711	8.59076	8.59185	8.76407	8.78367	8.73367	8.57646	0.404823	0.228808	0.176015	0.404823	7.84e-27	5.66e-10	1.83e-06	6.09e-28	1.56e-26	1.08e-09	2.82e-06	3.26e-27
Q8C854	Myef2	591412	614160	579559	283875	258096	314411	677890	630602	648587	8.65082	8.61619	8.64907	7.77607	7.6483	7.69725	8.7342	8.7343	8.75171	8.43089	1.03193	-0.930616	1.03193	0.101313	1.96e-129	1.69e-94	2.54e-115	0.0235222	1.62e-128	1.91e-93	3.05e-114	0.0325108
Q9JIS8	Slc12a4	235099	225807	226308	454961	449115	537105	283644	243786	258903	7.31993	7.17267	7.29241	8.45655	8.44748	8.4698	7.47723	7.36319	7.42682	7.81779	1.19491	1.19491	-1.0348	0.160104	3.96e-115	3.47e-91	2.55e-69	0.00596018	2.71e-114	3.64e-90	1.65e-68	0.00888303
O09061	Psmb1	313551	334619	299598	327860	327522	366499	321814	298889	309084	7.73536	7.74009	7.69715	7.98389	7.99198	7.9184	7.65937	7.65718	7.68241	7.79118	0.298761	0.240801	-0.298761	-0.0579597	6.98e-10	1e-06	1.31e-09	0.238876	9.59e-10	1.65e-06	2.29e-09	0.283929
Q6P5B0	Rrp12	138709	143705	140061	117585	114129	137951	272768	255134	262604	6.55872	6.52069	6.60018	6.50451	6.47106	6.50875	7.42082	7.42883	7.4473	6.89599	0.937485	-0.0653472	0.937485	0.872137	2.33e-67	0.287377	9.13e-52	3.8e-45	9.01e-67	0.315036	4.36e-51	3.24e-44
Q8C4J7	Tbl3	106839	107080	100053	92210	90611	110343	219064	215650	218534	6.1821	6.09627	6.11488	6.15381	6.13815	6.18659	7.1045	7.18627	7.18227	6.567	1.02661	0.0281091	0.998503	1.02661	5.11e-77	0.662041	2.11e-53	2.7e-56	2.25e-76	0.687478	1.04e-52	2.94e-55
O88351	Ikbkb	199743	201259	193088	194749	189265	255252	215653	191898	166137	7.0848	7.00663	7.06338	7.23243	7.2008	7.39652	7.08186	7.01791	6.78679	7.10569	0.311511	0.22719	-0.311511	-0.0843206	0.00173334	0.0125828	0.000626	0.354168	0.00193781	0.0159047	0.000843	0.405533
P62751	Rpl23a	750311	795809	750188	445443	439575	501014	899161	861776	903062	8.99415	8.99	9.02137	8.42605	8.4165	8.36945	9.14173	9.18489	9.22924	8.90067	0.781518	-0.597697	0.781518	0.183821	6.8e-82	2.84e-47	3.77e-79	8.33e-06	3.21e-81	1.5e-46	2.83e-78	1.66e-05
Q9Z0H8	Clip2	134476	150479	139589	135853	145355	165725	112833	111150	111961	6.51401	6.58714	6.59531	6.71286	6.81997	6.77339	6.14734	6.23008	6.21741	6.53029	0.570674	0.203461	-0.570674	-0.367214	7.8e-17	0.00220299	1.11e-17	3.4e-08	1.27e-16	0.00296077	2.51e-17	8.22e-08
Q80TH2	Erbb2ip	188223	204105	186381	171532	178285	195724	202972	174711	184716	6.9991	7.02689	7.01237	7.04929	7.11458	7.01342	6.99443	6.88254	6.93972	7.00491	0.120075	0.0468669	-0.120075	-0.0732085	0.178895	0.471836	0.0653091	0.261068	0.184506	0.50185	0.0763297	0.307785
Q9D706	Rpap3	207942	209566	198321	124643	125011	142798	334135	313955	320381	7.14284	7.06498	7.10196	6.58861	6.60245	6.55857	7.71358	7.72813	7.7342	7.21286	1.14201	-0.520285	1.14201	0.621722	1.05e-84	4.33e-19	6.75e-84	1.54e-26	5.12e-84	1.13e-18	5.45e-83	7.82e-26
Q3UTJ2	Sorbs2	391620	461020	399890	176746	183527	189486	124528	92297	85387	8.05611	8.2024	8.11372	7.09249	7.15638	6.96669	6.28962	5.96193	5.8265	7.32116	2.08598	-1.05135	-1.03462	-2.08598	2.58e-71	4.74e-20	1.79e-19	6.94e-70	1.06e-70	1.27e-19	4.26e-19	9.9e-69
Q61072	Adam9	112841	118664	107151	112386	121438	148338	105610	89057	90593	6.26095	6.24446	6.21377	6.43927	6.56061	6.61348	6.0519	5.91038	5.91189	6.26579	0.580026	0.299769	-0.580026	-0.280257	4.49e-14	5.12e-05	5.41e-15	0.000153	6.84e-14	7.62e-05	1.11e-14	0.000272
O88532	Zfr	258872	269206	252202	104814	102483	114494	298663	301319	284102	7.4589	7.42629	7.4487	6.33864	6.31578	6.23987	7.55167	7.66887	7.56082	7.21675	1.29607	-1.14599	1.29607	0.150082	1.82e-96	3.9e-70	1.36e-88	0.0188301	1.01e-95	3.03e-69	1.18e-87	0.0263039
Q80X19	Col14a1	94049	93039	89926	15167	10519	12604	40619	31440	32236	5.99814	5.89348	5.96093	3.54983	3.03148	3.05656	4.67338	4.40825	4.42116	4.96993	2.71849	-2.71849	1.27319	-1.4453	4.34e-74	6.9e-70	3.9e-18	8.96e-23	1.84e-73	5.33e-69	8.9e-18	4.07e-22
P53564	Cux1	50264	54859	54076	52765	61216	69080	57477	53251	56746	5.09426	5.13138	5.22718	5.34847	5.57237	5.51094	5.17421	5.16846	5.23701	5.28288	0.328292	0.328292	-0.286763	0.0415291	0.000115	0.000111	0.000731	0.624497	0.000134	0.000163	0.000981	0.668518
P54276	Msh6	90655	95712	92546	129746	120219	151013	82745	72515	76826	5.94512	5.93435	6.00236	6.6465	6.54606	6.63927	5.69989	5.61393	5.67408	6.1343	0.948247	0.650416	-0.948247	-0.297831	1.03e-50	1.6e-23	1.16e-47	4.43e-06	3.1e-50	4.73e-23	5.14e-47	9.04e-06
Q9DC51	Gnai3	30432	25775	24321	30111	29035	35826	29761	26616	30193	4.37032	4.04163	4.0744	4.53918	4.49626	4.56368	4.22465	4.16795	4.3267	4.32362	0.363465	0.363465	-0.292044	0.0714208	0.00212372	0.00106089	0.00848957	0.519532	0.00236679	0.00146385	0.010703	0.568908
Q5U430	Ubr3	10438	13004	13297	43972	46672	52794	14338	14308	14340	2.82659	3.05462	3.2033	5.08547	5.18102	5.12304	3.17108	3.27248	3.25254	4.13279	2.09399	2.09399	-1.8977	0.19629	2.52e-100	5.43e-72	2.98e-60	0.0806667	1.47e-99	4.32e-71	1.64e-59	0.103565
P00520	Abl1	96210	102500	88760	59140	83430	59060	85810	88730	172900	6.03092	6.0332	5.9421	5.51302	6.01903	5.28485	5.75237	5.90507	6.84435	5.98644	0.613563	-0.363658	0.613563	0.249904	0.076789	0.178731	0.023619	0.35511	0.0803485	0.2009	0.0287268	0.406518
Q61245	Col11a1	32530	33942	36985	58451	49930	60859	34551	36690	31249	4.46651	4.43872	4.67914	5.49611	5.27837	5.32814	4.43995	4.63104	4.3763	4.85678	0.884044	0.838408	-0.884044	-0.0456363	2.41e-19	4.56e-14	1.89e-15	0.67937	4.16e-19	1.01e-13	3.94e-15	0.718737
Q7TPM1	Prrc2b	27506	23991	21962	15300	14629	16568	29548	24404	25309	4.22448	3.93815	3.92721	3.56242	3.50731	3.45108	4.21429	4.04277	4.07214	3.90943	0.604075	-0.529012	0.604075	0.0750628	1.21e-07	3.72e-06	1.3e-07	0.510075	1.56e-07	5.88e-06	2.1e-07	0.560158
P84078	Arf1	9825	11667	10996	10558	8817	9994	8979	9390	11194	2.73928	2.8981	2.92919	3.02723	2.77684	2.72182	2.49587	2.66486	2.89523	2.80237	0.163256	-0.00973037	-0.153526	-0.163256	0.473959	0.947914	0.302853	0.273176	0.48103	0.953289	0.33018	0.320707
Q8BL99	Dopey1	16906	19587	20600	12213	12064	13380	12564	11784	9977	3.52227	3.64555	3.83484	3.23731	3.22918	3.14276	2.98053	2.99249	2.72918	3.29616	0.767569	-0.46962	-0.29795	-0.767569	7.07e-09	0.000228	0.0193012	1.95e-09	9.41e-09	0.000327	0.0237017	5.08e-09
P33609	Pola1	11933	12618	12066	9795	12354	7419	30000	27190	33040	3.0197	3.01114	3.06315	2.91901	3.26345	2.29199	4.23619	4.19873	4.4567	3.555	1.42323	-0.152973	1.42323	1.27026	5.91e-14	0.460243	1.55e-11	1.52e-09	8.97e-14	0.490781	2.89e-11	3.99e-09
Q8BZ98	Dnm3	18944	23663	19772	9443	11078	11432	19464	16971	16965	3.68648	3.91829	3.77566	2.86621	3.10617	2.91576	3.61204	3.51873	3.49506	3.47566	0.830218	-0.830218	0.576392	-0.253826	5.43e-12	1.01e-12	6.85e-07	0.028164	7.88e-12	2.13e-12	1.07e-06	0.0384449
P41233	Abca1	20996	20588	21045	12604	11991	12552	12312	10536	10949	3.83485	3.71746	3.86568	3.28278	3.22043	3.0506	2.9513	2.83099	2.8633	3.34542	0.924605	-0.619548	-0.305058	-0.924605	1.89e-16	3.66e-08	0.00660827	2.85e-16	3.05e-16	6.46e-08	0.00837374	1.05e-15
Q8BJY1	Psmd5	555362	588710	520948	303150	306593	344184	493070	446822	484109	8.56009	8.55513	8.49526	7.87084	7.89672	7.82778	8.27494	8.23727	8.32974	8.25386	0.671738	-0.671738	0.415767	-0.255972	6.69e-45	6.23e-46	1.05e-18	5.24e-08	1.83e-44	3.19e-45	2.45e-18	1.25e-07
O35593	Psmd14	747687	822536	722451	688305	703396	799070	749110	725987	753496	8.98909	9.03765	8.96702	9.05386	9.09473	9.04292	8.87832	8.93752	8.96801	8.99795	0.135576	0.0657814	-0.135576	-0.0697951	0.00712791	0.127038	0.00166419	0.105449	0.00778473	0.145698	0.00218808	0.133078
Q8CGY8	Ogt	565320	602903	533757	428966	443678	504638	493696	519939	464864	8.58572	8.5895	8.5303	8.37167	8.4299	8.37984	8.27677	8.45592	8.27122	8.43675	0.231543	-0.174725	-0.0568175	-0.231543	0.0001	0.0020157	0.315197	4.29e-05	0.000117	0.0027238	0.34266	8.03e-05
Q9CQF9	Pcyox1	656024	726431	650349	667903	754524	849957	468861	414035	435287	8.80041	8.8584	8.81533	9.01045	9.19596	9.13199	8.20231	8.12733	8.17638	8.75458	0.945829	0.289912	-0.945829	-0.655917	1.77e-70	4.02e-08	1.25e-70	3.47e-35	7.17e-70	7.09e-08	8.21e-70	2.33e-34
Q6PB93	Galnt2	570001	595418	544637	496911	487401	599126	541938	476350	498008	8.59762	8.57148	8.55941	8.5838	8.5655	8.62745	8.41128	8.3296	8.37058	8.51668	0.221617	0.0162292	-0.221617	-0.205388	1.98e-08	0.693144	7.23e-08	5.99e-07	2.6e-08	0.716667	1.18e-07	1.31e-06
Q3TZZ7	Esyt2	638053	663493	625549	365466	355461	440398	404211	330934	346090	8.76033	8.72766	8.75924	8.14055	8.11008	8.1834	7.98826	7.80412	7.84556	8.30556	0.867664	-0.604162	-0.263502	-0.867664	1.42e-58	1.26e-27	1.9e-06	9.48e-55	4.81e-58	4.18e-27	2.92e-06	9.85e-54
Q61191	Hcfc1	324551	326127	316405	170819	160267	201453	411567	413849	397538	7.7851	7.70301	7.77589	7.04328	6.96087	7.05504	8.01427	8.12668	8.04551	7.67543	1.0426	-0.734793	1.0426	0.307803	1.03e-69	6.44e-36	8.39e-70	1.4e-07	4.09e-69	2.64e-35	5.44e-69	3.2e-07
Q6ZWV3	Rpl10	626411	744105	616127	414859	423953	508677	694280	711393	652168	8.73377	8.89308	8.73735	8.32343	8.3643	8.39135	8.76866	8.90822	8.75966	8.66912	0.453838	-0.430039	0.453838	0.0237995	2.32e-16	3.82e-13	1.83e-14	0.687203	3.74e-16	8.22e-13	3.7e-14	0.72625
P32921	Wars	424072	461001	418119	609915	621576	717559	330891	297669	322425	8.17097	8.20234	8.17803	8.87942	8.91632	8.88769	7.6995	7.65128	7.74338	8.34346	1.19602	0.710719	-1.19602	-0.4853	1.46e-173	3.69e-61	1.09e-166	1.42e-29	1.88e-172	2.46e-60	2.53e-165	8.11e-29
Q8VDM6	Hnrnpul1	576385	649113	562733	306097	289380	348858	547737	438730	445223	8.61369	8.69604	8.60657	7.8848	7.81336	7.84724	8.42663	8.21091	8.20894	8.29366	0.790585	-0.790585	0.437078	-0.353507	2.43e-32	1.63e-33	2.11e-11	5.91e-08	5.37e-32	6.3e-33	3.92e-11	1.4e-07
Q9WTX6	Cul1	659588	680487	643328	413011	419687	482428	644480	634777	612318	8.80822	8.76414	8.79967	8.31699	8.34971	8.31491	8.66128	8.74382	8.66869	8.61666	0.463516	-0.463516	0.364462	-0.0990541	1.06e-31	1.61e-30	1.63e-19	0.0139241	2.31e-31	5.86e-30	3.86e-19	0.0198129
P51174	Acadl	825911	860997	825626	612939	586868	706849	473047	402820	441933	9.13264	9.10358	9.15961	8.88655	8.83343	8.866	8.21513	8.08771	8.19824	8.77489	0.963999	-0.269967	-0.694033	-0.963999	1.2e-97	3.85e-09	2.21e-51	1.34e-96	6.79e-97	7.08e-09	1.04e-50	3.23e-95
Q8BH59	Slc25a12	333327	348532	322914	347326	341439	410919	394982	378417	392779	7.8236	7.79887	7.80527	8.0671	8.05202	8.08345	7.95493	7.99755	8.02813	7.96095	0.2583	0.2583	-0.0737324	0.184568	7.44e-08	2.24e-08	0.11015	6.4e-05	9.63e-08	3.98e-08	0.126125	0.000118
P14152	Mdh1	668512	695424	652839	1307735	1331349	1455787	824546	758888	854790	8.82761	8.79547	8.82085	9.97981	10.0152	9.90832	9.01675	9.00146	9.14998	9.36997	1.15375	1.15375	-0.91084	0.242914	6.3e-123	3.14e-104	2.73e-66	3.82e-06	4.77e-122	4.05e-103	1.69e-65	7.83e-06
Q9WV32	Arpc1b	682331	752308	671906	832392	773598	945025	655394	607512	605531	8.85713	8.9089	8.86238	9.32807	9.23198	9.28495	8.68551	8.68049	8.65261	8.96646	0.609257	0.405876	-0.609257	-0.203382	4.1e-49	4.33e-22	1.74e-47	1.25e-06	1.2e-48	1.23e-21	7.67e-47	2.68e-06
Q6NWW9	Fndc3b	350371	374739	344609	153840	153717	172824	261452	247883	249893	7.89554	7.90346	7.89908	6.89224	6.90067	6.8339	7.35969	7.38723	7.37572	7.44327	1.02346	-1.02346	0.49836	-0.525104	3.15e-78	1.44e-78	3.34e-20	2.93e-22	1.41e-77	1.28e-77	8.07e-20	1.31e-21
O35239	Ptpn9	169219	183034	174620	163928	163066	190128	164322	141542	161123	6.84555	6.86969	6.91834	6.98387	6.98585	6.97157	6.68967	6.5788	6.74258	6.84917	0.308486	0.102266	-0.308486	-0.20622	2.78e-05	0.133683	6.19e-06	0.00250189	3.31e-05	0.153	9.31e-06	0.00390949
P28656	Nap1l1	249983	258343	233095	252931	244211	297478	459880	437106	437362	7.40849	7.36686	7.33504	7.60955	7.56852	7.61738	8.1744	8.20556	8.18324	7.76132	0.81735	0.228202	0.589148	0.81735	1.5e-65	4.2e-06	2.21e-32	2.46e-60	5.69e-65	6.62e-06	7.06e-32	2.88e-59
Q569Z6	Thrap3	534673	549883	489546	194172	189008	211336	476555	419469	436774	8.50531	8.4567	8.40556	7.22814	7.19884	7.12413	8.22579	8.14614	8.1813	8.03655	1.27207	-1.27207	1.00042	-0.271655	1.79e-128	1.98e-124	1.41e-78	2.69e-07	1.46e-127	3.37e-123	1.05e-77	6.06e-07
Q61545	Ewsr1	593736	623559	552959	238203	227716	258915	497461	468587	479471	8.65648	8.6381	8.58129	7.523	7.46763	7.41707	8.28773	8.30589	8.31586	8.20968	1.15577	-1.15577	0.833329	-0.322438	2.02e-129	3.03e-128	2.17e-68	1.02e-11	1.66e-128	5.37e-127	1.38e-67	3.05e-11
E2JF22	Piezo1	79727	84695	79706	38250	38401	38857	82810	78563	86128	5.7598	5.75793	5.78688	4.88434	4.89961	4.68085	5.70103	5.7295	5.83897	5.51265	0.94331	-0.94331	0.932778	-0.0105314	2.32e-35	5.58e-30	2.32e-29	0.898003	5.39e-35	1.99e-29	6.87e-29	0.915893
Q9JLL0	Crim1	83556	94415	98939	595520	610119	723313	60065	57601	62512	5.82747	5.91466	6.09873	8.84496	8.88948	8.89922	5.23775	5.28174	5.37662	7.57434	3.57821	2.92665	-3.57821	-0.651557	0	4.48e-271	0	5.37e-17	0	4.28e-269	0	2.06e-16
Q4LDD4	Arap1	117232	127321	121672	125183	127798	153007	159509	144274	158216	6.31602	6.34605	6.39712	6.59485	6.63426	6.65819	6.64679	6.60639	6.71631	6.55305	0.30376	0.275889	0.0278707	0.30376	2.52e-06	2.48e-05	0.669876	3.45e-06	3.1e-06	3.75e-05	0.69391	7.11e-06
O54754	Aox1	123711	136459	120891	162848	164574	194532	81495	71243	65034	6.39363	6.44604	6.38783	6.97434	6.99913	7.0046	5.67793	5.5884	5.43368	6.43668	1.42257	0.583343	-1.42257	-0.839231	7.36e-75	1.4e-14	3.84e-76	2.79e-28	3.15e-74	3.15e-14	2.75e-75	1.52e-27
B2RPV6	Mmrn1	179668	186348	176534	50027	31313	42855	64529	52485	48623	6.93199	6.89557	6.93407	5.27159	4.60523	4.82213	5.34117	5.14755	5.01413	5.96713	1.99377	-1.99377	0.247021	-1.74675	2.71e-48	1.55e-36	0.104993	7.16e-29	7.86e-48	6.42e-36	0.12047	3.95e-28
Q8K4B0	Mta1	163280	167990	158130	54438	53033	62005	110660	109850	107780	6.79401	6.74595	6.77523	5.3935	5.36536	5.35505	6.11928	6.21311	6.1625	6.21243	1.40047	-1.40047	0.794082	-0.606392	8.7e-110	7.31e-111	9.67e-38	7.49e-23	5.6e-109	1.04e-109	3.5e-37	3.41e-22
P97868	Rbbp6	119447	132942	114690	50344	43608	50612	108171	102293	98215	6.34303	6.40837	6.31186	5.2807	5.08306	5.06215	6.08646	6.11028	6.02843	5.944	1.20962	-1.20962	0.930104	-0.279519	1.61e-54	8.5e-54	7.31e-33	0.000296	5.15e-54	4.98e-53	2.37e-32	0.000512
Q9CQ10	Chmp3	119100	135060	127030	276080	298320	334680	153320	142150	148650	6.33883	6.43118	6.45929	7.7359	7.85725	7.78738	6.58969	6.58499	6.62633	7.07362	1.38369	1.38369	-1.19391	0.18978	1.1e-117	3.48e-92	9.73e-70	0.00447083	7.7e-117	3.75e-91	6.29e-69	0.00676336
Q65Z40	Wapal	26244	28820	26213	16521	10181	12629	44882	42058	41331	4.15672	4.20272	4.18248	3.67319	2.98436	3.05942	4.81736	4.82803	4.77971	4.21813	1.53519	-0.907441	1.53519	0.627751	9.19e-19	4.8e-08	8.58e-20	0.000148	1.57e-18	8.43e-08	2.05e-19	0.000263
Q6NXI6	Rprd2	54452	52488	49762	24575	21129	30780	49856	40866	43769	5.20972	5.06764	5.10724	4.24608	4.0377	4.34467	4.96899	4.78655	4.8624	4.78866	0.914327	-0.914327	0.659481	-0.254846	1.52e-17	3.97e-18	3.3e-10	0.014739	2.51e-17	1.01e-17	5.91e-10	0.0208947
Q8BZI0	Afap1l1	27134	30535	25068	6284	6179	4925	13389	9430	11309	4.20484	4.28612	4.11804	2.27866	2.26393	1.7009	3.07228	2.67099	2.90997	3.33053	2.09974	-2.09974	0.788857	-1.31088	6.04e-34	1.24e-31	5.5e-06	7.1e-14	1.37e-33	4.61e-31	8.28e-06	2.36e-13
Q8VI56	Lrp4	88430	93530	93060	55623	54788	59970	144170	132100	149600	5.90927	5.90108	6.01035	5.42457	5.41233	5.30691	6.50092	6.47921	6.63552	6.03138	1.15801	-0.558883	1.15801	0.599131	7.82e-54	4.26e-14	3.48e-54	5.57e-16	2.48e-53	9.45e-14	1.73e-53	2.03e-15
A2ALU4	Shroom2	11930	9753	8867	12026	13992	14505	15180	10338	12975	3.01934	2.63958	2.61873	3.21505	3.44308	3.25923	3.2534	2.80362	3.10823	3.06594	0.537916	0.537916	-0.242154	0.295762	0.00443914	0.000996	0.137408	0.0697857	0.00489123	0.00137819	0.155828	0.0905791
B2RX14	Zcchc11	22605	21240	22510	13880	13982	17090	28173	30368	21654	3.94138	3.76244	3.96276	3.4219	3.44205	3.49583	4.14554	4.3582	3.84713	3.85254	0.678386	-0.437997	0.678386	0.240388	3.4e-06	0.0012311	5.95e-07	0.0755789	4.17e-06	0.00169212	9.34e-07	0.097563
Q5DTM8	Rnf20	9199	10459	9309	4318	3043	4303	11321	11254	9593	2.6443	2.74041	2.68891	1.73735	1.24208	1.50613	2.83024	2.9261	2.67256	2.44576	1.30409	-1.18245	1.30409	0.121642	2.28e-17	6.27e-14	1.55e-16	0.433184	3.76e-17	1.38e-13	3.37e-16	0.485377
Q9D6Z1	Nop56	672838	689743	623670	441929	417254	507271	917408	909190	935668	8.83692	8.78363	8.7549	8.41462	8.34132	8.38735	9.17071	9.26216	9.28041	8.84639	0.857135	-0.410803	0.857135	0.446332	1.61e-74	1.03e-18	5.13e-75	8.48e-22	6.86e-74	2.66e-18	3.59e-74	3.75e-21
O35286	Dhx15	1320683	1369388	1261258	439069	418269	491227	1259575	1096474	1176907	9.80987	9.77303	9.77091	8.40526	8.34482	8.34099	9.62801	9.53237	9.61134	9.36839	1.42073	-1.42073	1.22719	-0.19354	3.92e-232	1.71e-215	8.02e-163	1.36e-05	7.6e-231	8.07e-214	1.78e-161	2.65e-05
P51660	Hsd17b4	878773	944658	832393	578109	553069	640680	701253	647146	644275	9.22215	9.23737	9.17138	8.80215	8.74785	8.7242	8.78308	8.77166	8.74209	8.92756	0.45214	-0.45214	0.00728071	-0.444859	1.29e-35	1.56e-27	0.860748	1.03e-26	3.02e-35	5.17e-27	0.871098	5.28e-26
Q811D0	Dlg1	660000	692857	625083	520932	518841	622360	507599	456663	448912	8.80912	8.79013	8.75817	8.6519	8.65568	8.68234	8.31684	8.2687	8.22085	8.58921	0.516632	-0.122584	-0.394047	-0.516632	5e-38	0.00251053	3.02e-22	5.62e-37	1.22e-37	0.00336136	7.65e-22	3.95e-36
Q8C1A5	Thop1	829632	894318	796971	544738	539484	635718	703089	629961	659559	9.13913	9.15836	9.10865	8.71637	8.71197	8.71298	8.78685	8.73284	8.77591	8.88412	0.421748	-0.421748	0.0516139	-0.370134	8.6e-33	5.11e-28	0.178558	5.68e-22	1.91e-32	1.72e-27	0.199711	2.52e-21
Q9DCD0	Pgd	1313829	1375768	1296037	1940787	2066992	2363715	1219292	1106662	1123908	9.80236	9.77974	9.81015	10.5494	10.6499	10.6076	9.58112	9.54572	9.54486	10.0582	1.04552	0.805381	-1.04552	-0.240143	3.11e-142	1.83e-74	3.96e-123	4.37e-08	2.98e-141	1.53e-73	5.23e-122	1.05e-07
P06909	Cfh	219548	243381	212692	479875	462415	578379	102804	85662	89623	7.22119	7.28079	7.20289	8.53347	8.48958	8.57661	6.01305	5.8543	5.89636	7.59973	2.61084	1.29831	-2.61084	-1.31253	0	9.74e-94	0	1.47e-95	0	1.08e-92	0	3.43e-94
P50544	Acadvl	701502	713504	664210	562765	514670	634598	691156	656396	606320	8.8971	8.8325	8.84576	8.76334	8.64404	8.71044	8.76216	8.79214	8.65449	8.76916	0.151958	-0.151958	0.0307002	-0.121258	0.00688185	0.00297538	0.548365	0.0177663	0.00752262	0.00396345	0.574511	0.024916
P09528	Fth1	400034	399731	352816	1558331	1177942	1478790	254843	222295	248525	8.08678	7.9966	7.93303	10.2327	9.83859	9.93094	7.32276	7.23005	7.3678	8.91423	2.70276	2.00391	-2.70276	-0.698852	1.35e-205	1.43e-95	1.83e-163	8.07e-14	2.24e-204	1.64e-94	4.08e-162	2.67e-13
Q91YE6	Ipo9	518066	531309	468982	633597	625275	729181	717684	694730	674651	8.45979	8.40713	8.34365	8.93437	8.92488	8.91087	8.8165	8.87403	8.80855	8.7375	0.519104	0.519104	-0.090087	0.429017	7.55e-35	1.04e-32	0.0382042	6.69e-23	1.75e-34	3.95e-32	0.0457823	3.05e-22
Q93092	Taldo1	1673740	1893060	1656860	878477	895995	995261	1585820	1429195	1476970	10.1517	10.2402	10.1645	9.40581	9.44388	9.35967	9.9603	9.9147	9.93898	9.87813	0.782462	-0.782462	0.534586	-0.247876	7.09e-65	4.74e-65	1.74e-31	5.78e-08	2.67e-64	3.33e-64	5.42e-31	1.37e-07
Q9Z1Q5	Clic1	733125	814344	740730	517327	528219	599710	730701	689144	755532	8.96072	9.02321	9.00307	8.64189	8.68153	8.62886	8.84243	8.86238	8.97191	8.85387	0.344969	-0.344969	0.242438	-0.102531	4.81e-13	1.53e-13	2.07e-07	0.0279885	7.14e-13	3.32e-13	3.32e-07	0.0382578
Q9CXF4	Tbc1d15	546206	546666	551933	963431	918501	1136908	692089	634523	668740	8.5361	8.44823	8.57861	9.53899	9.47967	9.55164	8.7641	8.74325	8.79586	9.0034	1.00178	1.00178	-0.755876	0.245902	9.37e-113	2.36e-99	7.69e-58	1.6e-07	6.28e-112	2.85e-98	4.06e-57	3.65e-07
Q91ZA3	Pcca	321862	330242	314937	496242	487386	590318	361413	352889	348803	7.7731	7.7211	7.76918	8.58185	8.56546	8.60609	7.8268	7.89679	7.85683	8.11591	0.829912	0.829912	-0.724144	0.105769	4.47e-91	6.45e-74	6.76e-57	0.0196451	2.34e-90	5.33e-73	3.52e-56	0.0273654
P10605	Ctsb	462640	482970	434608	313993	305236	361548	281867	244504	243538	8.29655	8.26951	8.23383	7.92154	7.89032	7.89878	7.46816	7.36743	7.33856	7.89783	0.874393	-0.363251	-0.511142	-0.874393	4.11e-59	7.15e-12	5.92e-22	2.03e-60	1.41e-58	1.46e-11	1.49e-21	2.39e-59
Q9Z204	Hnrnpc	1195162	1280285	1152110	483292	451656	510156	1276087	1183508	1188652	9.66579	9.67597	9.64033	8.5437	8.45562	8.39553	9.6468	9.64257	9.62567	9.35173	1.19454	-1.19454	1.17214	-0.022397	1.9e-165	6.22e-139	5.61e-134	0.633303	2.25e-164	1.3e-137	8.89e-133	0.675904
P62918	Rpl8	790062	872093	748109	449953	412504	537923	906801	969470	836380	9.06862	9.12206	9.01737	8.44058	8.3248	8.472	9.15393	9.35477	9.11857	8.93852	0.799058	-0.656145	0.799058	0.142914	4.01e-32	2.37e-21	9.29e-31	0.037991	8.83e-32	6.59e-21	2.86e-30	0.0510315
Q62523	Zyx	322021	343980	315912	211932	211610	251825	776956	738187	758575	7.77381	7.7799	7.77364	7.35441	7.3618	7.37702	8.93098	8.96156	8.9777	8.19782	1.59244	-0.411345	1.59244	1.18109	0	3.4e-23	0	1.45e-174	0	9.95e-23	4.06e-307	1.2e-172
P34152	Ptk2	284647	315879	278381	250997	311145	298147	272000	247887	238818	7.59583	7.65695	7.59118	7.59848	7.91798	7.62062	7.41675	7.38726	7.31032	7.57623	0.347733	0.104907	-0.347733	-0.242826	0.000252	0.22749	6.45e-05	0.00523697	0.00029	0.252507	9.19e-05	0.00784755
Q61581	Igfbp7	147528	154980	152230	666400	688278	781643	79691	73591	68240	6.64765	6.62966	6.72037	9.0072	9.06338	9.01111	5.64564	5.63518	5.5031	7.80688	3.43137	2.36103	-3.43137	-1.07034	0	5e-324	0	2.7e-73	0	7.4e-322	0	4.12e-72
Q8CDG3	Vcpip1	338400	380587	326663	319048	334279	396806	458945	429862	459052	7.84539	7.9258	7.82192	7.94458	8.02144	8.03303	8.17147	8.18145	8.25307	8.02929	0.337394	0.135157	0.202237	0.337394	1.33e-09	0.0112273	0.000149	2.55e-10	1.81e-09	0.0142559	0.000207	7.04e-10
O88428	Papss2	106859	119360	112291	180268	199327	231683	309341	307570	327881	6.18237	6.2529	6.28136	7.12095	7.27553	7.25675	7.60235	7.69849	7.76759	7.16736	1.45159	0.979899	0.471686	1.45159	2.04e-81	2.38e-39	1.95e-10	1.81e-82	9.58e-81	1.06e-38	3.51e-10	3.39e-81
Q9CPR4	Rpl17	749393	822978	738368	478370	484264	557896	986962	933326	994568	8.99238	9.03843	8.99846	8.52894	8.55619	8.52459	9.27614	9.29995	9.36848	8.98868	0.778755	-0.473263	0.778755	0.305491	7.14e-76	8.89e-30	4.53e-77	2.35e-13	3.11e-75	3.15e-29	3.28e-76	7.62e-13
Q64324	Stxbp2	145279	166430	146091	311081	339628	390720	259362	263982	248110	6.62548	6.73249	6.66099	7.9081	8.04435	8.01073	7.34811	7.47801	7.36539	7.45073	1.3152	1.3152	-0.59055	0.724653	1.41e-81	1.42e-82	1.95e-18	7.55e-27	6.6e-81	1.34e-81	4.52e-18	3.89e-26
P62880	Gnb2	193619	195862	181237	316963	319550	369476	200891	174877	183872	7.03988	6.96741	6.972	7.93512	7.95643	7.93008	6.97956	6.88391	6.93312	7.36709	1.00786	0.947111	-1.00786	-0.0607498	8.71e-87	4.28e-58	2.13e-65	0.298612	4.32e-86	2.71e-57	1.3e-64	0.347773
Q91YM2	Arhgap35	226902	237566	230942	120573	114072	135528	271497	246292	275785	7.26873	7.2459	7.32165	6.54072	6.47034	6.48319	7.41408	7.37794	7.51796	7.12629	0.939486	-0.780704	0.939486	0.158782	1.63e-47	8.92e-32	5.08e-45	0.0163823	4.66e-47	3.32e-31	2.11e-44	0.0230793
Q6KAR6	Exoc3	180529	301918	167505	440936	391244	473776	280736	249271	167555	6.93889	7.59173	6.85832	8.41138	8.24846	8.2888	7.46236	7.39529	6.79905	7.67948	1.14923	1.14923	-1.06977	0.0794585	1.72e-09	5.21e-08	3.85e-07	0.703023	2.34e-09	9.13e-08	6.1e-07	0.741707
P68254	Ywhaq	489241	577124	474858	308154	359715	363701	274637	241658	249374	8.3772	8.52646	8.36162	7.89446	8.12725	7.90735	7.43067	7.35054	7.37272	7.99074	1.03865	-0.443325	-0.595325	-1.03865	4.56e-41	4.43e-09	3.67e-15	2.73e-42	1.17e-40	8.12e-09	7.59e-15	2.17e-41
Q7TNP2	Ppp2r1b	81049	85939	79567	24041	24074	29293	78674	77583	78646	5.78353	5.77896	5.78436	4.21438	4.22595	4.27323	5.62711	5.71139	5.70786	5.38401	1.54419	-1.54419	1.44454	-0.0996486	1.86e-119	1.25e-106	4.91e-94	0.147103	1.34e-118	1.66e-105	4.5e-93	0.181314
Q8VHR5	Gatad2b	215908	227753	212579	82580	76519	101524	205049	211055	203490	7.19707	7.18505	7.20212	5.99468	5.89428	6.06642	7.00912	7.15519	7.07937	6.8474	1.2079	-1.2079	1.0956	-0.112305	1.01e-66	2.23e-60	3.16e-50	0.122102	3.89e-66	1.46e-59	1.47e-49	0.15239
Q5ND34	Wdr81	21926	25563	24682	35193	36044	42992	24448	23984	25551	3.89738	4.02971	4.09566	4.76417	4.80823	4.82674	3.94094	4.01773	4.08587	4.32546	0.790038	0.790038	-0.783906	0.00613229	5.86e-22	7.74e-17	1.32e-16	0.94813	1.07e-21	1.89e-16	2.88e-16	0.956995
Q8BIJ7	Rufy1	81138	90469	88286	190660	204330	243170	106742	103849	106315	5.78511	5.85307	5.93438	7.20181	7.31129	7.32656	6.06728	6.13206	6.14276	6.55885	1.42214	1.42214	-1.16654	0.255604	6.54e-104	1.77e-84	3.79e-58	0.000364	3.95e-103	1.69e-83	2.02e-57	0.000624
Q62018	Ctr9	26530	31884	30145	21439	19666	20851	31993	29626	30272	4.17236	4.34848	4.38412	4.04913	3.93417	3.78279	4.32898	4.32252	4.33047	4.1975	0.401236	-0.378492	0.401236	0.0227444	0.000139	0.000329	0.000141	0.828831	0.000161	0.000468	0.000197	0.856068
Q9QZ05	Eif2ak4	6502	6990	5805	8648	6090	9721	5027	5506	5337	2.14371	2.15904	2.00759	2.73934	2.243	2.68186	1.65903	1.89475	1.82662	2.19339	0.774374	0.466127	-0.774374	-0.308247	1.25e-05	0.00480476	3.08e-06	0.0621226	1.5e-05	0.00631395	4.69e-06	0.0812914
Q9JKY5	Hip1r	5051	5245	4556	4778	4436	5922	4860	5441	5247	1.77941	1.7447	1.65807	1.88339	1.78583	1.96686	1.61029	1.87762	1.80208	1.79413	0.15235	0.15235	-0.113029	0.0393207	0.547088	0.291999	0.434228	0.785583	0.553327	0.319891	0.461158	0.818206
Q02819	Nucb1	1623561	1769060	1601193	815865	798553	925614	864560	749667	786217	10.1077	10.1425	10.1152	9.29914	9.27778	9.25501	9.08511	8.98382	9.02934	9.55638	1.08853	-0.844466	-0.244065	-1.08853	6.48e-159	1.27e-83	1.75e-08	1.97e-136	7.21e-158	1.21e-82	2.94e-08	8.9e-135
Q8BU33	Ilvbl	313975	319949	325564	838739	870730	1040639	671741	636551	651691	7.73731	7.67542	7.81706	9.33903	9.40262	9.42399	8.72105	8.74785	8.7586	8.77394	1.64457	1.64457	-0.646411	0.998162	3.2e-248	1.44e-249	7.73e-42	4.06e-96	6.76e-247	9.27e-248	3.05e-41	9.59e-95
Q8CFX1	H6pd	743372	795837	737201	607466	605474	716865	507599	455989	460381	8.98074	8.99005	8.99618	8.87361	8.87846	8.8863	8.31684	8.26657	8.25724	8.7482	0.708546	-0.109537	-0.599009	-0.708546	1.61e-86	0.0033878	2.21e-57	2.43e-79	7.96e-86	0.00449715	1.16e-56	4.24e-78
P07742	Rrm1	279844	285057	265571	491555	515174	595270	1422761	1338748	1458213	7.57128	7.50883	7.52322	8.56816	8.64545	8.61814	9.80377	9.82039	9.92054	8.96458	2.31447	1.07625	1.23822	2.31447	0	5.45e-114	2.56e-149	0	0	8.11e-113	4.76e-148	0
Q8VCW8	Acsf2	635109	686273	610020	635239	624170	736820	267578	241240	236622	8.75366	8.77636	8.72298	8.93811	8.92233	8.92591	7.39311	7.34804	7.297	8.49317	1.58221	0.177633	-1.58221	-1.40458	0	1.85e-05	1.33e-303	5.23e-242	0	2.82e-05	8.55e-302	7.64e-240
Q9R111	Gda	619643	698598	633926	1062692	1074540	1251865	639152	606009	753594	8.71809	8.80204	8.77843	9.68046	9.70604	9.6906	8.64931	8.67691	8.9682	9.14645	0.925786	0.925786	-0.920231	0.00555462	2.17e-44	1.55e-32	3.58e-32	0.942712	5.88e-44	5.89e-32	1.13e-31	0.952688
P84091	Ap2m1	763554	813439	751236	716441	758676	845492	567473	514321	531629	9.01939	9.02161	9.02338	9.11166	9.20388	9.12439	8.4777	8.44024	8.46483	8.90595	0.68621	0.125758	-0.68621	-0.560452	6.5e-67	0.00208538	9.84e-63	1.44e-42	2.5e-66	0.00281414	5.72e-62	1.15e-41
P17439	Gba	1522093	1687531	1567593	1117791	1060748	1300504	906998	770092	759684	10.0146	10.0744	10.0846	9.75339	9.6874	9.74559	9.15425	9.0226	8.97981	9.6715	1.00407	-0.32912	-0.674945	-1.00407	3.27e-74	1.43e-09	3.88e-35	8.03e-75	1.39e-73	2.68e-09	1.32e-34	1.25e-73
P81117	Nucb2	823993	889189	826407	644633	599046	747971	528264	469972	467345	9.12929	9.15006	9.16097	8.95929	8.86306	8.94758	8.37441	8.31015	8.2789	8.83764	0.825131	-0.222893	-0.602239	-0.825131	1.61e-76	5.95e-07	3.22e-41	2.4e-75	7.06e-76	9.92e-07	1.25e-40	3.8e-74
Q8K4Z5	Sf3a1	512348	561994	487176	306952	335977	372983	519442	468899	483589	8.44378	8.48813	8.39856	7.88882	8.02875	7.94371	8.35011	8.30685	8.32819	8.25712	0.489044	-0.489044	0.373582	-0.115462	6.68e-22	1.15e-21	2.63e-13	0.0236319	1.22e-21	3.22e-21	5.18e-13	0.0326533
O35114	Scarb2	386635	411498	407744	1242682	1281326	1475468	625837	564864	578232	8.03763	8.03846	8.14178	9.90619	9.95996	9.9277	8.61893	8.57548	8.58606	9.08761	1.85799	1.85799	-1.33784	0.520153	0	0	4.13e-192	2.05e-31	0	0	1.21e-190	1.22e-30
P12970	Rpl7a	1210247	1352202	1174468	768887	719597	927017	1495654	1490650	1543175	9.68389	9.75481	9.66805	9.21358	9.12758	9.25719	9.87585	9.97544	10.0022	9.65122	0.751743	-0.502295	0.751743	0.249448	7.9e-43	1.95e-20	1.83e-43	4.02e-06	2.08e-42	5.31e-20	7.39e-43	8.22e-06
Q8R180	Ero1l	693897	763823	706796	289935	294075	328125	391140	337157	353055	8.88138	8.93081	8.93541	7.80654	7.83658	7.75884	7.94083	7.83099	7.87431	8.29478	1.11507	-1.11507	0.0817537	-1.03332	4.5e-157	9.18e-118	0.0869868	9.43e-102	4.91e-156	1.43e-116	0.100553	2.52e-100
Q6A0A9	Fam120a	798752	869203	768170	430397	422302	495828	797112	752707	739823	9.0844	9.11727	9.05554	8.37648	8.35867	8.35444	8.96793	8.98966	8.94159	8.83814	0.722736	-0.722736	0.603305	-0.119432	1.23e-83	2.37e-77	1.28e-54	0.00198536	5.93e-83	2.09e-76	6.43e-54	0.00314993
Q99LC5	Etfa	855786	861506	806492	882957	843276	1040267	939312	877806	895412	9.18391	9.10444	9.12578	9.41315	9.3564	9.42348	9.20475	9.21148	9.21696	9.25335	0.259544	0.259544	-0.186904	0.0726402	1.25e-09	7e-10	8.92e-06	0.0841998	1.71e-09	1.33e-09	1.33e-05	0.107739
Q9CZW5	Tomm70a	485414	527160	460943	332748	340041	410659	542497	555655	501352	8.36587	8.39582	8.31871	8.00524	8.0461	8.08254	8.41276	8.55176	8.38024	8.29543	0.405217	-0.315508	0.405217	0.0897089	4.27e-13	1.53e-08	3.8e-13	0.107303	6.36e-13	2.73e-08	7.42e-13	0.135211
Q80U93	Nup214	132031	144608	127633	97574	92568	111160	150685	125117	125718	6.48753	6.52972	6.46612	6.23538	6.16898	6.19723	6.56468	6.40085	6.38461	6.38836	0.293917	-0.293917	0.251586	-0.0423307	6.29e-05	4.01e-05	0.000437	0.553768	7.39e-05	5.99e-05	0.000594	0.602413
P39061	Col18a1	823190	899113	791846	50836	31506	36333	60983	24637	25103	9.12788	9.16608	9.09934	5.29473	4.61409	4.58395	5.25963	4.05648	4.06035	7.67698	4.55379	-4.2614	-0.29239	-4.55379	5.8e-60	5.93e-34	0.341186	1.63e-37	2.01e-59	2.32e-33	0.368573	1.15e-36
Q8BMG7	Rab3gap2	434211	467603	420749	460474	466268	563422	420618	396099	398012	8.20505	8.22286	8.18708	8.47393	8.50155	8.53881	8.04566	8.06343	8.04722	8.26651	0.452884	0.29994	-0.452884	-0.152944	1.53e-27	7.09e-13	2.62e-27	0.00025	3.08e-27	1.51e-12	7.41e-27	0.000436
Q99JX4	Eif3m	368069	376371	349758	331011	316305	361657	587155	533207	564990	7.96663	7.90973	7.92048	7.99769	7.94171	7.89922	8.52689	8.49227	8.55264	8.16185	0.591653	0.0142737	0.577379	0.591653	2.91e-46	0.764016	9.87e-34	2.51e-35	8.17e-46	0.78342	3.26e-33	1.69e-34
Q6R0H7	Gnas	410730	431669	403085	720390	754169	852574	422399	380715	417171	8.12485	8.1075	8.1252	9.11959	9.19528	9.13642	8.05175	8.00629	8.11505	8.53532	1.09241	1.03159	-1.09241	-0.0608187	1.05e-184	6.54e-122	3.9e-136	0.162002	1.52e-183	1.09e-120	6.5e-135	0.198496
Q3UEB3	Puf60	567880	601973	536055	348878	362706	381519	747978	705337	709612	8.59224	8.58727	8.5365	8.07353	8.13919	7.97635	8.87614	8.89589	8.88144	8.54556	0.819952	-0.507663	0.819952	0.31229	2.6e-63	5.89e-26	1.94e-64	8.42e-11	9.53e-63	1.87e-25	1.17e-63	2.4e-10
Q99MD9	Nasp	268888	288062	255616	105804	89360	101963	784889	750284	779678	7.51366	7.52395	7.4681	6.3522	6.11809	6.07264	8.94564	8.98501	9.01729	7.98508	2.79669	-1.31585	2.79669	1.48083	2.74e-301	5.78e-70	1.05e-279	1.82e-87	8.66e-300	4.47e-69	5.41e-278	3.8e-86
P50518	Atp6v1e1	420329	461361	354757	190908	185550	210910	226301	237228	217784	8.15818	8.20347	7.94095	7.20369	7.1722	7.12122	7.15139	7.32385	7.17731	7.56492	0.939238	-0.939238	0.0534347	-0.885803	2.81e-39	2.58e-30	0.511497	3.39e-27	7.01e-39	9.36e-30	0.537928	1.77e-26
Q8BFY9	Tnpo1	512111	515281	461688	404936	382877	437023	541705	509218	506634	8.44311	8.36293	8.32104	8.2885	8.21727	8.1723	8.41065	8.42586	8.39536	8.34022	0.183858	-0.149769	0.183858	0.0340888	0.000549	0.00284788	0.00025	0.496941	0.000625	0.00380074	0.000345	0.547064
Q8C0E3	Trim47	182362	213664	175037	231982	231921	292889	183276	169917	167059	6.95346	7.09292	6.92178	7.48482	7.49403	7.59495	6.84717	6.8424	6.79477	7.14675	0.697165	0.534147	-0.697165	-0.163018	1.65e-24	5.34e-14	1.13e-22	0.0213526	3.14e-24	1.18e-13	2.89e-22	0.0296523
Q60605	Myl6	1285641	1386145	1289404	1541699	1523478	1878912	1656057	1602655	1593847	9.77107	9.79058	9.80275	10.2173	10.2097	10.2764	10.0228	10.08	10.0489	10.0361	0.446573	0.446573	-0.184029	0.262544	1.23e-24	1.11e-25	1.53e-05	6.96e-10	2.35e-24	3.51e-25	2.25e-05	1.87e-09
O88322	Nid2	136346	154206	158936	561083	585715	728998	111512	105161	107571	6.53393	6.62243	6.78257	8.75902	8.83059	8.91051	6.13035	6.15017	6.1597	7.70932	2.68791	2.1847	-2.68791	-0.503211	0	1.78e-181	3.15e-263	5.64e-12	0	6.17e-180	1.43e-261	1.71e-11
Q9DBE9	Ftsj3	183550	189369	183823	163062	165765	194150	335904	310565	316163	6.96283	6.91878	6.99244	6.97623	7.00953	7.00177	7.7212	7.71247	7.71508	7.2677	0.757925	0.0375851	0.72034	0.757925	3.51e-52	0.508391	1.77e-36	3.68e-40	1.08e-51	0.538729	6.22e-36	2.78e-39
Q60902	Eps15l1	375556	398526	361011	250274	247026	293956	266243	255748	261144	7.99569	7.99225	7.96616	7.59432	7.58505	7.6002	7.38589	7.4323	7.43926	7.68554	0.565418	-0.391555	-0.173863	-0.565418	2.38e-31	2.08e-15	0.000419	2.58e-30	5.16e-31	4.81e-15	0.00057	1.51e-29
Q8BH74	Nup107	248027	262319	242203	143594	155275	175829	283579	268106	268850	7.39715	7.3889	7.39034	6.79281	6.91522	6.85877	7.4769	7.50038	7.48121	7.2704	0.629736	-0.53567	0.629736	0.0940656	8.68e-28	2.63e-19	5.1e-26	0.113597	1.76e-27	6.92e-19	1.4e-25	0.142527
P62874	Gnb1	592523	641822	582915	433663	456838	498592	275447	231455	232179	8.65353	8.67975	8.6574	8.38738	8.47207	8.36246	7.43492	7.28831	7.26965	8.23908	1.33073	-0.255537	-1.07519	-1.33073	2.77e-122	6.84e-06	3.14e-78	1.75e-117	2.07e-121	1.06e-05	2.32e-77	6.31e-116
Q9R1C7	Prpf40a	178809	192469	179012	91856	82530	101448	201754	184338	185968	6.92508	6.9422	6.95418	6.14826	6.00338	6.06534	6.98575	6.95993	6.94947	6.71483	0.89158	-0.866986	0.89158	0.0245943	5.09e-49	1.84e-39	1.34e-41	0.707075	1.49e-48	8.21e-39	5.24e-41	0.745349
P62717	Rpl18a	428217	479540	419849	279639	266615	320961	515911	489499	460386	8.185	8.25923	8.18399	7.75438	7.69515	7.72699	8.34027	8.36888	8.25726	8.10848	0.597198	-0.48413	0.597198	0.113069	3.23e-33	2.03e-21	1.14e-31	0.026093	7.24e-33	5.66e-21	3.58e-31	0.0357851
Q3UPH7	Arhgef40	115452	108161	104600	415846	263895	290687	74226	67252	81259	6.29395	6.11076	6.179	8.32686	7.68036	7.58406	5.54315	5.50523	5.75501	6.91244	2.2977	1.70652	-2.2977	-0.59118	1.68e-43	1.33e-21	2.13e-36	0.000706	4.48e-43	3.71e-21	7.46e-36	0.00117708
P28741	Kif3a	57115	56826	57832	72603	64753	83600	50356	49894	46217	5.2786	5.1822	5.32406	5.80891	5.65341	5.78617	4.98339	5.07452	4.94091	5.37237	0.750434	0.488298	-0.750434	-0.262136	4.86e-20	2.29e-09	5.5e-20	0.00131642	8.51e-20	4.25e-09	1.32e-19	0.00213011
P97496	Smarcc1	81679	90173	74940	33185	28753	35844	228718	218118	229741	5.7947	5.84834	5.69793	4.67942	4.48218	4.5644	7.16672	7.20268	7.25442	6.24025	2.63078	-1.20406	2.63078	1.42673	1.38e-250	7.39e-55	1.28e-232	1.08e-75	2.97e-249	4.45e-54	5.06e-231	1.73e-74
Q8K0V4	Cnot3	72879	74661	72192	48220	49815	56494	74843	71044	77493	5.63023	5.576	5.64403	5.21852	5.27505	5.22077	5.55509	5.58436	5.68655	5.49895	0.378708	-0.378708	0.37143	-0.00727757	1.21e-08	8.62e-08	1.51e-07	0.917908	1.6e-08	1.5e-07	2.44e-07	0.932555
Q8CG19	Ltbp1	80179	86334	80110	131630	144470	165340	65165	63406	58676	5.76796	5.78558	5.79417	6.6673	6.81116	6.77003	5.35532	5.42027	5.28526	6.08503	1.39609	0.968149	-1.39609	-0.427945	1.16e-97	4.24e-44	4.81e-88	5.72e-10	6.55e-97	2.08e-43	4.14e-87	1.55e-09
O88522	Ikbkg	88316	85615	86714	94524	85785	104494	89063	82999	81179	5.90741	5.77351	5.90846	6.18956	6.05919	6.10802	5.80605	5.80874	5.75359	5.93177	0.330244	0.255433	-0.330244	-0.0748114	4.1e-06	0.000272	2.54e-06	0.286082	5.02e-06	0.000389	3.89e-06	0.334357
Q8CHC4	Synj1	80767	88444	80192	49769	51579	57558	61834	55035	53384	5.7785	5.82041	5.79565	5.26413	5.32525	5.24769	5.27962	5.216	5.1489	5.45566	0.58246	-0.51889	-0.0635702	-0.58246	3.92e-19	2.4e-13	0.368491	2.09e-16	6.76e-19	5.19e-13	0.396174	7.77e-16
P15208	Insr	95797	108444	87937	218560	232571	272701	84046	80260	85642	6.02471	6.11453	5.92866	7.39884	7.49806	7.49192	5.7224	5.76033	5.83081	6.62573	1.69177	1.43902	-1.69177	-0.252757	1.58e-140	2.97e-80	1.22e-108	0.000687	1.47e-139	2.72e-79	1.36e-107	0.00114667
Q8BQZ4	Ralgapb	99202	105693	89922	37415	39568	45392	57146	67615	55736	6.0751	6.07746	5.96087	4.8525	4.9428	4.90511	5.16587	5.51299	5.2111	5.49352	1.13821	-1.13821	0.404443	-0.733771	1.78e-30	1.73e-29	5.13e-05	2.41e-13	3.77e-30	6.1e-29	7.35e-05	7.8e-13
Q8BTI9	Pik3cb	41499	42573	42832	35645	30291	37222	59201	57251	69218	4.81781	4.76559	4.89088	4.78259	4.55736	4.61883	5.21684	5.27295	5.52363	4.97262	0.688	-0.169592	0.688	0.518407	8.67e-11	0.112845	1.5e-10	1.32e-06	1.22e-10	0.130142	2.72e-10	2.81e-06
P58854	Tubgcp3	28671	27775	21245	18959	17366	20411	27896	26300	27167	4.28433	4.14944	3.87932	3.87177	3.75474	3.75202	4.13128	4.15072	4.17435	4.02892	0.358298	-0.320113	0.358298	0.0381851	0.00396236	0.00615874	0.00217442	0.743509	0.00437268	0.00802105	0.00284013	0.779123
Q61194	Pik3c2a	77998	73680	69564	23807	26434	30454	85833	77614	74791	5.72817	5.55692	5.59053	4.20027	4.36086	4.3293	5.75275	5.71196	5.63535	5.33537	1.40236	-1.32865	1.40236	0.073717	2.4e-68	1.05e-54	1.59e-60	0.378925	9.39e-68	6.29e-54	8.81e-60	0.431097
Q8R146	Apeh	630983	683695	636478	1318208	1345795	1557754	607901	553571	598246	8.74426	8.77093	8.78423	9.99132	10.0308	10.006	8.57698	8.54634	8.63515	9.26888	1.42282	1.24289	-1.42282	-0.179937	6.4305e-319	1.72e-188	3.43e-244	1.7e-05	2.202339e-317	6.63e-187	1.43e-242	3.29e-05
Q8VHE0	Sec63	663124	677280	639854	384741	364721	448872	706100	656046	660130	8.81594	8.75733	8.79186	8.2147	8.14718	8.2109	8.79302	8.79137	8.77716	8.61506	0.597314	-0.597314	0.595942	-0.00137204	1.57e-64	3.86e-52	6.53e-52	0.972053	5.86e-64	2.21e-51	3.12e-51	0.977367
O09131	Gsto1	821916	925257	822113	1697028	1842457	2047654	1044137	1022577	1044009	9.12565	9.20743	9.15346	10.3557	10.484	10.4005	9.35739	9.43171	9.43847	9.76924	1.2518	1.2518	-1.00472	0.247077	1.05e-158	8.04e-132	1.67e-86	9.96e-07	1.16e-157	1.51e-130	1.4e-85	2.15e-06
Q8CHH9	2021-09-08	595496	656483	578648	799850	817437	973798	419986	418159	410851	8.66075	8.71233	8.6468	9.27054	9.3115	9.32822	8.04349	8.14163	8.09303	8.77408	1.21035	0.63005	-1.21035	-0.580305	7.59e-171	4.07e-48	5.35e-169	4.1e-41	9.4e-170	2.18e-47	1.3e-167	3.16e-40
Q9CZ30	Ola1	615283	633651	612935	687611	644281	791104	935778	902034	957156	8.70791	8.66126	8.72985	9.0524	8.96808	9.02846	9.19931	9.25076	9.31317	9.00834	0.555207	0.316794	0.238413	0.555207	2.05e-31	1.09e-11	3.12e-07	1.43e-32	4.45e-31	2.21e-11	4.96e-07	8.85e-32
O70309	Itgb5	268423	288480	279589	1149765	1188523	1428514	231165	217265	219087	7.51117	7.52605	7.59743	9.79408	9.85149	9.88104	7.18207	7.19703	7.18592	8.70372	2.6543	2.29728	-2.6543	-0.357019	0	0	0	4.06e-17	0	0	0	1.56e-16
Q8R3B1	Plcd1	518319	575853	500998	304227	302466	344677	485903	451772	454615	8.4605	8.52328	8.43892	7.87596	7.87716	7.82984	8.25382	8.25317	8.23906	8.21661	0.613528	-0.613528	0.387545	-0.225982	3.4e-42	4.34e-43	2.99e-18	3.66e-07	8.83e-42	2.11e-42	6.87e-18	8.15e-07
Q9QZD9	Eif3i	611173	626904	566128	440334	438427	511157	799604	749794	752046	8.69824	8.64582	8.61525	8.40941	8.41273	8.39836	8.97243	8.98407	8.96523	8.69688	0.567087	-0.246665	0.567087	0.320423	4.61e-48	1.74e-10	1.6e-48	1.13e-16	1.33e-47	3.39e-10	7.16e-48	4.26e-16
P14206	Rpsa	1268163	1370132	1260528	831368	829734	931634	1525347	1378123	1472688	9.75133	9.77382	9.77007	9.3263	9.33304	9.26436	9.90421	9.86221	9.93479	9.67948	0.592484	-0.45688	0.592484	0.135604	5.82e-45	1.32e-26	1.78e-43	0.00149825	1.6e-44	4.25e-26	7.21e-43	0.00241021
O88544	Cops4	543433	595365	530482	591791	613124	704765	696972	649309	693370	8.52876	8.57135	8.52142	8.8359	8.89657	8.86174	8.77425	8.77648	8.84804	8.74188	0.324269	0.324269	-0.0649519	0.259317	2.06e-15	4.37e-15	0.115756	3.49e-10	3.24e-15	9.99e-15	0.132269	9.53e-10
P61161	Actr2	506667	545994	500678	529169	589826	647456	471140	431982	461182	8.4277	8.44646	8.438	8.67454	8.84068	8.73938	8.2093	8.18855	8.25975	8.4868	0.533648	0.315751	-0.533648	-0.217896	3.91e-26	2.41e-10	1.22e-26	1.23e-05	7.65e-26	4.67e-10	3.41e-26	2.41e-05
Q9DBF1	Aldh7a1	275995	293576	279286	434339	466121	502572	541806	520882	540147	7.5513	7.55131	7.59586	8.38963	8.5011	8.37393	8.41092	8.45853	8.48776	8.2014	0.886443	0.856359	0.0300842	0.886443	7.35e-79	2.73e-62	0.555536	1.5e-66	3.33e-78	1.85e-61	0.581166	2.02e-65
P47857	Pfkm	416200	445173	414559	524384	551674	637710	525461	478744	517476	8.14393	8.15194	8.1657	8.66143	8.74421	8.7175	8.36673	8.33683	8.4259	8.43113	0.554239	0.554239	-0.331159	0.223079	1.75e-36	1.04e-36	3.54e-14	3.28e-07	4.17e-36	4.35e-36	7.12e-14	7.35e-07
P62908	Rps3	813379	839344	768711	513504	500967	582096	964260	865766	910482	9.11058	9.06684	9.05656	8.63118	8.60511	8.58585	9.24257	9.19155	9.24104	8.99349	0.617749	-0.470685	0.617749	0.147064	2.72e-55	6.71e-32	1.56e-53	0.000233	8.81e-55	2.51e-31	7.68e-53	0.000407
Q91Z67	Srgap2	328797	348680	309662	306107	292180	366306	279075	259981	261975	7.80385	7.79948	7.74481	7.88485	7.82725	7.91765	7.4538	7.45598	7.44384	7.71502	0.425849	0.0941006	-0.425849	-0.331748	1.37e-16	0.0685635	1.91e-16	1.42e-10	2.22e-16	0.0804932	4.13e-16	3.97e-10
P26618	Pdgfra	217077	224178	225035	575245	650805	722693	417586	390179	377309	7.20486	7.16222	7.28427	8.79499	8.98262	8.89798	8.03522	8.04171	7.97016	8.20203	1.67589	1.67589	-0.877838	0.798052	2.45e-167	4.22e-163	7.84e-48	6.49e-40	2.94e-166	1.13e-161	3.47e-47	4.87e-39
Q8VD65	Pik3r4	119104	117809	105818	105563	94691	121709	100095	86514	94010	6.33888	6.23403	6.19571	6.34891	6.20169	6.32803	5.97452	5.86858	5.9653	6.17162	0.35741	0.0368544	-0.35741	-0.320556	9.86e-07	0.617274	1.3e-06	1.41e-05	1.23e-06	0.644937	2.01e-06	2.75e-05
P25976	Ubtf	228181	223327	201606	190507	178806	264333	319650	322174	314355	7.27684	7.15673	7.12566	7.20065	7.11879	7.44695	7.64964	7.76541	7.70681	7.40496	0.520167	0.0744264	0.44574	0.520167	2.31e-09	0.411369	9.07e-07	1.02e-08	3.12e-09	0.441603	1.41e-06	2.56e-08
Q9WUA3	Pfkp	350366	372714	340317	351849	341035	397923	384497	371569	388761	7.89552	7.89564	7.881	8.08577	8.05031	8.03708	7.91612	7.9712	8.0133	7.97363	0.167128	0.167128	-0.090446	0.0766824	0.00230545	0.000506	0.0597639	0.110471	0.00256414	0.000709	0.0701625	0.138921
Q8BGW1	Fto	267994	270799	240036	134475	135867	157725	322877	301084	300607	7.50886	7.4348	7.37737	6.69815	6.72259	6.70201	7.66413	7.66774	7.64229	7.32288	0.950478	-0.733728	0.950478	0.21675	1.68e-57	2.36e-34	4.39e-56	0.000284	5.64e-57	9.29e-34	2.25e-55	0.000492
P26516	Psmd7	407618	417907	384927	368855	331314	432768	463395	450859	390172	8.11388	8.06076	8.0587	8.15386	8.00859	8.15819	8.18539	8.25025	8.01852	8.11408	0.0766469	0.0305338	0.0461131	0.0766469	0.538849	0.660231	0.506761	0.269828	0.545217	0.686209	0.533398	0.317077
Q9Z1R2	Bag6	147358	150486	148981	140015	123991	152725	197475	189978	197661	6.64598	6.5872	6.68925	6.75639	6.59063	6.65553	6.95482	7.00341	7.03744	6.77922	0.357537	0.02772	0.329817	0.357537	1.12e-07	0.696949	3.67e-06	5.24e-07	1.45e-07	0.720002	5.57e-06	1.15e-06
Q99020	Hnrnpab	791142	883274	782840	391051	385361	415353	935137	878642	912982	9.07059	9.14044	9.08284	8.23817	8.2266	8.09893	9.19832	9.21285	9.245	8.90273	1.0296	-0.90902	1.0296	0.120578	6.93e-108	6.61e-77	1.07e-97	0.0130554	4.36e-107	5.75e-76	1.03e-96	0.0186579
Q8BML1	Mical2	539969	583420	530870	233792	236156	263698	451378	423677	422140	8.51953	8.54211	8.52248	7.49604	7.52013	7.44348	8.14748	8.16054	8.13213	8.1154	1.04118	-1.04118	0.659868	-0.38131	4.09e-118	3e-119	1.34e-49	9.2e-18	2.9e-117	4.79e-118	6.15e-49	3.58e-17
Q3B7Z2	Osbp	383716	414596	382334	495762	508267	596697	426927	392616	389324	8.0267	8.04928	8.04895	8.58046	8.62598	8.62159	8.06714	8.05069	8.01538	8.25758	0.567807	0.567807	-0.564923	0.00288454	1.07e-55	1.35e-41	3.4e-41	0.945112	3.5e-55	6.32e-41	1.32e-40	0.954724
P53995	Anapc1	180829	186052	178119	151403	196572	184226	213535	188317	209128	6.94128	6.89328	6.94696	6.8692	7.25545	6.92607	7.06762	6.99074	7.1188	7.00597	0.132635	0.0998144	0.0328207	0.132635	0.397295	0.324616	0.745995	0.190589	0.404131	0.353943	0.766207	0.230901
D3YZP9	Ccdc6	122996	104512	99745	86516	80643	96550	191352	149639	156047	6.38527	6.06124	6.11044	6.06185	5.97001	5.99395	6.90938	6.65906	6.69639	6.35691	0.750097	-0.183704	0.750097	0.566393	1e-13	0.0738002	3.79e-13	3.85e-08	1.51e-13	0.0863553	7.4e-13	9.26e-08
Q9R190	Mta2	344982	375310	329355	144694	142699	160461	464740	428634	438469	7.87318	7.90566	7.83376	6.80382	6.79337	6.72682	8.18957	8.17732	8.18689	7.72475	1.40954	-1.09611	1.40954	0.313436	4.07e-164	6.68e-99	5.88e-160	1.03e-09	4.72e-163	7.99e-98	1.25e-158	2.74e-09
Q9CZJ2	Hspa12b	486080	490660	470470	138624	130947	142292	180560	160978	172931	8.36785	8.2923	8.34822	6.74199	6.66938	6.55345	6.82563	6.76444	6.84461	7.48254	1.67947	-1.67947	0.154958	-1.52451	1.06e-185	1.01e-135	0.0188768	3.44e-113	1.53e-184	2.03e-134	0.0232035	1.09e-111
O35218	Cpsf2	171467	178880	167951	73987	65295	87852	178684	158710	158268	6.86459	6.83657	6.86216	5.83615	5.66544	5.85774	6.81056	6.74397	6.71678	6.54032	1.06551	-1.06551	0.968657	-0.0968488	3.62e-52	4.96e-47	2.59e-39	0.185458	1.12e-51	2.6e-46	9.68e-39	0.225015
O08784	Tcof1	91097	95310	86156	86349	72828	95280	272820	278277	264538	5.95213	5.92828	5.89914	6.05906	5.82296	5.97484	7.4211	7.5541	7.45789	6.64996	1.55211	0.0288914	1.52322	1.55211	9.63e-120	0.713791	7.25e-80	9.95e-83	6.98e-119	0.735565	5.5e-79	1.87e-81
Q3URD3	Slmap	78937	78329	69873	77996	89383	96676	80497	76538	84781	5.74543	5.6452	5.59693	5.91228	6.11847	5.99583	5.66016	5.69182	5.81623	5.80799	0.347499	0.347499	-0.287031	0.0604681	2.3e-05	1.89e-05	0.000409	0.456222	2.75e-05	2.88e-05	0.000556	0.508438
P58771	Tpm1	167405	178666	173289	395480	425105	494234	613797	580890	582398	6.83	6.83484	6.9073	8.25441	8.36821	8.34979	8.59091	8.61584	8.59642	8.10327	1.74328	1.46718	0.276099	1.74328	5.81e-260	1.06e-178	4.41e-08	1.54e-247	1.33e-258	3.48e-177	7.28e-08	2.47e-245
Q9QUJ7	Acsl4	204455	219781	197753	188638	202797	236919	357789	343186	354117	7.11844	7.13364	7.09782	7.18643	7.30043	7.28899	7.81226	7.85656	7.87864	7.44472	0.732706	0.142812	0.589894	0.732706	3.94e-40	0.0150759	1.39e-23	2.33e-35	9.94e-40	0.0189153	3.62e-23	1.57e-34
Q61704	Itih3	148809	174131	175201	782150	825220	911730	73945	64870	73842	6.66012	6.79775	6.92313	9.23825	9.32517	9.2332	5.53767	5.4532	5.61693	8.01015	3.72868	2.46851	-3.72868	-1.26017	0	1.66e-216	0	2.94e-62	0	8.24e-215	0	3.63e-61
P48437	Prox1	261985	287030	259020	100946	88713	90733	42907	16478	16634	7.47614	7.51878	7.48718	6.28439	6.10761	5.9043	4.75244	3.4762	3.46663	6.46815	3.46034	-1.38706	-2.07328	-3.46034	3.68e-26	3.99e-06	1.47e-11	1.87e-26	7.2e-26	6.3e-06	2.75e-11	9.46e-26
Q3UJD6	Usp19	119948	126795	109291	63685	66961	85348	106862	97934	93227	6.34907	6.34007	6.24229	5.61984	5.70179	5.81603	6.0689	6.04746	5.95323	6.03719	0.596466	-0.596466	0.309247	-0.287218	3.11e-14	3.24e-15	4.2e-05	0.000141	4.76e-14	7.46e-15	6.05e-05	0.000252
Q60676	Ppp5c	167264	199826	179769	157349	156558	175595	186638	187967	154607	6.82878	6.99632	6.96026	6.92478	6.92709	6.85685	6.87339	6.98805	6.68302	6.89606	0.0766486	-0.0269674	-0.0496812	-0.0766486	0.685617	0.762891	0.578365	0.391197	0.690063	0.782428	0.604157	0.442928
O54962	Banf1	201106	216584	194950	303680	294705	359930	278461	287609	259275	7.09461	7.1125	7.07722	7.87336	7.83966	7.89231	7.45062	7.60168	7.4289	7.52071	0.773759	0.773759	-0.372809	0.40095	2.74e-33	2.24e-34	3.25e-09	1.98e-10	6.15e-33	8.84e-34	5.62e-09	5.51e-10
Q68FL4	Ahcyl2	34957	37849	35002	80765	86102	98716	39051	38556	39073	4.57032	4.59591	4.59963	5.96261	6.06451	6.02595	4.61658	4.70261	4.69866	5.25286	1.42963	1.42963	-1.34515	0.0844726	1.71e-113	2.19e-82	1.78e-73	0.247241	1.16e-112	2.07e-81	1.21e-72	0.29303
P42703	Lifr	24246	22022	22909	58796	69458	90613	44641	43014	45791	4.04248	3.8146	3.98811	5.5046	5.75461	5.90239	4.80959	4.86046	4.92755	5.02555	1.77815	1.77815	-0.86309	0.915058	1.21e-51	9.59e-52	5.72e-14	1.81e-15	3.71e-51	5.44e-51	1.14e-13	6.41e-15
Q6TXD4	Dnmbp	70971	76482	68710	40529	43751	48781	65317	63332	56223	5.59196	5.61077	5.57271	4.96784	5.08778	5.00899	5.35868	5.41858	5.22365	5.33541	0.569504	-0.569504	0.313526	-0.255979	9.15e-12	1e-12	8.38e-05	0.0013091	1.32e-11	2.12e-12	0.000118	0.00211896
Q6P5D3	Dhx57	43293	47618	37761	32204	30301	34077	34958	33547	31459	4.87887	4.92716	4.70909	4.63613	4.55783	4.49147	4.45685	4.50183	4.38596	4.62743	0.392373	-0.278368	-0.114006	-0.392373	0.000101	0.00336868	0.229663	3.63e-05	0.000118	0.00447416	0.25401	6.82e-05
Q02384	Sos2	30405	33264	29092	29128	34867	37690	53657	43789	37274	4.36904	4.40961	4.33282	4.49129	4.76033	4.63685	5.07499	4.88622	4.63066	4.64133	0.504507	0.262832	0.241674	0.504507	0.000266	0.0342992	0.0515585	4.99e-05	0.000306	0.0414832	0.0609328	9.26e-05
Q148V8	Fam83h	10924	12394	13542	12624	13829	14467	15227	14003	16789	2.89225	2.9853	3.22964	3.28506	3.42617	3.25545	3.25786	3.24139	3.48001	3.2388	0.287755	0.281313	0.00644256	0.287755	0.0491164	0.0336587	0.961159	0.0297752	0.0519072	0.0407581	0.964265	0.0405661
Q8BMI0	Fbxo38	18273	22197	16614	11089	12894	16469	11472	8738	10160	3.63445	3.82602	3.5246	3.09802	3.32518	3.44243	2.84935	2.56104	2.7554	3.28027	0.940236	-0.371553	-0.568683	-0.940236	2.99e-10	0.00839107	5.72e-05	3.6e-11	4.15e-10	0.0108234	8.18e-05	1.05e-10
P97789	Xrn1	14360	14945	16050	12470	9417	11217	11225	12455	12493	3.2868	3.25532	3.47477	3.26736	2.87182	2.88837	2.81795	3.07238	3.05362	3.12572	0.356396	-0.321222	-0.0351743	-0.356396	0.0269094	0.029924	0.811948	0.0160148	0.0287629	0.0364579	0.826935	0.0226
Q8BMQ2	Gtf3c4	38730	37280	38760	32574	26914	27276	50090	45190	45830	4.71818	4.57405	4.74676	4.65261	4.38683	4.17031	4.97575	4.93165	4.92878	4.69751	0.528817	-0.264881	0.528817	0.263936	9.82e-05	0.0313014	1.78e-05	0.0318564	0.000115	0.0380614	2.62e-05	0.0431765
Q80TR8	Vprbp	36960	41270	35025	19713	18762	21786	54010	53230	52490	4.6507	4.72074	4.60058	3.92804	3.86629	3.84608	5.08445	5.16789	5.12453	4.64205	1.24548	-0.777654	1.24548	0.467828	1.18e-47	2.14e-20	6.73e-49	2.18e-08	3.37e-47	5.82e-20	3.04e-48	5.32e-08
Q9CQ65	Mtap	909121	1042437	904360	834832	851986	988114	904001	872939	878407	9.27113	9.37946	9.29102	9.3323	9.37122	9.34927	9.14947	9.20345	9.1893	9.28403	0.170095	0.0363738	-0.170095	-0.133721	0.000322	0.413177	0.00013	0.00263077	0.00037	0.443257	0.000182	0.00409414
P24270	Cat	786679	854629	773095	959907	962871	1108892	622473	583316	581653	9.06243	9.09287	9.06476	9.5337	9.54773	9.51564	8.61116	8.62185	8.59457	9.12048	0.923182	0.458995	-0.923182	-0.464186	7.17e-129	9.56e-34	2.28e-129	1.84e-34	5.86e-128	3.71e-33	3.38e-128	1.2e-33
Q9Z2U0	Psma7	1187887	1241290	1133024	1197351	1276541	1382095	1090426	1065880	1089938	9.65698	9.63134	9.61623	9.85258	9.95456	9.83338	9.41997	9.49155	9.50059	9.67234	0.410013	0.246212	-0.410013	-0.163801	1.23e-16	3.7e-07	2.75e-17	0.000716	1.98e-16	6.23e-07	6.09e-17	0.00119392
Q8BRH0	Tmtc3	354530	398348	347887	230680	233947	265419	453954	428072	443627	7.91257	7.9916	7.91274	7.4767	7.50657	7.45287	8.15569	8.17543	8.20376	7.89396	0.699549	-0.460575	0.699549	0.238974	2.95e-44	1.6e-20	6.08e-45	1.39e-06	7.97e-44	4.37e-20	2.52e-44	2.95e-06
Q8R0G9	Nup133	278136	281826	243975	199551	225164	232801	294051	254135	263833	7.56245	7.49238	7.40085	7.26757	7.45137	7.26369	7.52921	7.42317	7.45404	7.43052	0.156507	-0.156507	0.139266	-0.0172415	0.0773808	0.0380697	0.0649344	0.819211	0.0809507	0.0458091	0.0759454	0.847895
Q9CQA3	Sdhb	968230	1081304	962442	1055982	1138013	1318736	1003068	928066	895001	9.36201	9.43227	9.38082	9.67132	9.78884	9.76568	9.29949	9.2918	9.2163	9.48241	0.473151	0.350828	-0.473151	-0.122322	5.49e-23	8.86e-13	6.01e-22	0.0126112	1.02e-22	1.88e-12	1.51e-21	0.0180847
Q9EQH2	Erap1	405897	422455	411507	377533	373539	446117	536448	488563	512315	8.10777	8.07637	8.15504	8.18741	8.18165	8.20202	8.39659	8.36612	8.41144	8.2366	0.278085	0.0769659	0.201119	0.278085	2.23e-10	0.0758065	3.51e-06	1.44e-10	3.11e-10	0.0886194	5.33e-06	4.04e-10
Q9DC69	Ndufa9	488502	579585	507742	360364	411789	458612	437756	414293	370153	8.37502	8.53259	8.45821	8.12026	8.3223	8.24187	8.10327	8.12823	7.94253	8.25837	0.396384	-0.22619	-0.170194	-0.396384	2.58e-07	0.00178587	0.0187312	4.54e-08	3.29e-07	0.00242444	0.0230319	1.09e-07
Q99JF8	Psip1	535940	601793	562386	297801	281994	352862	712215	719486	672198	8.50873	8.58684	8.60568	7.84516	7.77606	7.8637	8.80546	8.92454	8.8033	8.47413	1.01676	-0.738892	1.01676	0.277864	7.66e-86	3.72e-46	5.49e-85	7.06e-08	3.76e-85	1.91e-45	4.5e-84	1.66e-07
O89051	Itm2b	86006	100900	117131	1369722	1398687	1624141	77018	81806	79070	5.86917	6.0105	6.34224	10.0466	10.0864	10.0662	5.59642	5.78785	5.71562	8.63466	4.36439	3.97866	-4.36439	-0.385731	0	6.09e-254	3.19e-294	0.000203	0	4.38e-252	1.93e-292	0.000358
Q99LX0	Park7	614195	634098	582397	495659	481022	556421	568029	506781	538259	8.70535	8.66228	8.65612	8.58016	8.54649	8.52077	8.47911	8.41894	8.48271	8.56424	0.214202	-0.125408	-0.0887942	-0.214202	5.71e-07	0.00182235	0.0272742	1.02e-07	7.21e-07	0.00247263	0.0329948	2.36e-07
Q08093	Cnn2	466396	496860	472464	1004826	1068063	1191264	1051600	1054360	1064667	8.30821	8.31041	8.35432	9.59968	9.69732	9.61902	9.36766	9.47587	9.46674	9.23797	1.31482	1.31482	-0.20171	1.11311	1.71e-170	1.27e-159	2.69e-05	5.19e-116	2.1e-169	3.27e-158	3.92e-05	1.82e-114
Q91V12	Acot7	621055	633145	589181	282342	275050	324662	592844	543957	584448	8.72138	8.66011	8.67283	7.76825	7.74009	7.74353	8.5408	8.52107	8.60149	8.38518	0.934336	-0.934336	0.80418	-0.130156	1.39e-113	6.67e-104	8.58e-78	0.00235337	9.43e-113	8.52e-103	6.3e-77	0.00369486
O35206	Col15a1	679150	737075	665726	74373	58525	63289	147114	107945	109720	8.85039	8.87939	8.84905	5.84366	5.50752	5.38462	6.53008	6.18787	6.18824	7.62497	3.26778	-3.26778	0.719403	-2.54837	7.95e-169	8.59e-126	1.18e-08	5.22e-82	9.68e-168	1.49e-124	2e-08	9.72e-81
Q8R2G6	Ccdc80	95738	111161	108345	400674	470428	501610	172315	174277	177925	6.02382	6.15023	6.22975	8.27324	8.51437	8.37116	6.7582	6.87896	6.88568	7.43877	2.25259	2.25259	-1.54755	0.705043	1.17e-171	5.71e-147	1.24e-73	3.91e-17	1.47e-170	1.3e-145	8.49e-73	1.5e-16
Q8R5H1	Usp15	273056	298985	271402	235780	234360	255846	356805	329392	346085	7.53585	7.57765	7.55455	7.50825	7.50912	7.39987	7.80828	7.79738	7.84554	7.62313	0.343904	-0.0828088	0.343904	0.261095	5.88e-10	0.135927	6.16e-10	2.61e-06	8.11e-10	0.155319	1.09e-09	5.44e-06
Q8K363	Ddx18	118807	120673	111502	83065	85323	105710	233855	221530	216828	6.33528	6.26868	6.27119	6.00312	6.0514	6.12471	7.19876	7.22508	7.17096	6.6048	1.13781	-0.231421	1.13781	0.906391	1.58e-77	0.000419	6.86e-66	7.51e-43	7.04e-77	0.000591	4.24e-65	6.08e-42
Q8BWZ3	Naa25	223676	247551	209850	100389	97707	116138	338569	312705	329061	7.24807	7.3053	7.18348	6.27641	6.24693	6.26044	7.7326	7.72238	7.77277	7.20539	1.48144	-0.985167	1.48144	0.496269	3.14e-123	2.65e-57	2.1e-124	5.57e-16	2.39e-122	1.65e-56	2.87e-123	2.03e-15
Q99JI6	Rap1b	404918	445879	393139	640990	768209	804669	277449	296711	291381	8.10429	8.15423	8.08916	8.95111	9.22189	9.05299	7.44537	7.64663	7.59732	8.39229	1.51406	0.963521	-1.51406	-0.55054	1.65e-92	7.78e-37	3.93e-86	3.15e-13	8.82e-92	3.26e-36	3.26e-85	1.02e-12
O54931	Akap2	277987	310994	284996	283241	314135	335603	273074	252610	260270	7.56167	7.63446	7.62506	7.77284	7.93178	7.79135	7.42244	7.41449	7.43442	7.63144	0.409944	0.226324	-0.409944	-0.183621	9.51e-11	0.000187	1.39e-11	0.00243349	1.34e-10	0.00027	2.59e-11	0.00380981
O35382	Exoc4	470660	491878	447733	360459	352388	431656	534760	476830	527380	8.32134	8.29588	8.27676	8.12064	8.09756	8.15448	8.39204	8.33105	8.45326	8.27609	0.268559	-0.173689	0.268559	0.0948698	7.44e-08	0.000243	1.41e-08	0.0449566	9.63e-08	0.000348	2.38e-08	0.0598698
Q60520	Sin3a	195170	207207	192105	158325	156551	190531	240978	232498	212360	7.05139	7.04865	7.05601	6.9337	6.92702	6.97462	7.24205	7.29479	7.14093	7.07961	0.282055	-0.106748	0.282055	0.175307	6.51e-05	0.101075	1.49e-05	0.00709031	7.66e-05	0.117056	2.2e-05	0.0104637
Q3UMF0	Cobll1	149624	158966	142323	194770	198599	230106	200366	202493	212372	6.668	6.66629	6.62329	7.23258	7.27025	7.24689	6.97579	7.09545	7.14101	7.0128	0.597316	0.597316	-0.17758	0.419736	3.92e-18	1.17e-18	0.00853175	5.39e-10	6.6e-18	3.01e-18	0.0107535	1.46e-09
Q68FF6	Git1	245183	286739	242965	85628	79181	98688	71996	58813	57282	7.38052	7.51731	7.39487	6.04697	5.94362	6.02554	5.49914	5.31178	5.25057	6.53393	2.07446	-1.42616	-0.648299	-2.07446	3.83e-145	8e-63	1.19e-14	9.89e-126	3.77e-144	5.47e-62	2.42e-14	4.13e-124
P35917	Flt4	249424	290356	238105	67427	68692	76781	108869	88202	82865	7.40526	7.5354	7.36572	5.70221	5.73861	5.66342	6.09574	5.89646	5.78325	6.57684	1.73556	-1.73556	0.229255	-1.50631	2.6e-101	3.24e-77	0.0115668	2.15e-59	1.53e-100	2.83e-76	0.0144432	2.45e-58
Q8BPU7	Elmo1	478239	528030	475081	186142	170354	233589	226307	164820	162446	8.34439	8.39819	8.36229	7.16721	7.04893	7.26857	7.15143	6.79847	6.75437	7.63038	1.45582	-1.20411	-0.251708	-1.45582	3.4e-52	4.25e-30	0.0157475	1.07e-42	1.05e-51	1.52e-29	0.0195017	8.63e-42
Q61171	Prdx2	427880	450940	412734	291231	291716	325945	518600	465260	484690	8.18386	8.17051	8.15933	7.81297	7.82496	7.74922	8.34777	8.29561	8.33148	8.11416	0.529023	-0.375176	0.529023	0.153847	3.95e-31	1.52e-16	3.08e-31	0.000699	8.53e-31	3.67e-16	9.56e-31	0.0011668
Q6PAR5	Gapvd1	100662	110812	102263	116927	110118	141903	115541	98372	108334	6.09618	6.14569	6.1464	6.49642	6.41944	6.5495	6.18155	6.05389	6.1699	6.26183	0.359832	0.359832	-0.353187	0.00664444	1.15e-08	1.87e-07	3.12e-07	0.923239	1.52e-08	3.2e-07	4.96e-07	0.93663
Q9DCD2	Xab2	105138	116228	99285	46464	44579	55693	133900	126514	122424	6.15894	6.21453	6.10377	5.165	5.11483	5.20017	6.3943	6.41687	6.3463	5.99176	1.22569	-0.999358	1.22569	0.22633	5.31e-81	1.12e-52	1.29e-77	0.000474	2.46e-80	6.45e-52	9.42e-77	0.000807
Q14C51	Ptcd3	128575	144224	130563	108282	106368	121135	134115	121211	124003	6.44927	6.52589	6.49887	6.3856	6.36946	6.32121	6.39662	6.3551	6.36479	6.40893	0.13268	-0.13268	0.0132687	-0.119411	0.0601711	0.0321827	0.830351	0.0538352	0.0633206	0.0390852	0.843773	0.0710459
Q7TSG2	Ctdp1	44086	49492	41063	39909	38294	44511	73424	72689	69366	4.90505	4.98285	4.83003	4.9456	4.89559	4.87683	5.52747	5.61738	5.52672	5.15795	0.65153	-0.00104613	0.65153	0.650484	1.68e-21	0.989375	1.42e-16	1.57e-16	3.04e-21	0.989973	3.09e-16	5.88e-16
P02463	Col4a1	53157	63039	52871	41853	39901	45971	24947	23643	25382	5.17499	5.33189	5.19467	5.01422	4.95489	4.9234	3.97009	3.99707	4.0763	4.82567	1.22038	-0.270914	-0.949463	-1.22038	1.11e-45	0.00150953	3.08e-28	4.39e-45	3.08e-45	0.00206162	8.88e-28	3.73e-44
Q8VE18	Smg8	54892	61520	54457	61780	67980	73730	64493	58184	62510	5.22133	5.2967	5.23731	5.57602	5.72358	5.60492	5.34036	5.29627	5.37657	5.41845	0.384107	0.384107	-0.298147	0.0859592	2.87e-07	2.33e-07	5.91e-05	0.246598	3.65e-07	3.98e-07	8.44e-05	0.292478
Q8R3C6	Rbm19	57466	72263	58546	33183	33896	38352	75424	57158	61578	5.28744	5.52891	5.34176	4.67933	4.71958	4.66197	5.56625	5.2706	5.3549	5.19636	0.715526	-0.702639	0.715526	0.0128866	6.12e-14	6.41e-12	2.65e-12	0.899202	9.3e-14	1.31e-11	5.05e-12	0.916739
Q6ZQB6	Ppip5k2	127940	133630	120240	64980	58540	63400	78130	67510	73630	6.44213	6.41582	6.38004	5.64888	5.50789	5.38715	5.6171	5.51075	5.61278	5.89823	0.894296	-0.894296	0.0624537	-0.831843	1.11e-36	8.12e-29	0.433216	3.29e-25	2.65e-36	2.8e-28	0.460379	1.61e-24
Q8CGE8	Ifi205	8010	11516	8750	4591	5553	7475	41570	42800	41810	2.44463	2.8793	2.59957	1.8258	2.10983	2.30284	4.70677	4.85326	4.79634	3.66922	2.69396	-0.559802	2.69396	2.13416	1.55e-80	0.000252	4.83e-62	2.65e-41	7.13e-80	0.000361	2.78e-61	2.05e-40
Q80TJ1	Cadps	113769	122759	111370	149691	164374	180463	84803	73619	72028	6.27277	6.2934	6.26948	6.8528	6.99737	6.8963	5.73534	5.63573	5.58104	6.37356	1.26464	0.638177	-1.26464	-0.626461	1.94e-68	3.85e-19	1.14e-68	1.72e-18	7.59e-68	1.01e-18	7.34e-68	6.9e-18
P57680	Evc	13846	15788	16947	39113	39996	46969	15098	16708	12190	3.23421	3.33449	3.55323	4.91653	4.95832	4.95438	3.24559	3.4962	3.0182	4.08174	1.67667	1.56301	-1.67667	-0.113656	9.46e-45	5.01e-29	6.12e-33	0.405842	2.58e-44	1.74e-28	1.99e-32	0.457631
A2APV2	Fmnl2	106296	114957	104053	56451	57187	62135	57461	55687	53336	6.17475	6.19867	6.17144	5.44588	5.47415	5.35808	5.17381	5.23299	5.1476	5.66292	0.996432	-0.754811	-0.241621	-0.996432	2.33e-56	9.3e-30	0.00027	3.52e-50	7.67e-56	3.3e-29	0.000371	3.31e-49
Q60769	Tnfaip3	48760	52070	45520	61760	64130	76920	91680	86450	79580	5.05043	5.0561	4.97869	5.57556	5.63946	5.66603	5.84783	5.86751	5.72489	5.52748	0.785937	0.59868	0.187257	0.785937	5.75e-27	2.74e-16	0.0101835	8.24e-27	1.15e-26	6.56e-16	0.0127609	4.22e-26
Q61739	Itga6	179320	202360	172550	98040	128089	114643	47980	44500	37170	6.92919	7.0145	6.90113	6.24225	6.63754	6.24175	4.91366	4.90945	4.62663	6.29468	2.12639	-0.562858	-1.56354	-2.12639	2.49e-62	3.87e-06	3.12e-36	2.87e-63	8.98e-62	6.12e-06	1.08e-35	3.64e-62
Q8R050	Gspt1	1334195	1418480	1285815	1193793	1215663	1411435	1772477	1690436	1757134	9.82455	9.82385	9.79873	9.84829	9.88406	9.86369	10.1208	10.1569	10.1896	9.95371	0.34028	0.0496597	0.29062	0.34028	2.67e-18	0.229157	2.04e-12	1.85e-16	4.51e-18	0.254129	3.9e-12	6.91e-16
Q6ZWX6	Eif2s1	755825	785879	724870	535363	534391	632112	811151	755635	779672	9.00471	8.97188	8.97184	8.69133	8.69829	8.70478	8.99312	8.99526	9.01728	8.90086	0.303787	-0.284753	0.303787	0.0190344	8.49e-19	1.18e-14	1.83e-16	0.605592	1.45e-18	2.68e-14	3.95e-16	0.650946
Q91YW3	Dnajc3	833061	925760	855406	1746325	1835133	2187850	989505	915749	937990	9.14508	9.20821	9.21073	10.3971	10.4782	10.496	9.27985	9.27253	9.28399	9.76536	1.26941	1.26941	-1.17894	0.0904713	3.31e-232	4.77e-171	1.99e-148	0.0436167	6.44e-231	1.41e-169	3.68e-147	0.0582259
Q3UM45	Ppp1r7	720891	769269	711777	857064	875934	994843	891900	796055	865667	8.93644	8.94106	8.94554	9.37021	9.41121	9.35906	9.13003	9.07044	9.16822	9.1596	0.439317	0.439317	-0.256878	0.182439	8.75e-25	1.97e-25	1.05e-09	1.46e-05	1.68e-24	6.14e-25	1.84e-09	2.84e-05
P60122	Ruvbl1	696125	732210	649590	539127	521332	605458	1002657	934671	939022	8.886	8.86983	8.81365	8.70143	8.66259	8.64262	9.2989	9.30203	9.28557	8.9649	0.626431	-0.187738	0.626431	0.438693	2.11e-57	3.12e-06	3.23e-54	1.43e-27	7.06e-57	4.96e-06	1.61e-53	7.57e-27
Q5SF07	Igf2bp2	338168	373432	344230	874282	929428	1078988	644953	620551	619157	7.8444	7.89842	7.89749	9.39891	9.49673	9.4762	8.66234	8.71112	8.68472	8.81462	1.57757	1.57757	-0.771695	0.805874	1.18e-288	9.33e-285	4.11e-72	2.42e-78	3.38e-287	1.01e-282	2.76e-71	4.1e-77
O09159	Man2b1	648904	684825	645099	252195	236452	267681	366008	328350	322507	8.78466	8.77331	8.80364	7.60535	7.52194	7.46511	7.84502	7.79281	7.74374	8.14447	1.25531	-1.25531	0.262506	-0.992805	6.45e-145	1.2e-121	6.51e-07	1.14e-77	6.33e-144	1.99e-120	1.02e-06	1.9e-76
P03958	Ada	1315823	1422649	1289804	594790	606873	680538	527366	453181	504198	9.80455	9.82808	9.8032	8.84319	8.88179	8.81127	8.37195	8.25766	8.3884	9.13194	1.47149	-0.966287	-0.505201	-1.47149	9.11e-226	4.74e-92	9.39e-27	4.69e-206	1.68e-224	5.09e-91	2.63e-26	5.68e-204
Q91YT0	Ndufv1	609352	644085	617739	388747	365396	457996	540873	509357	495481	8.69393	8.68483	8.74112	8.22964	8.14985	8.23993	8.40844	8.42625	8.36324	8.45265	0.4998	-0.4998	0.192517	-0.307283	1.84e-29	1.08e-29	1.25e-05	3.19e-12	3.84e-29	3.83e-29	1.86e-05	9.85e-12
O35639	Anxa3	545512	615807	566239	1158343	1235672	1440560	1024728	964726	1050716	8.53427	8.62005	8.61553	9.8048	9.90762	9.89315	9.33032	9.34769	9.44771	9.37015	1.27875	1.27875	-0.493059	0.785689	7.33e-129	2.45e-130	2.25e-21	2.56e-51	5.97e-128	4.51e-129	5.56e-21	2.47e-50
Q91WK2	Eif3h	652654	718548	617991	655300	689781	771211	802701	755968	769779	8.79298	8.84266	8.7417	8.98296	9.06653	8.99172	8.97801	8.9959	8.99886	8.9361	0.221191	0.221191	-0.0232765	0.197915	2.98e-07	4.99e-07	0.596647	6.86e-06	3.78e-07	8.36e-07	0.621554	1.37e-05
Q9JHI5	Ivd	378715	411539	393886	745597	755456	884802	307860	284851	303423	8.00777	8.0386	8.0919	9.16921	9.19774	9.18995	7.59542	7.58778	7.65574	8.4409	1.57238	1.13917	-1.57238	-0.433205	0	4.19e-153	1.46e-283	4.18e-24	0	1.01e-151	7.85e-282	1.98e-23
Q920A5	Scpep1	1349401	1509068	1330638	821602	820694	963039	681537	589439	617220	9.8409	9.91316	9.84816	9.30925	9.31724	9.31219	8.74194	8.63692	8.6802	9.36812	1.18078	-0.554883	-0.625898	-1.18078	1.56e-150	1.73e-35	1.35e-44	4.51e-151	1.6e-149	7.01e-35	5.55e-44	2.83e-149
Q9DCH4	Eif3f	355527	386930	345223	294842	272988	351207	523084	504256	474590	7.91662	7.94965	7.90165	7.83075	7.72923	7.85692	8.36019	8.41173	8.30109	8.04939	0.551699	-0.116098	0.551699	0.435601	2.11e-26	0.0323856	3.7e-24	1.1e-15	4.15e-26	0.0393055	9.79e-24	3.95e-15
Q8K4Q8	Colec12	415311	453047	441176	554419	610271	693084	483131	505014	506966	8.14085	8.17724	8.25547	8.74179	8.88984	8.83763	8.24556	8.4139	8.3963	8.48237	0.632399	0.632399	-0.470508	0.161891	1.32e-26	5.42e-25	1.41e-14	0.00798016	2.62e-26	1.66e-24	2.86e-14	0.0117074
Q9D662	Sec23b	219639	225675	221158	239768	233658	283184	423888	440417	441283	7.22179	7.17182	7.2592	7.53245	7.50479	7.54634	8.05683	8.21644	8.19612	7.68911	0.940142	0.309918	0.630224	0.940142	7.04e-57	2.88e-07	2.33e-25	7.66e-54	2.33e-56	4.88e-07	6.31e-25	7.76e-53
O54833	Csnk2a2	433689	502393	427688	394997	449684	474172	657629	633530	645677	8.20332	8.32639	8.21068	8.25265	8.4493	8.29001	8.69042	8.74099	8.74523	8.45104	0.47785	0.0852925	0.392558	0.47785	1.42e-16	0.158394	9.01e-11	3.13e-15	2.29e-16	0.179295	1.65e-10	1.1e-14
Q99L45	Eif2s2	461636	473160	417915	352117	349997	405487	604198	595984	600910	8.29341	8.2399	8.17733	8.08686	8.08773	8.06425	8.56817	8.65285	8.64156	8.3312	0.541688	-0.158005	0.541688	0.383683	3.59e-31	0.000893	6.55e-30	7.68e-16	7.77e-31	0.00123736	1.97e-29	2.78e-15
P32067	Ssb	935685	1017422	899522	408955	422250	453309	1348409	1257068	1318018	9.31268	9.34442	9.28328	8.30275	8.35849	8.22509	9.72633	9.72956	9.77471	9.23529	1.44723	-1.0172	1.44723	0.43003	7.63e-202	1.55e-102	1.57e-201	4.86e-20	1.2e-200	1.95e-101	4.78e-200	2.04e-19
A2AAY5	Sh3pxd2b	188653	204125	181913	237451	260086	292025	260561	264099	271026	7.00239	7.02703	6.97737	7.51844	7.65938	7.59069	7.35477	7.47865	7.49284	7.36641	0.588243	0.588243	-0.147243	0.441	1.68e-18	1.21e-18	0.0268578	3.65e-11	2.85e-18	3.11e-18	0.0325069	1.06e-10
Q8C052	Map1s	350298	384112	340262	176202	169609	206700	441318	410016	400474	7.89524	7.9391	7.88077	7.08804	7.0426	7.09213	8.11497	8.11325	8.05612	7.75476	1.0206	-0.830814	1.0206	0.189788	3.18e-94	3.03e-60	2.22e-89	0.000166	1.73e-93	1.98e-59	1.94e-88	0.000294
P04117	Fabp4	5479572	5992872	5156823	250824	81984	113277	397088	46860	69857	11.8626	11.9027	11.8025	7.59748	5.99381	6.22445	7.96261	4.98401	5.53689	10.3547	5.08607	-5.06573	-0.0203327	-5.08607	6.02e-17	1.07e-10	0.975441	9.44e-11	9.81e-17	2.11e-10	0.977454	2.67e-10
P53026	Rpl10a	388511	457494	379237	241231	249708	284152	443510	420640	383990	8.04461	8.19133	8.03722	7.54122	7.60063	7.55126	8.12211	8.15016	7.99548	7.93656	0.528214	-0.528214	0.5262	-0.00201433	1.21e-19	1.47e-16	1.91e-16	0.974801	2.11e-19	3.55e-16	4.12e-16	0.979535
Q8CC35	Synpo	312930	343376	313078	295165	303532	385981	306305	311032	300107	7.7325	7.77736	7.76064	7.83233	7.88224	7.99313	7.58812	7.71464	7.63989	7.77369	0.255663	0.147193	-0.255663	-0.10847	0.000134	0.01563	2.7e-05	0.0748118	0.000155	0.0195809	3.93e-05	0.0966733
Q61147	Cp	245546	266783	226337	95901	106127	117211	150464	129326	137042	7.38265	7.41324	7.29259	6.21043	6.36618	6.2737	6.56257	6.44859	6.50903	6.79727	1.07887	-1.07887	0.222622	-0.856251	4.84e-56	2.89e-48	0.00233136	2.73e-31	1.59e-55	1.55e-47	0.00304032	1.63e-30
Q99L47	St13	954855	1059510	919115	1473255	1541406	1721590	1475244	1473503	1551951	9.34194	9.4029	9.31436	10.1517	10.2266	10.1503	9.85603	9.95875	10.0104	9.86418	0.82309	0.82309	-0.233481	0.589609	4.15e-53	6.49e-53	1.24e-05	3.7e-28	1.3e-52	3.77e-52	1.84e-05	2e-27
Q8K1R3	Pnpt1	383704	396909	381577	342230	380759	427917	550610	482949	522407	8.02665	7.98638	8.04609	8.04578	8.20927	8.14193	8.43418	8.34944	8.43959	8.19673	0.388402	0.113957	0.274445	0.388402	2.99e-12	0.0391482	6.88e-07	2.2e-12	4.37e-12	0.0470613	1.08e-06	6.86e-12
P28828	Ptprm	140233	157896	142804	301820	354477	386098	117898	104957	133465	6.57448	6.65655	6.62816	7.8645	8.10608	7.99356	6.21069	6.14737	6.47088	7.16568	1.70819	1.37129	-1.70819	-0.336905	1.06e-79	3.52e-43	8.17e-65	0.000578	4.84e-79	1.71e-42	4.96e-64	0.000973
Q61990	Pcbp2	839431	881407	803060	447645	422029	531194	933092	909076	912895	9.15607	9.13738	9.11963	8.43316	8.35773	8.45383	9.19517	9.26197	9.24486	8.97253	0.818775	-0.722267	0.818775	0.0965079	5.12e-89	8.38e-63	5.92e-80	0.0246562	2.61e-88	5.72e-62	4.5e-79	0.0339836
Q9D832	Dnajb4	523198	571537	514350	282177	280928	331460	392080	356899	341955	8.47401	8.51242	8.47687	7.76741	7.77059	7.77343	7.9443	7.91309	7.82822	8.08669	0.717395	-0.717395	0.125552	-0.591843	7.07e-58	9.45e-50	0.00911381	1.58e-34	2.39e-57	5.16e-49	0.0114638	1.04e-33
P61620	Sec61a1	286859	311420	297139	199819	190439	225215	455818	410292	434432	7.607	7.63644	7.68526	7.2695	7.20972	7.2159	8.16161	8.11422	8.17354	7.72407	0.918062	-0.411302	0.918062	0.50676	1.43e-68	3.26e-15	2.12e-68	2.89e-22	5.62e-68	7.49e-15	1.35e-67	1.29e-21
Q921L5	Cog2	151395	159278	144531	128315	130207	162707	160527	147180	146047	6.68498	6.66912	6.6455	6.6305	6.6612	6.74687	6.65596	6.63516	6.60085	6.65945	0.0495423	0.0137539	-0.0495423	-0.0357884	0.72958	0.830723	0.441295	0.578025	0.732827	0.846057	0.468263	0.624966
Q6PIP5	Nudcd1	150323	160967	147581	133761	118898	141807	199919	179474	197334	6.67472	6.68434	6.67563	6.69047	6.53012	6.54853	6.97256	6.92135	7.03505	6.7586	0.385575	-0.0867397	0.385575	0.298835	6.13e-08	0.221179	5.6e-08	2.53e-05	7.97e-08	0.245777	9.2e-08	4.81e-05
Q9EPK7	Xpo7	215760	246534	205706	176394	169883	202837	221127	208712	206744	7.19609	7.29936	7.1547	7.08961	7.04493	7.06492	7.11802	7.13909	7.10226	7.13621	0.151407	-0.151407	0.0532655	-0.0981419	0.0554614	0.0180597	0.405437	0.125301	0.0584634	0.0224717	0.432803	0.156108
Q8VD04	Gripap1	146505	157663	150637	131509	133703	151033	120409	107733	118860	6.63761	6.65442	6.7052	6.66597	6.69942	6.63946	6.24109	6.18504	6.30368	6.53953	0.424407	0.00246342	-0.424407	-0.421944	1.66e-12	0.969851	8.1e-11	1.04e-10	2.44e-12	0.972593	1.48e-10	2.92e-10
Q9QVP9	Ptk2b	56311	61801	59421	56337	57739	72120	58567	53412	53551	5.25815	5.30328	5.36317	5.44297	5.48801	5.57307	5.20131	5.17281	5.1534	5.33536	0.326399	0.193539	-0.326399	-0.13286	5.07e-05	0.00895861	1.06e-05	0.0727599	5.99e-05	0.0115017	1.58e-05	0.0942179
Q9QXY6	Ehd3	150679	162117	141327	258890	267100	305800	79131	60390	59950	6.67814	6.69461	6.61316	7.64315	7.69777	7.65718	5.63546	5.34996	5.31625	6.85741	2.22506	1.00383	-2.22506	-1.22124	5.11e-124	3.49e-28	1.06e-122	1.65e-40	3.91e-123	1.18e-27	1.39e-121	1.26e-39
Q2HXL6	Edem3	60567	68024	60194	61055	72807	78075	54337	54729	60951	5.36326	5.44169	5.38181	5.55899	5.82254	5.68753	5.09316	5.20795	5.34014	5.44921	0.476422	0.297718	-0.476422	-0.178704	1.82e-06	0.00157744	4.43e-07	0.0577459	2.25e-06	0.00215031	7e-07	0.0759243
Q3U487	Hectd3	141046	151023	132327	100768	105875	116130	117908	109218	99251	6.58282	6.59234	6.51823	6.28185	6.36275	6.26034	6.21081	6.20479	6.04357	6.35084	0.409731	-0.262521	-0.14721	-0.409731	6.51e-08	0.0003	0.0425436	1.72e-08	8.45e-08	0.000427	0.0506507	4.24e-08
Q62036	Cep131	99604	102475	102083	139705	136478	151825	116204	117536	118057	6.08093	6.03285	6.14386	6.75319	6.72906	6.64701	6.18981	6.31068	6.2939	6.3787	0.623864	0.623864	-0.444686	0.179178	1.32e-19	4.91e-19	1.93e-10	0.010199	2.29e-19	1.28e-18	3.49e-10	0.0147965
Q3UHQ6	Dopey2	40402	48946	43805	33719	32194	37284	27978	22861	19851	4.77916	4.96684	4.92329	4.70245	4.64526	4.62123	4.13552	3.94854	3.72171	4.55092	0.946841	-0.235262	-0.711579	-0.946841	2.26e-15	0.0436012	1.25e-09	8.11e-16	3.56e-15	0.0521617	2.19e-09	2.93e-15
P61982	Ywhag	531083	558013	530590	480296	499345	579252	482170	414591	462021	8.49559	8.47787	8.52172	8.53473	8.60043	8.57879	8.24269	8.12926	8.26237	8.4357	0.35895	0.0730682	-0.35895	-0.285882	4.65e-14	0.126934	6.97e-14	2.42e-09	7.09e-14	0.145646	1.39e-13	6.27e-09
P97819	Pla2g6	72721	82924	67556	29063	27924	36445	31022	35073	27667	5.6271	5.72744	5.54828	4.48807	4.43997	4.58839	4.28452	4.56601	4.20066	4.9541	1.27714	-1.12932	-0.147822	-1.27714	2.26e-37	9.02e-24	0.183168	9.34e-30	5.48e-37	2.69e-23	0.204591	5.39e-29
Q80U44	Zfyve16	27080	30087	22927	15186	22318	19160	22277	21063	22881	4.20196	4.26479	3.98925	3.55163	4.11668	3.66077	3.80678	3.83036	3.92664	3.94558	0.359027	-0.359027	0.0578111	-0.301216	0.038765	0.0189794	0.705303	0.0489346	0.041178	0.0235806	0.72727	0.0647852
Q8C0V0	Tlk1	20386	19923	21556	28328	26993	29473	22262	19131	25114	3.79232	3.67009	3.90029	4.45112	4.39105	4.28207	3.80581	3.69157	4.06098	4.03393	0.585808	0.585808	-0.515252	0.0705563	6.86e-07	1.77e-06	2.59e-05	0.563722	8.62e-07	2.85e-06	3.78e-05	0.611387
Q9EQQ9	Mgea5	21639	22833	21914	15562	14494	15876	23180	21669	19378	3.87837	3.86677	3.92405	3.58692	3.49393	3.38953	3.86411	3.87129	3.68691	3.74088	0.397609	-0.397609	0.317593	-0.0800168	0.000317	0.000124	0.0021638	0.438994	0.000364	0.000182	0.002827	0.491554
Q8VED5	Krt79	74615	112301	95988	104611	96870	271250	118132	84930	76078	5.6642	6.16495	6.05505	6.33585	6.23451	7.48422	6.21355	5.84192	5.65997	6.29404	0.879724	0.826679	-0.879724	-0.0530454	0.00387798	0.00688902	0.00406559	0.86143	0.00428242	0.00893935	0.00522103	0.884222
P61406	Smg6	42878	25979	22393	23432	12944	13449	30812	23256	29025	4.86497	4.053	3.95525	4.17737	3.33076	3.15018	4.27472	3.97326	4.26979	4.08416	0.725968	-0.725968	0.553583	-0.172385	0.0452003	0.0153797	0.0640452	0.563053	0.0478603	0.0192819	0.0749408	0.610907
Q6P5U7	Nwd2	37055	35469	33728	24318	25927	32683	37592	33065	37170	4.6544	4.50221	4.54614	4.23091	4.33292	4.43121	4.56165	4.48096	4.62663	4.49097	0.23498	-0.23498	0.223614	-0.0113657	0.0244198	0.0148096	0.0203798	0.906087	0.0261355	0.0186038	0.0249583	0.922433
Q8C753	D430042O09Rik	39487	42614	41170	73407	96893	80389	31389	34307	36909	4.74611	4.76698	4.83379	5.8248	6.23486	5.72967	4.30148	4.53415	4.61646	5.21832	1.45679	1.1641	-1.45679	-0.29269	7.68e-30	4.69e-17	1.82e-25	0.032684	1.62e-29	1.15e-16	4.94e-25	0.0442138
Q99MN9	Pccb	362260	394867	363975	624812	652907	743322	385805	370240	370149	7.94368	7.97894	7.97796	8.91423	8.98727	8.93858	7.92102	7.96603	7.94252	8.36614	1.00371	0.98006	-1.00371	-0.0236471	1.33e-173	2.67e-119	6.4e-125	0.571754	1.71e-172	4.29e-118	8.78e-124	0.619265
Q60634	Flot2	772814	815502	741885	767750	801891	928970	463729	407530	397355	9.03678	9.02526	9.00531	9.21145	9.2838	9.26023	8.18643	8.10448	8.04484	8.87314	1.13905	0.229627	-1.13905	-0.909421	8.91e-134	8.93e-07	4.25e-128	4.42e-83	7.66e-133	1.47e-06	6.1e-127	8.37e-82
Q9JIG7	Ccdc22	466373	497474	434167	486757	514677	613853	383945	367631	363185	8.30814	8.3122	8.23237	8.55401	8.64406	8.66249	7.91405	7.95583	7.91512	8.30556	0.692498	0.336261	-0.692498	-0.356238	3.98e-45	3.41e-12	2.92e-46	1.69e-13	1.09e-44	7.07e-12	1.25e-45	5.5e-13
Q9D051	Pdhb	649345	691477	643776	1270220	1329640	1591550	986680	991030	995230	8.78564	8.78726	8.80068	9.93782	10.0134	10.037	9.27573	9.3865	9.36944	9.46136	1.20545	1.20545	-0.651953	0.553499	2.86e-140	4.83e-138	1.73e-42	3.65e-31	2.65e-139	9.99e-137	6.88e-42	2.17e-30
Q9D6R2	Idh3a	1053080	1144280	1038420	1118030	1106910	1335680	1435860	1363840	1343970	9.4832	9.51394	9.49044	9.7537	9.74886	9.7841	9.81699	9.84718	9.80284	9.70039	0.326535	0.266383	0.060152	0.326535	7.44e-17	2.53e-11	0.131657	2.95e-16	1.21e-16	5.08e-11	0.149682	1.09e-15
Q80TM9	Nisch	375912	388783	342217	324316	326887	383376	428869	404651	378683	7.99705	7.95654	7.88903	7.96821	7.98918	7.98336	8.07368	8.09425	7.9754	7.99302	0.100478	0.0320495	0.0684284	0.100478	0.156967	0.548736	0.200438	0.0601215	0.162328	0.578807	0.222828	0.078839
Q9WTP7	Ak3	237522	258309	234155	830720	894770	1029230	496711	504407	497660	7.33472	7.36667	7.34158	9.32517	9.44191	9.40809	8.28555	8.41216	8.36957	8.59843	2.04483	2.04483	-1.03584	1.00899	0	0	4.34e-101	4.93e-96	0	0	4.38e-100	1.16e-94
O70458	Osmr	285701	293011	263158	598549	591227	688647	291817	269377	283580	7.60116	7.54853	7.51005	8.85228	8.8441	8.82836	7.51821	7.5072	7.55817	8.11413	1.31359	1.28788	-1.31359	-0.0257049	7.83e-248	1.97e-166	7.55e-173	0.577232	1.65e-246	5.58e-165	1.92e-171	0.624381
Q8CJG0	Ago2	457843	492757	440133	361578	363587	414136	373168	331560	338300	8.28151	8.29845	8.25206	8.12512	8.14269	8.0947	7.87297	7.80684	7.81272	8.08819	0.446311	-0.156498	-0.289813	-0.446311	1.01e-21	0.000613	2.3e-10	1.79e-22	1.83e-21	0.000855	4.13e-10	8.07e-22
Q7TQH0	Atxn2l	580720	597895	549211	360023	334263	417933	575291	544296	539842	8.6245	8.57747	8.57148	8.1189	8.02138	8.10787	8.49744	8.52197	8.48695	8.40872	0.507973	-0.507973	0.418822	-0.0891514	1.38e-32	1.12e-30	2.08e-21	0.0427587	3.07e-32	4.12e-30	5.17e-21	0.057142
Q9DBG5	Plin3	278719	297077	284749	298979	300217	376741	283011	271164	258890	7.56547	7.56841	7.62381	7.85085	7.8664	7.95817	7.47401	7.51674	7.42675	7.66166	0.419627	0.306447	-0.419627	-0.11318	1.19e-13	7.01e-08	1.63e-13	0.0463161	1.79e-13	1.23e-07	3.23e-13	0.0615812
Q3TEA8	Hp1bp3	850336	908046	834931	604316	593205	670857	763848	694952	668264	9.17469	9.18034	9.17578	8.86611	8.84892	8.7906	8.90643	8.87449	8.79483	8.96588	0.341368	-0.341368	0.0237741	-0.317594	2.72e-17	1.14e-14	0.590279	6.66e-13	4.47e-17	2.58e-14	0.615307	2.12e-12
Q9Z2I0	Letm1	180804	199649	180963	206627	193763	231139	178852	160152	171488	6.94108	6.99504	6.96981	7.31784	7.23469	7.25336	6.81191	6.75702	6.83252	7.02608	0.468232	0.300252	-0.468232	-0.16798	3.04e-13	1.83e-06	1.08e-13	0.00756498	4.54e-13	2.95e-06	2.14e-13	0.0111312
P53690	Mmp14	145460	154951	173821	1076143	1194454	1360744	206675	198578	220609	6.62728	6.62939	6.91172	9.69861	9.85867	9.81092	7.02051	7.06728	7.1959	8.55562	3.06184	3.06184	-2.69446	0.36738	0	1.42e-250	1.32e-200	1.18e-05	0	9.29e-249	3.98e-199	2.32e-05
Q8BWY3	Etf1	752769	808192	703557	674844	719091	791383	954790	878220	922910	8.99886	9.01227	8.92879	9.02536	9.12657	9.02897	9.22833	9.21216	9.2606	9.09569	0.2534	0.0806289	0.172771	0.2534	1.25e-07	0.0805911	0.000182	4.06e-08	1.61e-07	0.0939694	0.000252	9.75e-08
Q9JII6	Akr1a1	871339	982918	841449	634941	654754	745812	607225	527222	549043	9.20989	9.29465	9.18699	8.93743	8.99134	8.94341	8.57538	8.47598	8.51133	8.93237	0.709771	-0.273663	-0.436108	-0.709771	2.78e-50	5.27e-09	1.51e-20	2.28e-51	8.29e-50	9.63e-09	3.67e-20	2.21e-50
Q9EQC5	Scyl1	253854	265724	252910	413691	409006	511716	299789	301295	294179	7.43066	7.4075	7.45274	8.31936	8.31251	8.39994	7.55709	7.66875	7.61111	7.8524	0.914073	0.914073	-0.731455	0.182618	1.15e-74	2.82e-64	4.85e-42	0.000654	4.91e-74	1.96e-63	1.92e-41	0.00109432
Q8BXA1	Golim4	354294	388604	340419	490150	497318	600315	257304	245666	228588	7.9116	7.95588	7.88143	8.56403	8.59456	8.63032	7.33662	7.37427	7.24716	8.03809	1.27623	0.679929	-1.27623	-0.596298	2.07e-128	4.78e-38	1.38e-126	1.07e-29	1.68e-127	2.05e-37	1.92e-125	6.14e-29
Q8BKS9	D19Bwg1357e	175851	189067	173240	149405	117643	155221	297726	284500	288333	6.90101	6.91647	6.90689	6.85004	6.51481	6.67892	7.54713	7.586	7.58215	7.10666	0.884121	-0.220394	0.884121	0.663727	3.34e-27	0.00944511	4.72e-25	6.83e-15	6.72e-27	0.0121012	1.27e-24	2.37e-14
O35598	Adam10	305563	323647	295847	338560	356324	411573	178837	162770	162943	7.69813	7.692	7.67897	8.03022	8.11358	8.08574	6.81179	6.78041	6.75878	7.61144	1.2931	0.387211	-1.2931	-0.905893	3.28e-129	1.98e-13	3.4e-129	2.21e-65	2.69e-128	4.29e-13	5.01e-128	2.88e-64
Q9DBZ1	Ikbip	381698	404123	382048	319257	337595	389325	381180	340289	356920	8.01909	8.01237	8.04787	7.94553	8.03569	8.00557	7.90362	7.84433	7.89001	7.96877	0.14698	-0.0304451	-0.116534	-0.14698	0.0064154	0.53112	0.0165343	0.00250283	0.00702047	0.561776	0.0204354	0.00390973
Q99LI8	Hgs	258242	290968	263512	354497	381668	442128	244174	196734	228386	7.45538	7.53844	7.51199	8.09658	8.21271	8.18906	7.26106	7.05382	7.24589	7.67887	0.977023	0.664632	-0.977023	-0.312391	4.53e-46	3.29e-21	1.76e-43	8.28e-06	1.27e-45	9.08e-21	7.11e-43	1.65e-05
P32020	Scp2	355284	359339	334548	232309	230293	289755	241301	224098	225475	7.91563	7.84292	7.85633	7.48685	7.48386	7.57943	7.24398	7.2417	7.22738	7.56582	0.634267	-0.354566	-0.279701	-0.634267	5.99e-29	2.35e-10	5.73e-07	1.26e-29	1.24e-28	4.57e-10	9.01e-07	7.22e-29
Q9Z0W3	Nup160	164047	175538	169677	94218	91715	106568	195230	178555	190079	6.80077	6.80936	6.87691	6.18489	6.15562	6.13637	6.93832	6.91394	6.98101	6.6836	0.785599	-0.670321	0.785599	0.115278	5.77e-38	2.62e-26	2.11e-35	0.0667113	1.41e-37	8.4e-26	7.2e-35	0.086884
Q99PU8	Dhx30	114528	121665	106707	71796	69287	86152	124571	117766	117262	6.28236	6.28049	6.20777	5.79279	5.75105	5.82955	6.29012	6.3135	6.28415	6.13245	0.50448	-0.465796	0.50448	0.0386839	5.38e-18	5.02e-14	3.51e-16	0.530598	9.02e-18	1.11e-13	7.5e-16	0.579365
Q8BX17	Gemin5	257546	288266	263965	199581	200153	236395	500540	483100	481330	7.45149	7.52498	7.51447	7.26778	7.2815	7.2858	8.29663	8.3499	8.32144	7.77288	1.04444	-0.218961	1.04444	0.825479	1.71e-113	9.67e-06	5.78e-97	9.28e-62	1.16e-112	1.49e-05	5.48e-96	1.12e-60
O55201	Supt5	155884	164521	152069	68860	62752	76091	186182	175847	175896	6.72713	6.71585	6.71885	5.73255	5.60813	5.6504	6.86986	6.8919	6.86914	6.51168	1.21239	-1.056	1.21239	0.156387	1.88e-85	8.9e-61	5.14e-79	0.0137661	9.17e-85	5.88e-60	3.85e-78	0.0196195
Q8C0D5	Eftud1	90403	98743	99048	103931	94868	106484	96296	86354	84257	5.9411	5.97933	6.10032	6.32644	6.20439	6.13523	5.9187	5.86591	5.80728	6.0401	0.359503	0.215664	-0.359503	-0.143839	1.78e-05	0.00549603	3.76e-06	0.0640124	2.14e-05	0.0071919	5.7e-06	0.0836101
Q63844	Mapk3	393640	437260	394110	399720	408560	478840	319510	298620	292600	8.06353	8.12607	8.09272	8.2698	8.31094	8.30414	7.64901	7.65588	7.60334	8.03406	0.658805	0.200739	-0.658805	-0.458066	5.75e-46	1.3e-05	4.52e-46	3.11e-23	1.6e-45	2e-05	1.93e-45	1.43e-22
Q922K7	Nop2	202994	214991	198988	104328	101349	115025	582972	586159	579757	7.10809	7.10185	7.1068	6.33194	6.29972	6.24654	8.51657	8.62887	8.58986	7.64052	2.28603	-0.812431	2.28603	1.4736	0	5.21e-48	0	1.19e-149	0	2.78e-47	0	7.1e-148
Q6PHZ2	Camk2d	628367	617503	625995	473659	409572	534077	262157	223991	224371	8.73826	8.62402	8.76027	8.51466	8.31451	8.46164	7.36358	7.24101	7.2203	8.25892	1.43238	-0.276012	-1.15636	-1.43238	2.91e-98	4.86e-05	2.13e-63	4.92e-95	1.66e-97	7.25e-05	1.25e-62	1.14e-93
Q6PGF7	Exoc8	155033	175546	155833	147418	147920	172128	166663	156961	162362	6.71923	6.80942	6.75412	6.83072	6.84521	6.82808	6.71008	6.72798	6.75363	6.77627	0.104016	0.0732816	-0.104016	-0.0307339	0.223796	0.236513	0.0929353	0.619547	0.230002	0.261762	0.107237	0.663934
Q6PDM2	Srsf1	408510	387960	366170	235310	233483	244066	525040	496210	526970	8.11703	7.95348	7.98663	7.50537	7.50371	7.33187	8.36557	8.38852	8.45213	8.00913	0.953303	-0.57155	0.953303	0.381754	2.02e-43	2.86e-17	1.2e-44	1.54e-08	5.39e-43	7.08e-17	4.94e-44	3.81e-08
Q03145	Epha2	165771	174993	156123	345981	351169	457304	184803	168596	169811	6.81585	6.80487	6.7568	8.0615	8.09256	8.23775	6.85914	6.83114	6.81834	7.39746	1.33994	1.33994	-1.29636	0.0435734	3.93e-128	4.75e-91	1.58e-85	0.503307	3.17e-127	4.98e-90	1.3e-84	0.553337
Q02788	Col6a2	200803	188141	184907	117298	114745	145320	253305	248841	227138	7.09244	6.90939	7.00092	6.50099	6.47882	6.58383	7.31402	7.3928	7.23798	6.98312	0.794387	-0.480916	0.794387	0.313471	9.29e-24	4.03e-10	7.89e-25	4.46e-05	1.75e-23	7.75e-10	2.11e-24	8.34e-05
P21619	Lmnb2	420650	441990	406910	186527	168230	206770	271600	246260	246260	8.15928	8.14159	8.13883	7.17019	7.03083	7.09262	7.41463	7.37776	7.3546	7.6131	1.04758	-1.04758	0.283531	-0.764052	1.27e-82	2.72e-74	6.24e-07	9.36e-41	6.03e-82	2.27e-73	9.79e-07	7.16e-40
Q921I1	Trf	360678	402523	379364	281394	254427	319993	260915	231236	211440	7.93737	8.00665	8.0377	7.7634	7.62764	7.72264	7.35673	7.28694	7.13466	7.68491	0.732116	-0.288837	-0.443279	-0.732116	2.46e-23	5.37e-05	5.98e-10	2.17e-24	4.59e-23	7.99e-05	1.06e-09	1.03e-23
Q6ZPJ3	Ube2o	110206	117078	114852	129223	122229	138908	150698	141393	147120	6.22686	6.22505	6.3139	6.64067	6.56998	6.51873	6.56481	6.57729	6.61141	6.48056	0.32877	0.321456	0.00731388	0.32877	1.72e-07	1.32e-06	0.912256	7.51e-07	2.2e-07	2.14e-06	0.918731	1.63e-06
Q6P549	Inppl1	141562	159538	137048	117190	113072	137507	294091	282125	295890	6.58809	6.67148	6.5688	6.49966	6.45763	6.5041	7.52941	7.57391	7.61947	6.97749	1.08745	-0.122866	1.08745	0.96458	1.66e-77	0.0595206	4.03e-61	1.04e-48	7.36e-77	0.0702923	2.26e-60	9.58e-48
O08807	Prdx4	506470	564070	504070	739180	761930	856780	460690	448390	478610	8.42713	8.49345	8.44774	9.15673	9.21005	9.14352	8.17694	8.24233	8.31326	8.68051	0.925137	0.714012	-0.925137	-0.211125	9.75e-98	4.6e-52	1.39e-85	6.5e-06	5.52e-97	2.62e-51	1.14e-84	1.31e-05
Q69ZS7	Hbs1l	143933	164010	145155	191448	193879	237555	145278	133551	133404	6.61206	6.71136	6.65171	7.20776	7.23555	7.29286	6.51196	6.49497	6.47022	6.83656	0.753345	0.586873	-0.753345	-0.166473	9.88e-35	1.01e-19	2.58e-31	0.0097243	2.28e-34	2.69e-19	8.01e-31	0.0141574
P99027	Rplp2	530319	586883	511673	322611	299007	358045	690484	674216	608848	8.49352	8.55065	8.46934	7.96061	7.86057	7.88474	8.76076	8.83078	8.66049	8.42879	0.849762	-0.602305	0.849762	0.247457	1.87e-53	6.98e-28	1.94e-53	6.45e-06	5.89e-53	2.34e-27	9.52e-53	1.3e-05
P62830	Rpl23	363910	363580	328700	204557	181456	228473	437860	406260	396920	7.95024	7.85985	7.83089	7.30331	7.14001	7.23662	8.10362	8.09998	8.04326	7.77432	0.854348	-0.653025	0.854348	0.201322	2.04e-44	2.65e-26	1.42e-43	0.00102163	5.52e-44	8.47e-26	5.79e-43	0.0016755
B9EKI3	Tmf1	104784	99459	98900	132291	128948	149822	107673	99567	102549	6.15408	5.98975	6.09816	6.67453	6.64718	6.62785	6.07981	6.07131	6.09073	6.29683	0.569338	0.567715	-0.569338	-0.00162242	1.04e-22	1.74e-17	1.41e-17	0.980539	1.91e-22	4.33e-17	3.16e-17	0.983709
P63325	Rps10	278980	355951	286277	200861	254800	276785	337720	320543	307008	7.56682	7.82925	7.63153	7.27701	7.62976	7.51336	7.72898	7.75809	7.67269	7.63087	0.23962	-0.199511	0.23962	0.0401086	0.034761	0.0423514	0.0147792	0.683068	0.0369881	0.0507155	0.0183713	0.722188
Q920Q4	Vps16	78108	84248	82197	112806	113571	143336	71289	62276	56254	5.7302	5.75029	5.83128	6.44465	6.46399	6.564	5.4849	5.39432	5.22444	5.95439	1.11994	0.720588	-1.11994	-0.399356	1.72e-43	1.81e-18	1.04e-41	1.09e-06	4.59e-43	4.62e-18	4.07e-41	2.34e-06
Q9DBB4	Naa16	94629	95020	89937	95282	93396	111075	152265	134820	140522	6.00701	5.92388	5.96111	6.20109	6.18183	6.19613	6.57973	6.50861	6.54521	6.25407	0.580414	0.22864	0.351774	0.580414	1.32e-20	0.0002	1.07e-08	4.67e-21	2.35e-20	0.000289	1.81e-08	2.02e-20
Q7TPW1	Nexn	161718	201391	178680	147077	149621	169831	189445	137814	151781	6.78014	7.00757	6.9515	6.82738	6.8617	6.8087	6.89493	6.5403	6.6564	6.82058	0.211417	-0.0835143	-0.127903	-0.211417	0.106415	0.405228	0.202467	0.0351828	0.110857	0.435576	0.224832	0.0474261
Q3TRM4	Pnpla6	89906	95926	90396	18604	18742	19969	31585	26195	25341	5.93315	5.93757	5.96845	3.8445	3.86475	3.72044	4.31046	4.14494	4.07397	4.96715	2.13522	-2.13522	0.368658	-1.76656	1.14e-148	8.51e-114	4.73e-05	1.76e-80	1.16e-147	1.26e-112	6.8e-05	3.16e-79
Q69ZA1	Cdk13	25108	28391	25486	7582	7894	8756	29608	28098	26599	4.09288	4.18109	4.1419	2.54955	2.61731	2.53103	4.21721	4.24612	4.14386	3.80628	1.63663	-1.57267	1.63663	0.0639575	2.6e-75	7.09e-62	1.23e-66	0.488326	1.12e-74	4.77e-61	7.66e-66	0.538416
Q3USH5	Sfswap	19036	21632	18644	12316	10255	12850	27383	25757	23010	3.69347	3.78882	3.69091	3.24943	2.99481	3.08445	4.10451	4.12062	3.93475	3.68239	0.942278	-0.611701	0.942278	0.330577	1.87e-16	3.16e-08	2.19e-17	0.00268771	3.02e-16	5.6e-08	4.89e-17	0.00417882
Q8K2F0	Brd3	91450	88150	87510	48976	50629	54750	100920	113130	115070	5.95771	5.81561	5.92164	5.24096	5.29843	5.17553	5.98636	6.25556	6.25693	5.82073	0.932595	-0.660401	0.932595	0.272194	7.52e-25	1.25e-13	1.95e-25	0.00216336	1.44e-24	2.74e-13	5.29e-25	0.00341816
Q8JZM8	Muc4	55200	61110	56010	45020	41820	49130	51970	44700	45040	5.2294	5.28706	5.27788	5.11945	5.02266	5.01928	5.0289	4.91592	4.9037	5.0961	0.314375	-0.210461	-0.103914	-0.314375	0.00023	0.00749717	0.186703	6.55e-05	0.000265	0.00970061	0.208399	0.00012
Q3UJU9	Rmdn3	26440	28170	25310	28200	31440	38480	27900	25620	28750	4.16746	4.16981	4.1319	4.44458	4.61107	4.66678	4.13149	4.11292	4.25605	4.31436	0.420718	0.420718	-0.408983	0.011735	3.37e-06	1.45e-05	2.48e-05	0.903572	4.14e-06	2.21e-05	3.62e-05	0.92025
Q8BYJ6	Tbc1d4	82000	83570	78090	11879	10235	11651	64360	61400	54290	5.80035	5.73863	5.75733	3.19731	2.99199	2.94314	5.33739	5.37389	5.17317	5.08765	2.71733	-2.71733	2.24908	-0.468247	2.32e-157	1.99e-155	6.21e-111	1.08e-06	2.54e-156	5.03e-154	7.17e-110	2.32e-06
P60469	Ppfia3	49839	50528	60019	108413	107156	132721	63857	48683	61418	5.08201	5.01273	5.37761	6.38735	6.38011	6.45299	5.32607	5.03907	5.35115	5.72535	1.24089	1.24089	-1.16164	0.0792502	2.18e-35	5.27e-27	6e-24	0.485603	5.09e-35	1.72e-26	1.58e-23	0.53589
Q9QZS8	Sh2d3c	140416	141279	136932	44439	36320	39030	63028	68752	62700	6.57637	6.49612	6.56758	5.10071	4.81923	4.68726	5.30721	5.53705	5.38095	5.78593	1.66764	-1.66764	0.532117	-1.13552	3.09e-56	7.16e-51	9.65e-07	3.85e-25	1.02e-55	4e-50	1.5e-06	1.88e-24
Q64700	Rbl2	48040	43530	45800	36600	42520	44390	39020	34721	33690	5.02897	4.79766	4.98754	4.82073	5.04661	4.87291	4.61544	4.55146	4.48481	4.81398	0.389951	-0.0248343	-0.365117	-0.389951	0.000118	0.805944	0.000311	0.000118	0.000138	0.822169	0.000425	0.000212
Q8R1Q8	Dync1li1	1013941	1056922	980580	818005	772351	976825	951096	879338	898199	9.42856	9.39937	9.40775	9.30292	9.22965	9.3327	9.22274	9.21399	9.22145	9.30902	0.192549	-0.122877	-0.069672	-0.192549	2.22e-05	0.00362579	0.0990341	5.18e-06	2.65e-05	0.00480023	0.113896	1.05e-05
Q8VEM8	Slc25a3	1095275	1254800	1101195	1288773	1520910	1616484	963685	883125	1037451	9.53988	9.64696	9.57512	9.95874	10.2073	10.0594	9.24171	9.22019	9.42938	9.69204	0.778554	0.490742	-0.778554	-0.287812	3.39e-24	1.43e-10	3.77e-24	0.000165	6.45e-24	2.8e-10	9.97e-24	0.000293
Q9DC23	Dnajc10	572743	629743	558184	399108	377194	481792	386108	352961	322331	8.60455	8.65234	8.59486	8.26759	8.1957	8.31301	7.92215	7.89708	7.74296	8.27757	0.761254	-0.357895	-0.40336	-0.761254	6.36e-37	1.11e-09	6.75e-12	4.5e-38	1.53e-36	2.1e-09	1.27e-11	3.22e-37
Q9R0E2	Plod1	636133	681529	608756	255643	232430	295245	310572	263165	265298	8.75599	8.76635	8.71998	7.62494	7.49719	7.60651	7.60808	7.47354	7.46203	8.06583	1.23149	-1.17027	-0.061217	-1.23149	2.22e-130	3.63e-86	0.297121	5.85e-95	1.85e-129	3.56e-85	0.324216	1.35e-93
Q8K297	Colgalt1	744566	774001	700232	201838	192197	213099	830060	736070	794979	8.98306	8.94991	8.92195	7.28401	7.22298	7.13612	9.02636	8.95742	9.04533	8.59429	1.79457	-1.73623	1.79457	0.0583395	1.04685e-318	1.06e-261	1.91e-278	0.232078	3.5607277e-317	8.46e-260	9.7e-277	0.276777
P07214	Sparc	158538	154953	172681	1313896	1379138	1594168	154873	145365	103310	6.75149	6.62941	6.90223	9.98659	10.0661	10.0393	6.60423	6.61725	6.10139	8.69476	3.57093	3.26568	-3.57093	-0.305255	3.1e-233	9.48e-130	1.4e-150	0.0135158	6.09e-232	1.73e-128	2.7e-149	0.0192871
O70503	Hsd17b12	289520	303471	271430	339009	324060	402616	480105	419587	462109	7.62032	7.59913	7.5547	8.03213	7.97665	8.054	8.2365	8.14654	8.26265	7.96591	0.624438	0.429654	0.194784	0.624438	1.4e-31	4.7e-16	0.000227	5.13e-32	3.06e-31	1.11e-15	0.000314	3.11e-31
Q61510	Trim25	295633	300583	280781	201248	183670	227232	294206	281508	275484	7.65046	7.58534	7.60356	7.27978	7.15751	7.22876	7.52997	7.57075	7.51638	7.4682	0.390495	-0.390495	0.316332	-0.0741631	2.87e-11	3.26e-11	7.57e-08	0.206943	4.1e-11	6.51e-11	1.24e-07	0.249194
Q9JHJ0	Tmod3	787533	849158	799151	895419	858943	1019923	575379	522709	520782	9.064	9.08361	9.11259	9.43337	9.38295	9.39498	8.49766	8.46358	8.43509	9.03593	0.938258	0.317062	-0.938258	-0.621196	6.79e-118	3.42e-15	2.75e-118	2.16e-53	4.81e-117	7.87e-15	3.44e-117	2.18e-52
Q9D4H1	Exoc2	158011	171902	162642	189411	183327	213132	194265	171733	186164	6.74668	6.77916	6.81582	7.19233	7.15481	7.13634	6.93117	6.85774	6.95099	6.96074	0.380517	0.380517	-0.247491	0.133026	9.53e-09	2.74e-09	0.000108	0.0374018	1.26e-08	5.08e-09	0.000153	0.0502808
P62827	Ran	2080544	2250648	2036247	1204201	1155637	1335676	2618737	2657529	2596059	10.4655	10.4898	10.462	9.86081	9.81101	9.78409	10.6839	10.8096	10.7527	10.3972	0.930657	-0.653514	0.930657	0.277142	4.36e-82	1.34e-41	8.04e-82	8.92e-09	2.06e-81	6.26e-41	6.33e-81	2.23e-08
O88447	Klc1	461273	501721	430135	383321	372867	462653	352186	320139	302889	8.29228	8.32446	8.21891	8.20936	8.17905	8.25453	7.78948	7.75627	7.6532	8.09567	0.545077	-0.0645732	-0.480504	-0.545077	6.38e-25	0.242629	4.16e-18	8.05e-23	1.23e-24	0.268112	9.49e-18	3.66e-22
Q0GNC1	Inf2	545096	527675	512625	439979	413356	518715	583068	495103	470702	8.53317	8.39722	8.47202	8.40824	8.32778	8.41954	8.51681	8.3853	8.28923	8.41861	0.0827776	-0.0827776	0.0143795	-0.0683981	0.389239	0.199796	0.823741	0.289392	0.396098	0.223014	0.837914	0.337987
Q8BKE6	Cyp20a1	520716	560963	510723	610204	596504	741890	478222	442113	466814	8.46715	8.48548	8.46666	8.8801	8.85692	8.9358	8.23083	8.22199	8.27726	8.56134	0.647763	0.418201	-0.647763	-0.229562	1.13e-60	1.12e-25	6.42e-59	8.6e-09	3.95e-60	3.55e-25	3.44e-58	2.15e-08
Q9QYJ0	Dnaja2	489178	514038	459423	285162	302245	334271	718883	671924	689037	8.37702	8.35945	8.31394	7.78259	7.87611	7.78561	8.8189	8.82587	8.83899	8.38956	1.01252	-0.534956	1.01252	0.477566	1.13e-112	1.85e-33	1.27e-113	4.75e-27	7.58e-112	7.15e-33	1.49e-112	2.46e-26
Q60953	Pml	124027	137194	120257	96614	95183	114092	313162	305134	305600	6.39731	6.45379	6.38024	6.22111	6.20917	6.23479	7.62006	7.68702	7.66606	6.91365	1.43625	-0.189062	1.43625	1.24718	6e-147	0.00236177	9.67e-114	4.62e-87	5.98e-146	0.00316731	1.15e-112	9.47e-86
P51432	Plcb3	114862	120760	109922	86045	93569	104620	152448	144291	143115	6.28656	6.26972	6.2506	6.05397	6.1845	6.10976	6.58147	6.60656	6.57159	6.33774	0.469545	-0.151969	0.469545	0.317577	3.45e-13	0.0171782	1.99e-13	6.45e-07	5.14e-13	0.0214393	3.93e-13	1.41e-06
P97798	Neo1	247697	264778	249178	574118	627500	696968	81796	51025	55334	7.39523	7.40236	7.4313	8.79216	8.93001	8.84569	5.68325	5.10685	5.20065	7.81296	3.50398	1.44736	-3.50398	-2.05662	6.34e-141	9.29e-29	6.35e-137	2.84e-54	5.95e-140	3.2e-28	1.06e-135	2.9e-53
Q6NVE8	Wdr44	68179	79338	76692	120919	136688	152245	89271	84364	83970	5.53406	5.66366	5.73127	6.54485	6.73128	6.65099	5.80941	5.83227	5.80236	6.10416	0.999089	0.999089	-0.829649	0.16944	1.39e-44	1.07e-37	1.14e-26	0.0280605	3.77e-44	4.57e-37	3.19e-26	0.0383141
Q9ERG0	Lima1	463007	496289	446472	236620	235465	275073	627967	602361	576066	8.29769	8.30876	8.27269	7.51338	7.5159	7.50441	8.62384	8.6682	8.58065	8.21405	1.11343	-0.781885	1.11343	0.331546	4.3e-140	1.61e-70	2.19e-139	3.78e-14	3.97e-139	1.26e-69	3.74e-138	1.28e-13
Q9D1D4	Tmed10	670650	682900	660860	441823	397281	512582	330633	299824	290198	8.83222	8.76925	8.83846	8.41428	8.27055	8.40238	7.69838	7.66169	7.59145	8.35229	1.16246	-0.449787	-0.712672	-1.16246	6.98e-98	1.28e-16	4.88e-39	2.81e-99	3.96e-97	3.11e-16	1.81e-38	7.13e-98
Q91W86	Vps11	210391	234949	213257	261266	276061	334127	164564	159567	144036	7.15973	7.22992	7.20671	7.65633	7.74538	7.78499	6.6918	6.75174	6.58084	7.26529	1.05338	0.530817	-1.05338	-0.522565	4.79e-50	2.7e-14	9.49e-51	6.75e-14	1.42e-49	6.05e-14	4.44e-50	2.24e-13
P54103	Dnajc2	132681	137142	130728	72390	95182	90415	137330	122184	122471	6.49462	6.45325	6.50069	5.80467	6.20915	5.89923	6.4308	6.36663	6.34685	6.2979	0.501441	-0.501441	0.400311	-0.10113	1.26e-06	5.82e-07	6.53e-05	0.312329	1.57e-06	9.71e-07	9.3e-05	0.361797
Q91VR2	Atp5c1	445738	477908	413281	508989	496210	601029	542526	501079	478608	8.24285	8.25431	8.16124	8.61844	8.59134	8.63203	8.41284	8.40261	8.31326	8.41284	0.393979	0.393979	-0.237114	0.156865	2.65e-16	5.9e-17	4.63e-07	0.000851	4.27e-16	1.45e-16	7.31e-07	0.00140645
Q5PRF0	Heatr5a	144825	155705	146272	155915	145942	177602	146861	128082	139876	6.62097	6.63639	6.66277	6.91157	6.82579	6.87324	6.5276	6.43464	6.53856	6.67873	0.369609	0.23048	-0.369609	-0.139129	6.26e-08	0.000403	1.44e-08	0.0326491	8.13e-08	0.00057	2.42e-08	0.0441786
Q6NZF1	Zc3h11a	252245	276040	241803	127258	125969	148737	263383	256516	236800	7.42148	7.46245	7.38795	6.61857	6.61346	6.61736	7.37031	7.43662	7.29808	7.18073	0.807821	-0.807821	0.752982	-0.0548393	4.3e-42	6.21e-37	2.31e-32	0.38558	1.12e-41	2.61e-36	7.36e-32	0.437566
P97386	Lig3	157864	165860	155393	106623	110934	119525	265680	244435	258916	6.74534	6.72754	6.75004	6.36333	6.43009	6.30191	7.38284	7.36703	7.4269	6.89674	1.02643	-0.374955	1.02643	0.65147	1.23e-57	7.55e-09	2.04e-55	1.3e-23	4.15e-57	1.37e-08	1.03e-54	6.07e-23
O08532	Cacna2d1	442585	497553	445695	154848	186991	184421	192647	162194	148166	8.23261	8.31242	8.27018	6.90166	7.18336	6.9276	6.91911	6.77529	6.62163	7.51229	1.49499	-1.26219	-0.232795	-1.49499	2.63e-65	3.96e-38	0.015678	3.5e-52	9.96e-65	1.7e-37	0.0194205	3.47e-51
P98203	Arvcf	39328	41497	39982	48279	45814	49340	36337	37872	35651	4.74029	4.72866	4.79155	5.22028	5.15426	5.02543	4.51266	4.67678	4.56643	4.84409	0.548643	0.3818	-0.548643	-0.166843	1.65e-09	1.96e-05	9.09e-10	0.0618762	2.24e-09	2.98e-05	1.6e-09	0.0809903
A2AJI0	Map7d1	78281	86960	77923	48484	49240	54692	62517	59003	56967	5.73339	5.796	5.75424	5.22639	5.2583	5.174	5.29547	5.31644	5.24261	5.44311	0.541483	-0.541483	0.0652066	-0.476276	2.46e-17	3.97e-15	0.342921	4.65e-12	4.05e-17	9.09e-15	0.370366	1.42e-11
O54692	Zw10	61271	63197	60906	56158	48507	81338	68522	64628	53872	5.37994	5.33551	5.39878	5.43838	5.23666	5.7466	5.42779	5.44781	5.16202	5.40551	0.137653	0.117631	-0.137653	-0.020022	0.51638	0.365411	0.28955	0.877547	0.522858	0.395345	0.31651	0.897448
Q8K1R7	Nek9	51319	53234	47364	49677	47641	54847	39955	36314	33614	5.12423	5.088	5.03599	5.26146	5.21067	5.17808	4.6496	4.61618	4.48155	4.98623	0.632881	0.133948	-0.632881	-0.498933	2.16e-14	0.103841	1.96e-14	1.52e-09	3.31e-14	0.120119	3.96e-14	3.99e-09
Q8BTZ4	Anapc5	75382	77057	74314	41031	43087	45105	98034	85303	90139	5.67895	5.62157	5.68583	4.9856	5.06572	4.89596	5.9445	5.84824	5.90464	5.56481	0.915608	-0.678338	0.915608	0.23727	1.64e-35	2.39e-20	1.74e-35	0.00116035	3.85e-35	6.49e-20	5.94e-35	0.00188805
Q80Y44	Ddx10	11773	12580	12428	10861	6884	10861	17627	19232	18704	3.00023	3.00679	3.1058	3.06805	2.41981	2.84184	3.46902	3.69916	3.63584	3.18876	0.803611	-0.237467	0.803611	0.566145	1.89e-06	0.145738	9.75e-07	0.000537	2.34e-06	0.16569	1.51e-06	0.000908
O35345	Kpna6	64796	69830	78509	58762	56528	72182	58121	49895	49084	5.46064	5.4795	5.76505	5.50377	5.45743	5.57431	5.19028	5.07454	5.02774	5.41065	0.476096	-0.0626068	-0.413489	-0.476096	1.86e-06	0.526895	3.03e-05	1.58e-06	2.29e-06	0.557664	4.39e-05	3.34e-06
Q80ZI6	Lrsam1	80150	91330	86720	121040	128760	149430	102130	89120	94760	5.76743	5.86674	5.90856	6.54629	6.64508	6.62407	6.00356	5.9114	5.97676	6.1797	0.756988	0.756988	-0.641344	0.115644	1.73e-32	7.78e-28	1.69e-20	0.0930632	3.82e-32	2.61e-27	4.1e-20	0.118501
Q9CU65	Zmym2	20235	19236	20041	34399	26182	27483	11603	11023	11584	3.78159	3.61946	3.79515	4.73125	4.34704	4.18121	2.86573	2.89618	2.94463	3.82338	1.53603	0.704334	-1.53603	-0.831695	3.86e-25	8.42e-07	5.09e-26	6.64e-09	7.46e-25	1.39e-06	1.4e-25	1.68e-08
O70305	Atxn2	152753	169180	139028	80950	76108	85224	132570	112870	120580	6.69786	6.75613	6.5895	5.96591	5.88651	5.81393	6.3799	6.25224	6.3244	6.33349	0.792699	-0.792699	0.429686	-0.363013	3.32e-24	2.65e-25	1.53e-08	1.72e-06	6.31e-24	8.24e-25	2.58e-08	3.62e-06
P54763	Ephb2	100941	125178	104517	98840	94270	117260	151331	153023	146868	6.10017	6.32156	6.17786	6.25398	6.19526	6.27431	6.57086	6.69132	6.60893	6.36925	0.42178	0.0387724	0.383008	0.42178	6.42e-09	0.614451	6.71e-07	4.47e-08	8.55e-09	0.642257	1.05e-06	1.07e-07
Q8R3N1	Nop14	82660	77470	77900	58833	45650	58792	182040	183410	184630	5.81192	5.62929	5.75382	5.50551	5.14908	5.27829	6.8374	6.95265	6.93905	6.15269	1.59206	-0.415115	1.59206	1.17694	1.37e-65	2.28e-05	7.27e-57	1.6e-32	5.21e-65	3.45e-05	3.77e-56	9.85e-32
Q8K3K8	Optn	19187	21665	21959	18912	19298	22571	20716	19010	17762	3.70487	3.79102	3.92701	3.86819	3.90692	3.89715	3.70197	3.68241	3.56129	3.78732	0.240955	0.08031	-0.240955	-0.160645	0.0544476	0.427533	0.0173618	0.112592	0.0574313	0.457472	0.0214208	0.141373
O54834	Arhgap6	28217	31960	25465	5441	2662	4715	10303	8758	8659	4.2613	4.35192	4.14071	2.07085	1.04911	1.63804	2.6943	2.56434	2.52478	3.23582	2.6088	-2.6088	0.951218	-1.65758	3.37e-33	5.94e-30	1.32e-05	7.73e-14	7.54e-33	2.12e-29	1.95e-05	2.56e-13
Q6ZQ11	Chsy1	12574	12729	11303	26896	29749	35171	20760	20707	21440	3.09519	3.02378	2.96891	4.37628	4.53131	4.53706	3.70503	3.80577	3.8328	3.88419	1.45324	1.45324	-0.701229	0.752007	2.21e-46	5.57e-47	1.67e-12	4.27e-14	6.23e-46	2.92e-46	3.21e-12	1.44e-13
O08852	Pkd1	15003	15099	16186	12548	14777	14248	14512	12642	9629	3.34999	3.27011	3.48695	3.27635	3.52183	3.23344	3.18848	3.09388	2.67796	3.25127	0.36855	-0.0222599	-0.34629	-0.36855	0.033338	0.88665	0.0268021	0.0184422	0.0354967	0.896945	0.0324474	0.0257864
Q3TTY0	Plb1	37190	36900	32910	13479	12572	15677	27660	28380	25434	4.65965	4.55927	4.51072	3.37961	3.28869	3.37133	4.11903	4.26053	4.07925	4.11216	1.23075	-1.23075	0.80791	-0.422842	1.24e-34	1.07e-35	1.58e-16	1.39e-05	2.86e-34	4.35e-35	3.42e-16	2.72e-05
Q5DTX6	9430020K01Rik	21667	25488	19065	14609	16535	18831	14617	16765	14779	3.88024	4.02547	3.72313	3.49575	3.684	3.63579	3.19888	3.50111	3.29605	3.62603	0.544013	-0.274194	-0.26982	-0.544013	8.96e-05	0.0294645	0.0322245	1.63e-05	0.000105	0.035951	0.038785	3.16e-05
P70700	Polr1b	19605	21780	22540	13152	15726	14105	37400	32520	25920	3.73596	3.79866	3.96469	3.34418	3.61162	3.21889	4.55426	4.45698	4.10656	3.93069	0.984114	-0.435408	0.984114	0.548706	3.11e-10	0.00361348	6.6e-11	0.000247	4.32e-10	0.00478777	1.21e-10	0.000431
Q921U8	Smtn	18755	19901	18672	8211	8192	10441	35324	38325	29915	3.67201	3.6685	3.69308	2.66453	2.67077	2.78494	4.47187	4.69394	4.31336	3.80707	1.79368	-0.970034	1.79368	0.823642	8.63e-51	9.39e-17	2.67e-51	1.34e-12	2.6e-50	2.29e-16	1.26e-50	4.22e-12
P61222	Abce1	753843	794024	714260	556482	555737	667991	1503875	1432998	1423236	9.00092	8.98676	8.95057	8.74714	8.75479	8.78442	9.88376	9.91854	9.88552	9.30058	1.13381	-0.217359	1.13381	0.916455	1.29e-211	4.13e-08	7.17e-176	1.38e-116	2.21e-210	7.28e-08	1.87e-174	4.84e-115
Q9Z1Z2	Strap	1207384	1314960	1180615	677910	644529	783379	1486613	1439986	1513731	9.68047	9.71452	9.67559	9.0319	8.96864	9.01431	9.8671	9.92556	9.97445	9.58923	0.917841	-0.685102	0.917841	0.232739	1.68e-93	3.97e-52	1.92e-91	2.18e-07	9.07e-93	2.27e-51	1.73e-90	4.97e-07
P28658	Atxn10	390965	401778	385263	246891	240167	287485	647491	626838	659523	8.0537	8.00397	8.05996	7.57468	7.54443	7.56808	8.66801	8.72567	8.77584	8.18806	1.16138	-0.476968	1.16138	0.684415	2.73e-136	3.88e-24	1.16e-131	9.96e-48	2.42e-135	1.17e-23	1.78e-130	8.98e-47
Q921H8	Acaa1a	767502	863082	822669	749263	731508	894103	769582	794044	753586	9.02683	9.10707	9.15443	9.17628	9.15127	9.20504	8.91722	9.06679	8.96818	9.08887	0.192288	0.0806282	-0.192288	-0.11166	0.00128928	0.127031	0.000275	0.0345957	0.00144854	0.145698	0.000377	0.04666
P16332	Mut	281588	292283	279298	632003	651344	791563	369138	347755	360228	7.58024	7.54494	7.59592	8.93074	8.98381	9.0293	7.85731	7.87565	7.90332	8.27847	1.40799	1.40799	-1.10297	0.305024	1.07e-247	4.36e-206	4.4e-129	1.42e-11	2.25e-246	1.95e-204	6.45e-128	4.23e-11
Q9DBG6	Rpn2	1047067	1074835	1030358	537160	496684	600854	862204	749502	786544	9.47494	9.42362	9.47919	8.69616	8.59272	8.63161	9.08118	8.98351	9.02994	9.08276	0.818674	-0.818674	0.391298	-0.427376	2.21e-68	5.77e-69	3.42e-17	3.34e-20	8.62e-68	4.35e-68	7.54e-17	1.41e-19
Q91VH2	Snx9	954705	1003780	914060	1182015	1207716	1454852	645743	580238	585988	9.34171	9.32495	9.30641	9.83399	9.8746	9.9074	8.66411	8.61422	8.60528	9.36196	1.2442	0.54788	-1.2442	-0.696323	4.11e-188	4.58e-39	3.66e-189	9.02e-62	6.02e-187	2.02e-38	1.05e-187	1.09e-60
Q9R112	Sqrdl	739646	794525	741234	1005978	1052632	1193568	458386	403761	422868	8.97349	8.98767	9.00405	9.60134	9.67632	9.6218	8.16971	8.09108	8.13462	9.04326	1.50134	0.645045	-1.50134	-0.856294	8.43e-269	4.7e-53	2.33e-269	1.76e-91	2.05e-267	2.73e-52	1.11e-267	3.92e-90
Q99KJ8	Dctn2	410650	439257	405292	552582	580257	699660	465651	431896	439115	8.12457	8.13264	8.13308	8.737	8.81708	8.85125	8.1924	8.18826	8.18901	8.40754	0.672469	0.672469	-0.612681	0.0597888	4.57e-68	2.7e-54	1.93e-45	0.165904	1.78e-67	1.6e-53	8.11e-45	0.202826
Q8CCK0	H2afy2	425005	412419	420955	923014	804331	990130	305808	292832	250729	8.17414	8.04169	8.18778	9.47716	9.28818	9.35221	7.58577	7.62765	7.38054	8.55796	1.83937	1.23864	-1.83937	-0.600727	1.79e-137	3.05e-58	4.57e-122	3.02e-15	1.62e-136	1.93e-57	5.96e-121	1.06e-14
P83741	Wnk1	391840	422634	389859	202466	191674	236490	341268	310760	310541	8.05692	8.07698	8.07707	7.28849	7.21905	7.28638	7.74405	7.71337	7.6892	7.7207	0.805358	-0.805358	0.450718	-0.35464	2.85e-55	1.45e-56	5.23e-19	2.28e-12	9.24e-55	8.95e-56	1.23e-18	7.11e-12
P17918	Pcna	390798	431011	378785	149600	131547	166449	1348190	1364298	1322323	8.05308	8.1053	8.0355	6.85192	6.67597	6.77968	9.7261	9.84766	9.77942	8.71354	3.01426	-1.29394	3.01426	1.72032	0	1.67e-119	0	3.76e-205	0	2.72e-118	0	4.35e-203
Q07417	Acads	565209	582840	547887	472561	460173	561119	523081	483802	493692	8.58544	8.54067	8.568	8.51131	8.48257	8.5329	8.36018	8.35199	8.35802	8.47953	0.208085	-0.0557447	-0.15234	-0.208085	1.68e-07	0.146237	7.2e-05	5.91e-08	2.15e-07	0.166219	0.000102	1.4e-07
Q8K224	Nat10	320798	371541	335206	404326	463240	527863	521870	481140	470625	7.76832	7.8911	7.85917	8.28633	8.49215	8.44476	8.35684	8.34403	8.28899	8.21479	0.569939	0.569939	-0.080148	0.489791	7.29e-21	1.36e-19	0.201419	6.78e-15	1.3e-20	3.63e-19	0.223819	2.36e-14
Q5EG47	Prkaa1	492818	536380	459837	487707	492465	585338	527408	489552	501935	8.38771	8.42083	8.31524	8.55682	8.58041	8.59387	8.37207	8.36904	8.38191	8.44545	0.202767	0.201849	-0.202767	-0.000918	2.07e-07	1.97e-06	1.77e-06	0.98273	2.65e-07	3.18e-06	2.73e-06	0.985508
Q9D024	Ccdc47	316324	322332	304998	263241	261033	317027	340395	318097	307081	7.74806	7.68612	7.72292	7.66719	7.66462	7.7092	7.74036	7.74704	7.67303	7.70689	0.0400412	-0.0387689	0.0400412	0.00127231	0.68136	0.454937	0.44027	0.980435	0.686197	0.485331	0.467275	0.983709
Q99MR8	Mccc1	130831	142037	136924	227310	215613	249835	141345	130803	135303	6.47436	6.50384	6.5675	7.45547	7.38884	7.36557	6.47237	6.46497	6.49061	6.86569	0.927773	0.888038	-0.927773	-0.0397347	4.31e-62	5.98e-43	1.18e-46	0.535712	1.55e-61	2.9e-42	5.12e-46	0.58405
O88543	Cops3	102515	101026	92054	100346	98650	125305	154538	145044	165083	6.12249	6.0123	5.99467	6.27579	6.26078	6.37004	6.60111	6.61407	6.77761	6.36072	0.622249	0.258757	0.363492	0.622249	3.49e-15	0.000777	2.37e-06	7.74e-16	5.46e-15	0.00107823	3.62e-06	2.8e-15
Q60790	Rasa3	333063	348182	318665	228189	223954	258081	247271	214271	210104	7.82245	7.79742	7.78616	7.46104	7.44359	7.41242	7.27924	7.17701	7.12552	7.50062	0.606741	-0.362934	-0.243808	-0.606741	1.75e-23	1.47e-09	4.8e-05	6.34e-24	3.27e-23	2.75e-09	6.9e-05	2.98e-23
Q91YR9	Ptgr1	238657	255986	224021	289093	318418	359031	264105	246205	256728	7.3416	7.35364	7.27775	7.80234	7.95131	7.8887	7.37426	7.37743	7.41465	7.55413	0.557362	0.557362	-0.493177	0.0641854	5.01e-24	1.72e-20	2.11e-16	0.283881	9.49e-24	4.7e-20	4.56e-16	0.331916
Q3TCH7	Cul4a	168919	183315	173247	110835	111343	129904	216398	200361	211040	6.84299	6.8719	6.90695	6.41922	6.4354	6.42204	7.08683	7.08018	7.13193	6.82632	0.674257	-0.44861	0.674257	0.225647	2.27e-27	2.29e-13	4.2e-28	0.000221	4.58e-27	4.96e-13	1.21e-27	0.000387
Q8BKT7	Thoc5	190665	206758	186166	97527	99471	135346	161099	147766	156025	7.0177	7.04552	7.01071	6.23468	6.27274	6.48125	6.6611	6.64089	6.69619	6.70246	0.691013	-0.691013	0.332532	-0.358481	1.16e-17	1.43e-18	2.16e-05	4.67e-06	1.93e-17	3.67e-18	3.16e-05	9.49e-06
P70288	Hdac2	253270	276071	253702	151954	157712	184154	361239	354702	349569	7.42733	7.46261	7.45725	6.87444	6.93768	6.92551	7.8261	7.90418	7.85999	7.45993	0.950971	-0.536344	0.950971	0.414627	4.44e-63	7.15e-22	2.2e-64	9.96e-14	1.63e-62	2.02e-21	1.32e-63	3.28e-13
Q8R1U1	Cog4	85236	94687	82200	89034	79251	106107	91299	91021	84993	5.85619	5.91881	5.83133	6.10324	5.94489	6.13012	5.84182	5.94185	5.81983	5.93618	0.192898	0.192458	-0.192898	-0.00044	0.0112386	0.0100964	0.00992507	0.995302	0.0121619	0.0128924	0.0124559	0.995703
O35607	Bmpr2	88908	102054	105167	380547	433378	491265	117105	114558	122112	5.91704	6.02691	6.1868	8.19888	8.39602	8.3411	6.20095	6.27365	6.34262	7.2663	2.26651	2.26651	-2.0408	0.22571	3.56e-191	4.53e-135	1.19e-111	0.00994558	5.3e-190	9.01e-134	1.39e-110	0.0144499
Q5SWD9	Tsr1	112729	140295	118427	87312	100256	113497	203742	194484	174335	6.25952	6.48604	6.35812	6.07506	6.28408	6.22725	6.99989	7.03723	6.85628	6.55077	0.768413	-0.172746	0.768413	0.595666	7.69e-19	0.0546005	1.84e-17	3.9e-11	1.32e-18	0.0646972	4.11e-17	1.13e-10
Q0P678	Zc3h18	61380	63100	57482	48905	46237	56732	111835	111630	120997	5.3825	5.33329	5.3153	5.23887	5.16751	5.22683	6.13452	6.2363	6.32939	5.67267	1.02418	-0.132567	1.02418	0.891611	9.93e-55	0.0678934	2.31e-44	3.28e-34	3.19e-54	0.0797442	9.49e-44	2.12e-33
P25799	Nfkb1	192862	186208	183953	130725	118023	148343	134112	116491	121564	7.03423	6.89449	6.99346	6.65735	6.51946	6.61353	6.39659	6.29779	6.33613	6.66263	0.63116	-0.377319	-0.253841	-0.63116	1.23e-17	1.89e-07	0.000454	3.57e-18	2.04e-17	3.24e-07	0.000616	1.41e-17
Q9CZX0	Elp3	29954	23931	25167	31636	32584	35610	45761	43831	58027	4.34748	3.93453	4.12373	4.61045	4.66263	4.55495	4.84534	4.8876	5.26921	4.6327	0.868523	0.464875	0.403648	0.868523	8.04e-09	0.00103344	0.00435198	1.07e-09	1.07e-08	0.00142755	0.0055816	2.82e-09
P18653	Rps6ka1	162250	169120	153700	59916	55338	72330	76700	71637	66855	6.78488	6.75562	6.73424	5.53182	5.42674	5.57726	5.59045	5.59635	5.47352	6.06567	1.24507	-1.24507	0.0412154	-1.20385	1.89e-95	1.08e-68	0.556405	1.78e-64	1.05e-94	8.04e-68	0.581952	2.3e-63
Q8K2J0	Plcd3	46157	59415	47554	59837	65749	73830	66067	64146	64333	4.97128	5.24648	5.04176	5.52992	5.67543	5.60688	5.37515	5.43701	5.41805	5.3843	0.513998	0.513998	-0.195003	0.318995	6.44e-08	9.91e-09	0.0292601	0.000366	8.36e-08	1.79e-08	0.0353224	0.000628
Q80W00	Ppp1r10	69290	65970	58016	40897	31970	41637	70846	71826	63880	5.55738	5.39746	5.32864	4.98088	4.63519	4.78054	5.47591	5.60015	5.40785	5.27644	0.690984	-0.625177	0.690984	0.0658074	1.01e-10	1.23e-08	3.16e-10	0.547117	1.41e-10	2.2e-08	5.66e-10	0.595569
P62835	Rap1a	237488	257090	235710	180012	190229	209040	134731	123827	127564	7.33451	7.35985	7.35113	7.1189	7.20813	7.10838	6.40323	6.3859	6.40564	7.01846	0.950254	-0.202705	-0.747548	-0.950254	9.72e-54	0.00108329	4.17e-33	4.25e-52	3.07e-53	0.00149393	1.36e-32	4.2e-51
Q3UMU9	Hdgfrp2	208650	231200	212820	126187	123008	140791	210430	198090	187840	7.14774	7.20672	7.20375	6.60637	6.57914	6.53815	7.04649	7.06373	6.96392	6.95128	0.611501	-0.611501	0.450542	-0.160959	6.98e-21	4.49e-21	3.6e-12	0.0128206	1.25e-20	1.24e-20	6.82e-12	0.0183555
Q9Z0N1	Eif2s3x	79146	88123	78259	76135	70096	84642	82888	78070	85210	5.74925	5.81517	5.76045	5.87744	5.7678	5.80404	5.70238	5.72042	5.82351	5.78102	0.0673877	0.0419028	-0.0673877	-0.0254849	0.602261	0.535567	0.319106	0.706307	0.607892	0.566119	0.346529	0.744696
P35969	Flt1	16012	16688	15909	43392	46753	59755	16583	18458	17444	3.44389	3.41447	3.46204	5.06631	5.18353	5.30173	3.38094	3.6399	3.53523	4.29217	1.74681	1.74681	-1.66451	0.0822978	2.3e-83	8.01e-59	7.61e-54	0.433763	1.11e-82	5.13e-58	3.76e-53	0.485917
Q60949	Tbc1d1	53180	55130	55730	57759	70190	66239	65230	63810	61290	5.17562	5.13849	5.27065	5.47893	5.76973	5.45035	5.35676	5.42943	5.34814	5.39103	0.377701	0.377701	-0.195123	0.182578	0.000597	0.00012	0.0466259	0.0626503	0.000678	0.000175	0.0553403	0.0819171
P52431	Pold1	42257	45864	37473	19985	22179	22747	39939	37174	36461	4.84392	4.87301	4.69805	3.94781	4.10766	3.90835	4.64902	4.64994	4.59884	4.51735	0.816496	-0.816496	0.642287	-0.174208	2.28e-17	2.14e-17	2.21e-11	0.0682776	3.75e-17	5.32e-17	4.11e-11	0.0887144
A2RSJ4	Uhrf1bp1l	7955	15801	8494	6198	4103	7456	5844	4004	4463	2.43469	3.33567	2.55673	2.25878	1.67325	2.29917	1.87628	1.4352	1.56861	2.27771	1.19491	-0.72962	-0.46529	-1.19491	3.06e-05	0.00637725	0.081173	9.49e-06	3.64e-05	0.00829477	0.0941834	1.88e-05
Q9ERV1	Mkrn2	4834	6426	4149	5527	5043	6402	9429	8495	6632	1.71606	2.03767	1.52307	2.09348	1.97085	2.07929	2.56642	2.52035	2.14003	2.10665	0.646404	0.274127	0.372278	0.646404	0.00137195	0.126894	0.0381411	0.000331	0.00153934	0.145633	0.0457177	0.000569
Q8BKE9	Ift74	12359	11848	10564	10410	10979	14318	11922	9462	10375	3.07031	2.92031	2.87136	3.00687	3.09322	3.24051	2.90486	2.67588	2.78561	2.96133	0.324987	0.16033	-0.324987	-0.164657	0.0365758	0.204136	0.0101251	0.192291	0.0388941	0.227602	0.0126972	0.232736
O35099	Map3k5	12537	11852	13749	49797	55654	67324	60000	56090	55622	3.09094	2.92079	3.25153	5.26494	5.43495	5.47379	5.23618	5.24339	5.20814	4.87617	2.30003	2.30003	-0.16473	2.1353	4.37e-105	1.34e-97	0.114956	2.28e-85	2.67e-104	1.58e-96	0.131386	4.51e-84
O70566	Diap2	39610	44380	37870	27265	27475	35490	42891	47826	38935	4.7506	4.82556	4.71325	4.39594	4.41659	4.55008	4.7519	5.01344	4.69356	4.69103	0.370598	-0.308042	0.370598	0.0625564	0.00118908	0.00394214	0.000527	0.557786	0.00133717	0.00520656	0.000711	0.60559
P59808	Sash1	23150	49310	34020	15286	14216	27581	30470	10357	11603	3.97575	4.97753	4.55858	3.5611	3.46599	4.18635	4.25861	2.80627	2.947	4.01724	1.06477	-0.786107	-0.278666	-1.06477	0.0156307	0.0453366	0.475688	0.00698455	0.0168524	0.0541205	0.50261	0.0103169
Q4JIM5	Abl2	34871	39512	36732	17036	19115	20974	37273	35809	37993	4.56676	4.65794	4.66923	3.71748	3.89318	3.79128	4.54935	4.59597	4.65822	4.39318	0.829597	-0.829597	0.799429	-0.0301676	5.07e-22	2.48e-19	4.44e-18	0.741826	9.26e-22	6.52e-19	1.01e-17	0.777688
P20444	Prkca	16376	15648	16338	37396	41547	47974	22270	23053	23750	3.47632	3.32164	3.50043	4.85177	5.01321	4.98492	3.80633	3.96061	3.98042	4.24475	1.51675	1.51675	-1.03383	0.482922	6.87e-53	2.69e-48	7.31e-24	2.17e-06	2.15e-52	1.45e-47	1.92e-23	4.54e-06
Q80U63	Mfn2	28850	28154	26447	13037	14471	17503	33837	28256	25561	4.29331	4.16899	4.1953	3.33151	3.49164	3.53028	4.40983	4.25421	4.08644	4.02119	0.802493	-0.766491	0.802493	0.0360017	1.21e-13	1.93e-11	2.18e-12	0.751024	1.82e-13	3.89e-11	4.16e-12	0.785672
P10493	Nid1	501885	548613	551740	1150875	1181049	1436502	272351	240480	252482	8.41401	8.45336	8.57811	9.79547	9.84239	9.88908	7.41861	7.34349	7.39059	8.91022	2.45825	1.35928	-2.45825	-1.09897	0	1.43e-140	0	1.37e-93	0	3.05e-139	0	3.12e-92
Q91ZJ5	Ugp2	881457	931137	840549	1013252	1083497	1228878	1082267	1017466	1065684	9.22655	9.21657	9.18545	9.61173	9.71801	9.66387	9.40913	9.42448	9.46812	9.44829	0.455561	0.455561	-0.231061	0.2245	1.41e-23	1.26e-24	1.95e-07	4.28e-07	2.65e-23	3.86e-24	3.14e-07	9.48e-07
P40336	Vps26a	438934	467845	416890	528904	590923	662717	380441	363431	370813	8.22066	8.22361	8.17379	8.67382	8.84336	8.77299	7.90082	7.93926	7.9451	8.34284	0.836533	0.558861	-0.836533	-0.277672	2.57e-61	3.52e-27	2.51e-58	7.58e-08	9.11e-61	1.16e-26	1.34e-57	1.78e-07
Q8BRF7	Scfd1	417243	459712	405952	354692	353925	436175	364688	331324	336206	8.14755	8.1983	8.13543	8.09738	8.10384	8.1695	7.83981	7.80582	7.80376	8.04177	0.344128	-0.0367403	-0.307388	-0.344128	2.98e-14	0.437041	8.26e-11	3.57e-13	4.56e-14	0.467143	1.51e-10	1.15e-12
P46061	Rangap1	440472	469801	406015	318030	335542	376861	500066	485510	476171	8.22571	8.22962	8.13565	7.93997	8.02689	7.95863	8.29527	8.35707	8.30589	8.17127	0.344017	-0.221998	0.344017	0.122019	3.54e-11	8.99e-06	6.15e-12	0.0146219	5.05e-11	1.39e-05	1.16e-11	0.0207345
Q91YI0	Asl	344374	351652	321578	575018	599811	684038	461585	439302	446300	7.87063	7.81172	7.79929	8.79442	8.8649	8.81867	8.17974	8.21279	8.21243	8.34503	0.998741	0.998741	-0.624558	0.374183	3.09e-120	4.99e-115	1.21e-46	7.23e-18	2.26e-119	7.46e-114	5.24e-46	2.83e-17
P22315	Fech	411505	460816	425876	1106090	1179510	1361630	825125	794692	808723	8.12757	8.20177	8.20455	9.73821	9.84051	9.81186	9.01776	9.06797	9.07006	9.15518	1.6191	1.6191	-0.745367	0.87373	3.08e-263	1.03e-261	3.5e-59	2.84e-80	7.18e-262	8.38e-260	1.89e-58	5.05e-79
P05201	Got1	475589	496391	474896	1226741	1242158	1460053	826527	763614	830927	8.33637	8.30905	8.36173	9.88757	9.91517	9.91254	9.02021	9.01042	9.10913	9.23761	1.56927	1.56927	-0.857872	0.711397	2.81e-283	2.11e-273	8.6e-86	8.27e-60	7.66e-282	2.05e-271	7.1e-85	9.55e-59
Q9WVQ5	Apip	577899	622127	578880	582552	602982	668595	673025	638741	654801	8.61747	8.63478	8.64738	8.8132	8.87251	8.78573	8.72381	8.7528	8.76547	8.73713	0.190998	0.190998	-0.0767983	0.114199	1.02e-05	1.82e-06	0.054898	0.00431274	1.24e-05	2.94e-06	0.064699	0.00653557
Q810A7	Ddx42	384293	412312	389652	269842	257166	322131	550460	538425	543585	8.02886	8.04131	8.07631	7.70292	7.64309	7.73224	8.43378	8.50632	8.49692	8.10975	0.786131	-0.355733	0.786131	0.430398	4.46e-59	1.49e-13	2.25e-59	4.05e-19	1.53e-58	3.25e-13	1.22e-58	1.66e-18
Q9D0F3	Lman1	397755	404743	391958	234799	213480	271157	346992	320245	324577	8.07854	8.01458	8.08482	7.50224	7.37449	7.48372	7.76805	7.75675	7.75297	7.77891	0.605079	-0.605079	0.304693	-0.300386	3.48e-27	3.03e-28	2.63e-08	4.09e-08	6.99e-27	1.03e-27	4.38e-08	9.83e-08
Q9WUM4	Coro1c	913684	1001120	905720	531138	555917	644977	1106026	1023344	1062492	9.27835	9.32112	9.29318	8.6799	8.75526	8.73384	9.44046	9.43279	9.46379	9.18763	0.722394	-0.574313	0.722394	0.148082	7.83e-74	3.73e-45	3.88e-70	0.000265	3.3e-73	1.88e-44	2.52e-69	0.00046
P28867	Prkcd	329375	337971	321519	558903	582507	671868	737678	659559	685381	7.80639	7.75447	7.79902	8.75341	8.82267	8.79277	8.85614	8.79908	8.83132	8.54204	1.04223	1.00309	0.0391397	1.04223	4.56e-170	1.43e-133	0.332324	7.78e-144	5.61e-169	2.77e-132	0.359547	4.2e-142
P55264	Adk	460683	512622	437295	308847	317622	333448	531831	491198	506759	8.29043	8.35547	8.24273	7.8977	7.9477	7.78206	8.38412	8.37388	8.39571	8.20274	0.507127	-0.419483	0.507127	0.0876444	1.09e-20	4.77e-14	8.57e-20	0.114615	1.93e-20	1.06e-13	2.05e-19	0.143696
Q91WJ8	Fubp1	616040	658085	579227	111451	88647	103994	562282	525679	543260	8.70968	8.71585	8.64825	6.42722	6.10654	6.1011	8.46444	8.47176	8.49606	8.13687	2.47173	-2.47173	2.25763	-0.2141	3.48e-188	1.4e-176	4.92e-150	0.0095926	5.11e-187	4.48e-175	9.23e-149	0.0139738
Q9JLJ2	Aldh9a1	358913	405472	367851	920048	1004858	1126192	449357	423604	447238	7.93029	8.01718	7.99324	9.47252	9.60931	9.53798	8.14101	8.16029	8.21546	8.74381	1.56032	1.56032	-1.36842	0.191896	3.94e-285	1.33e-215	5.08e-168	8.07e-05	1.1e-283	6.33e-214	1.21e-166	0.000147
P35123	Usp4	379665	407185	358192	199748	202203	220210	413698	389981	423230	8.01138	8.02326	7.95485	7.26899	7.2962	7.18348	8.02173	8.04098	8.13585	7.81565	0.816712	-0.746465	0.816712	0.0702471	1.04e-51	1.25e-38	8.35e-46	0.218625	3.19e-51	5.44e-38	3.54e-45	0.262118
Q9D8S3	Arfgap3	271677	283006	249245	155722	149801	172151	195008	178175	192327	7.52855	7.49841	7.43168	6.90978	6.86344	6.82827	6.93668	6.91087	6.99797	7.12824	0.619233	-0.619233	0.0814258	-0.537807	8.69e-26	4.01e-22	0.201874	4.18e-17	1.69e-25	1.15e-21	0.224224	1.61e-16
Q04750	Top1	597300	644500	569000	195914	179910	211175	783430	764420	742200	8.66511	8.68575	8.62255	7.24103	7.12767	7.12304	8.94295	9.01194	8.94622	8.44849	1.80244	-1.4931	1.80244	0.309343	8.48e-300	9.57e-202	7.91e-288	1.45e-10	2.67e-298	4.03e-200	4.52e-286	4.05e-10
Q8BP92	Rcn2	376159	401269	378339	270149	257359	309432	188534	157496	177609	7.998	8.00214	8.0338	7.70456	7.64417	7.67422	6.88797	6.73289	6.88312	7.5865	1.17496	-0.336873	-0.838092	-1.17496	4.92e-81	3.15e-08	1.3e-42	5.44e-81	2.29e-80	5.58e-08	5.17e-42	9.83e-80
Q6ZQM8	Ugt1a7c	149961	165491	161816	365840	326690	396220	279693	264045	274468	6.67125	6.72433	6.80847	8.14202	7.98831	8.0309	7.45699	7.47836	7.51105	7.52194	1.31942	1.31942	-0.572904	0.746514	1.73e-87	1.19e-88	1.54e-18	3.3e-30	8.65e-87	1.22e-87	3.57e-18	1.92e-29
O54782	Man2b2	370030	396842	356735	150817	153844	176993	288939	261718	268791	7.9743	7.98614	7.94897	6.86361	6.90186	6.86829	7.50391	7.46559	7.4809	7.51125	1.09187	-1.09187	0.605534	-0.486335	4.07e-93	2.38e-94	1.07e-30	1.92e-20	2.19e-92	2.67e-93	3.29e-30	8.16e-20
Q8BGD9	Eif4b	425206	458405	394778	242707	255296	289850	400686	372413	364685	8.17482	8.1942	8.09516	7.55003	7.63256	7.5799	7.97562	7.97448	7.92106	7.91893	0.567459	-0.567459	0.369377	-0.198082	1.08e-26	1.8e-27	1.43e-12	0.000144	2.14e-26	5.97e-27	2.74e-12	0.000256
Q5SXY1	Specc1	112289	121160	107360	184492	189939	225679	168327	158763	157083	6.25388	6.27449	6.21658	7.15437	7.20593	7.21887	6.72441	6.74445	6.70594	6.77336	0.94481	0.94481	-0.468305	0.476506	2.87e-51	3.69e-52	3.36e-14	1.23e-14	8.74e-51	2.12e-51	6.76e-14	4.22e-14
P70296	Pebp1	750574	818243	731035	785921	814674	900172	678034	614517	659740	8.99465	9.0301	8.98406	9.24519	9.30661	9.2148	8.7345	8.69703	8.77631	9.01402	0.519729	0.252966	-0.519729	-0.266762	1.33e-31	6.17e-09	9.72e-33	8.88e-10	2.91e-31	1.12e-08	3.13e-32	2.36e-09
Q9CWL8	Ctnnbl1	123543	131962	108118	63090	60975	73161	141870	123297	126751	6.39167	6.3977	6.22673	5.60629	5.56668	5.59374	6.47772	6.37971	6.39641	6.16149	0.829586	-0.751846	0.829586	0.0777399	2.14e-34	7.59e-26	4.86e-31	0.274177	4.9e-34	2.39e-25	1.5e-30	0.321578
P0C605	Prkg1	122158	127926	122821	343509	323113	416481	113593	115303	112085	6.37541	6.35289	6.41068	8.05116	7.97243	8.10285	6.15702	6.28301	6.21901	7.13483	1.82255	1.66329	-1.82255	-0.15926	3.01e-213	2.66e-129	2.41e-153	0.0175118	5.19e-212	4.77e-128	4.82e-152	0.0246077
P68510	Ywhah	920070	956170	846530	546983	556860	652940	796010	735020	766530	9.2884	9.25484	9.19568	8.72231	8.75771	8.75155	8.96593	8.95536	8.99275	9.00209	0.50288	-0.50288	0.227499	-0.275381	2.89e-33	4.27e-34	3.42e-08	2.41e-11	6.48e-33	1.68e-33	5.68e-08	7.07e-11
Q5KU39	Vps41	175958	184934	167111	251769	244884	304739	140081	137287	133725	6.90189	6.88459	6.85493	7.60291	7.57249	7.65217	6.45941	6.53477	6.47368	7.06967	1.11991	0.72897	-1.11991	-0.39094	1.17e-75	1.07e-31	2.02e-71	2.91e-10	5.09e-75	4e-31	1.34e-70	8e-10
P70302	Stim1	195680	203840	182230	211250	201330	251090	125860	116824	109490	7.05515	7.02501	6.97988	7.34976	7.28995	7.3728	6.30497	6.30191	6.18521	6.94061	1.07283	0.317582	-1.07283	-0.755248	4.91e-55	2.74e-06	2.17e-55	1.29e-28	1.59e-54	4.37e-06	1.1e-54	7.11e-28
P98063	Bmp1	46228	52265	59891	101492	100151	123770	73504	52611	46198	4.9735	5.06149	5.37453	6.29218	6.28257	6.35226	5.52904	5.15101	4.94032	5.66493	1.16235	1.16235	-1.08167	0.0806817	3.5e-18	1.59e-14	8.1e-13	0.589176	5.91e-18	3.58e-14	1.57e-12	0.635087
Q8R3N6	Thoc1	192769	239232	183789	80883	92090	95989	199373	190080	180543	7.03353	7.25599	6.99217	5.96472	6.16151	5.98554	6.96862	7.00418	6.90676	6.76994	1.05864	-1.05864	0.920425	-0.138215	1.02e-32	9.75e-31	9.44e-24	0.128153	2.27e-32	3.57e-30	2.47e-23	0.15946
O08848	Trove2	273857	301778	272549	288289	277124	328436	275946	244053	256924	7.54008	7.59106	7.56063	7.79833	7.75092	7.76021	7.43753	7.36477	7.41575	7.58785	0.363623	0.205885	-0.363623	-0.157737	5.24e-11	0.000107	8.06e-12	0.00298622	7.42e-11	0.000157	1.51e-11	0.00461837
Q99KG3	Rbm10	109931	109415	95074	43755	36922	48735	117120	108461	114072	6.22326	6.12739	6.04124	5.07833	4.84295	5.00763	6.20114	6.19475	6.24436	5.87389	1.23394	-1.1529	1.23394	0.0810373	4.57e-57	9.94e-45	8.33e-51	0.317452	1.52e-56	4.96e-44	3.9e-50	0.367133
Q61216	Mre11a	99190	100848	90346	69193	72550	71774	119320	112720	124200	6.07493	6.00976	5.96765	5.73951	5.81744	5.56613	6.22798	6.25032	6.36708	6.02302	0.571639	-0.306668	0.571639	0.264971	3.7e-11	0.000194	4.2e-12	0.00127672	5.27e-11	0.000281	7.95e-12	0.00206993
Q9ERA6	Tfip11	101089	115804	101405	67763	64874	83506	110541	106962	102008	6.10228	6.20926	6.13425	5.70938	5.65611	5.78455	6.11773	6.17467	6.0831	6.01072	0.431644	-0.431644	0.408003	-0.0236411	2.22e-11	2.5e-10	2.21e-09	0.728383	3.18e-11	4.85e-10	3.84e-09	0.765049
Q6P1H6	Ankle2	116428	130595	123851	77242	81338	98246	124842	130734	110976	6.3061	6.38268	6.42273	5.89827	5.98239	6.01907	6.29325	6.46421	6.20466	6.23215	0.403842	-0.403842	0.357296	-0.0465461	8.36e-07	9.55e-07	1.44e-05	0.571501	1.05e-06	1.57e-06	2.13e-05	0.619126
O35691	Pnn	332870	355940	314560	148896	134077	171682	350990	355300	362870	7.82162	7.82921	7.76745	6.84512	6.70345	6.82434	7.78458	7.90661	7.91387	7.5662	1.07725	-1.01404	1.07725	0.0632025	9.4e-70	2.38e-54	5.9e-61	0.328276	3.75e-69	1.41e-53	3.31e-60	0.378768
Q7SIG6	Asap2	61513	73917	61148	21668	15905	22256	40144	32514	37054	5.38562	5.56155	5.4045	4.06445	3.62795	3.87687	4.65641	4.45671	4.62212	4.77843	1.58533	-1.58533	0.713608	-0.871725	5.15e-37	1.15e-36	6.68e-09	1.53e-12	1.24e-36	4.8e-36	1.14e-08	4.79e-12
Q5SFM8	Rbm27	87654	94134	82827	49409	42023	52991	113415	115568	121015	5.89655	5.91036	5.84229	5.25366	5.02965	5.12842	6.15476	6.28632	6.3296	5.83184	1.11863	-0.743211	1.11863	0.375417	2.15e-42	2.64e-20	2.34e-43	2.79e-06	5.62e-42	7.14e-20	9.45e-43	5.78e-06
Q52KI8	Srrm1	304285	306774	294955	150147	136540	143398	396083	395669	434330	7.69208	7.61475	7.67461	6.85719	6.72972	6.56462	7.95895	8.06187	8.1732	7.58542	1.34522	-0.93875	1.34522	0.406468	7.87e-54	6.41e-28	1.37e-54	1.78e-06	2.49e-53	2.16e-27	6.85e-54	3.75e-06
A2ATU0	Dhtkd1	65458	69309	67770	243178	262405	313833	96057	92765	102207	5.4753	5.46869	5.55284	7.55282	7.67219	7.69459	5.91511	5.96923	6.08591	6.68419	2.14175	2.14175	-1.64935	0.492402	1.44e-204	3.13e-164	2.19e-101	6.7e-11	2.37e-203	8.46e-163	2.22e-100	1.92e-10
P62141	Ppp1cb	74304	87401	63188	44085	37313	46868	54598	68089	51904	5.65817	5.8033	5.45184	5.08917	4.85815	4.95127	5.10007	5.52307	5.10833	5.31745	0.675591	-0.675591	0.288404	-0.387187	4.6e-06	9.5e-07	0.0357206	0.00483146	5.62e-06	1.56e-06	0.0428889	0.00727944
Q7TPD0	Ints3	110637	123612	112775	137114	108363	168995	119150	107409	101794	6.23249	6.30339	6.28757	6.72619	6.39626	6.80158	6.22593	6.18069	6.08007	6.37888	0.488293	0.376998	-0.488293	-0.111295	3.16e-06	0.000254	2.21e-06	0.279591	3.88e-06	0.000364	3.38e-06	0.327387
Q61771	Kif3b	131841	131439	124977	182842	184922	219562	144338	134980	141196	6.48546	6.39197	6.43578	7.14141	7.16731	7.17922	6.5026	6.51032	6.55211	6.74547	0.724495	0.724495	-0.640893	0.0836017	5e-37	1.17e-30	2.11e-24	0.18195	1.2e-36	4.27e-30	5.6e-24	0.221028
P59222	Scarf2	10460	8169	9429	45598	43467	58254	9335	11775	7923	2.82963	2.3839	2.70739	5.13785	5.07839	5.26503	2.55196	2.99139	2.39663	4.01373	2.5103	2.5103	-2.49336	0.0169397	8.96e-69	1.17e-44	3.85e-44	0.920433	3.52e-68	5.82e-44	1.58e-43	0.934547
Q8CI71	Ccdc132	77315	81099	75522	99049	82840	117362	92862	87999	83911	5.71548	5.69533	5.70909	6.25702	6.00879	6.27556	5.86631	5.89313	5.80135	5.92957	0.478835	0.478835	-0.331384	0.147452	1.04e-08	4.75e-09	4.96e-05	0.0707922	1.37e-08	8.68e-09	7.11e-05	0.0918375
Q80U72	Scrib	73918	77896	69018	51983	54352	61209	92786	84873	93248	5.65066	5.6372	5.57917	5.32692	5.4008	5.33641	5.86513	5.84095	5.95356	5.63807	0.532282	-0.267593	0.532282	0.264689	3.78e-14	7.65e-05	4.09e-15	9.07e-05	5.78e-14	0.000113	8.44e-15	0.000165
Q5RKZ7	Mocs1	10631	14144	14250	24455	23541	29888	24267	25171	19929	2.85302	3.17585	3.30316	4.23902	4.19365	4.30224	3.93022	4.08742	3.72736	3.83613	1.12283	1.12283	-0.323187	0.799642	1.3e-14	2.34e-15	0.021055	1.39e-08	2.01e-14	5.41e-15	0.0257344	3.44e-08
Q6RHR9	Magi1	40890	43282	44391	25756	22417	22824	37889	29303	32178	4.79648	4.78942	4.94246	4.3138	4.12306	3.91323	4.573	4.3067	4.41856	4.49941	0.71863	-0.71863	0.311016	-0.407613	3.58e-08	6.96e-09	0.0118494	0.000976	4.67e-08	1.26e-08	0.0147886	0.00160319
Q9ESU6	Brd4	39657	46534	39802	17789	18366	21755	52050	56376	48750	4.75231	4.89394	4.78504	3.77988	3.83551	3.84402	5.03112	5.25073	5.01789	4.67443	1.28383	-0.991622	1.28383	0.292211	1.46e-39	1.97e-24	2.3e-39	0.00239956	3.65e-39	5.99e-24	8.6e-39	0.00376261
Q5XJE5	Leo1	37792	38441	32629	17093	16355	17093	43174	39029	40804	4.68281	4.6183	4.49835	3.7223	3.6682	3.49608	4.76139	4.7202	4.7612	4.40494	1.11574	-0.969848	1.11574	0.145889	6.63e-31	1.47e-22	3.56e-29	0.137537	1.42e-30	4.25e-22	1.05e-28	0.170241
Q9Z2K1	Krt16	18517	11297	13176	24201	28440	39550	28432	11203	7872	3.65359	2.8516	3.19012	4.22395	4.46639	4.70635	4.15874	2.91955	2.38731	3.81297	1.20947	1.20947	-1.12569	0.0837829	0.00158923	0.00214371	0.00420651	0.829268	0.00177911	0.00288735	0.00539781	0.856341
Q9EP53	Tsc1	25479	25126	21870	35503	35808	48889	33638	29260	33586	4.11404	4.00483	3.92115	4.77683	4.79875	5.01218	4.40132	4.30458	4.48035	4.46857	0.851066	0.851066	-0.469375	0.381692	5.52e-15	1.05e-15	8.72e-06	0.000298	8.58e-15	2.47e-15	1.3e-05	0.000515
Q922S4	Pde2a	11301	11480	9716	4473	3602	4062	7302	7380	6992	2.9412	2.87479	2.75064	1.78823	1.48538	1.42298	2.19761	2.31736	2.21629	2.31929	1.28327	-1.28327	0.670286	-0.612986	2.84e-17	3.75e-18	4.56e-06	2.6e-05	4.66e-17	9.51e-18	6.89e-06	4.95e-05
Q4FZC9	Syne3	27650	22747	22612	9545	8915	11796	13629	9980	8777	4.23201	3.86133	3.96929	2.88171	2.79279	2.96098	3.09791	2.75278	2.54431	3.35718	1.21275	-1.14924	-0.0635086	-1.21275	2.45e-17	1.97e-12	0.693914	1.21e-13	4.03e-17	4.12e-12	0.717165	3.97e-13
Q9QY30	Abcb11	42310	45020	42320	48618	47493	54580	54690	50070	54360	4.84573	4.84622	4.87353	5.23037	5.20618	5.17104	5.1025	5.0796	5.17503	5.06669	0.347513	0.347513	-0.0831117	0.264401	8.19e-06	2.94e-06	0.262844	0.000372	9.91e-06	4.68e-06	0.288652	0.000638
P42232	Stat5b	117750	123560	109210	135650	141520	164000	101730	95650	97530	6.32239	6.30279	6.24123	6.7107	6.7814	6.75829	5.99789	6.01341	6.01833	6.38264	0.740525	0.461216	-0.740525	-0.279309	7.79e-33	1.09e-13	1.36e-32	6.67e-06	1.73e-32	2.38e-13	4.37e-32	1.34e-05
Q9R0C8	Vav3	103188	107057	104150	140210	134170	161290	127620	104444	182930	6.13193	6.09596	6.17278	6.7584	6.70445	6.73425	6.325	6.1403	6.92571	6.4775	0.598639	0.598639	-0.228539	0.3701	0.00147769	0.000319	0.168081	0.0257313	0.00165611	0.000454	0.188375	0.0353086
Q6P3Y5	Zfp280c	17937	18769	16688	13666	13605	13557	24873	23884	23546	3.60768	3.58401	3.53101	3.39948	3.40261	3.16172	3.96581	4.0117	3.96797	3.65329	0.656455	-0.249067	0.656455	0.407388	1.47e-09	0.0173954	4.14e-10	0.0001	2e-09	0.0216777	7.37e-10	0.000181
P18826	Phka1	33677	29252	31061	29123	21539	33006	38029	36923	33926	4.5165	4.22419	4.4273	4.49105	4.06542	4.4454	4.57832	4.64017	4.49488	4.44107	0.226162	-0.0482494	0.226162	0.177913	0.191618	0.714474	0.0864907	0.177379	0.197422	0.736115	0.100003	0.215898
O88622	Parg	19893	24883	20657	18920	21839	27355	39951	33015	33486	3.757	3.99081	3.83883	3.8688	4.08538	4.17448	4.64946	4.47877	4.47605	4.1791	0.671571	0.183039	0.488533	0.671571	1.15e-08	0.116063	2.82e-05	9.21e-09	1.53e-08	0.133635	4.09e-05	2.3e-08
A2AHC3	Camsap1	19751	19838	18919	18502	17389	14657	22344	18984	22215	3.74666	3.66392	3.71204	3.83657	3.75665	3.27427	3.81112	3.68044	3.88403	3.71654	0.151361	-0.0649923	0.151361	0.0863687	0.586486	0.658799	0.303829	0.557267	0.592451	0.684864	0.331026	0.605291
P35486	Pdha1	629662	678014	642342	1222003	1266763	1481390	949777	892367	926495	8.74123	8.75889	8.79746	9.88199	9.94347	9.93347	9.22074	9.23521	9.2662	9.38735	1.15384	1.15384	-0.679054	0.474786	6.81e-172	7.93e-166	1.18e-59	3.57e-30	8.56e-171	2.23e-164	6.44e-59	2.08e-29
Q8BK67	Rcc2	745580	854393	734724	705249	688670	791659	1355445	1260161	1260992	8.98502	9.09247	8.99132	9.08894	9.0642	9.02947	9.73384	9.73311	9.7109	9.30798	0.702203	0.0372913	0.664912	0.702203	3.43e-71	0.405674	2.53e-49	9.41e-55	1.4e-70	0.435938	1.15e-48	9.79e-54
Q9D819	Ppa1	939350	923559	861387	978474	1022423	1124920	1980386	1879765	2118690	9.31832	9.20478	9.22078	9.56134	9.63431	9.53635	10.2809	10.3101	10.4595	9.80299	1.10345	0.329096	0.774353	1.10345	7.67e-81	4.21e-08	1.02e-37	6.9e-74	3.54e-80	7.41e-08	3.67e-37	1.05e-72
Q9D1Q6	Erp44	1107620	1139977	1072031	694625	703614	779514	684298	599375	625419	9.55605	9.50851	9.53639	9.06704	9.09518	9.00717	8.74777	8.66103	8.69924	9.13837	0.830663	-0.476855	-0.353807	-0.830663	3.58e-79	3.09e-27	9.94e-16	2.14e-78	1.63e-78	1.02e-26	2.1e-15	3.64e-77
Q9DB77	Uqcrc2	734863	759025	747532	734767	688650	854195	1043668	955577	975655	8.96413	8.92172	9.01625	9.1481	9.06416	9.13916	9.35674	9.33395	9.34078	9.15146	0.375968	0.149742	0.226225	0.375968	7.36e-17	0.000683	2.9e-07	1.62e-17	1.2e-16	0.000951	4.61e-07	6.3e-17
P14148	Rpl7	1007821	1047013	939928	600932	581029	738361	1181163	1126530	1119401	9.41982	9.38578	9.34667	8.85801	8.819	8.92892	9.53528	9.57139	9.53907	9.29533	0.679302	-0.515033	0.679302	0.164269	2.03e-52	3.54e-30	4.93e-51	0.000263	6.32e-52	1.28e-29	2.32e-50	0.000457
Q60737	Csnk2a1	738630	775838	727459	610588	621710	702839	874803	826291	847552	8.97151	8.95333	8.97698	8.88101	8.91663	8.85779	9.10211	9.12422	9.13771	8.99471	0.236077	-0.0819645	0.236077	0.154113	3.44e-09	0.033465	9.24e-10	6.39e-05	4.63e-09	0.0405434	1.63e-09	0.000118
Q9WV80	Snx1	538669	545102	524150	546248	521381	633944	581467	564775	539890	8.51606	8.4441	8.5041	8.72037	8.66273	8.70895	8.51284	8.57525	8.48708	8.57343	0.209138	0.209138	-0.17203	0.037108	9.72e-07	9.67e-07	5.58e-05	0.384593	1.22e-06	1.59e-06	7.98e-05	0.436646
Q9D2V7	Coro7	352504	368683	335976	269410	263632	312760	135080	124573	125971	7.9043	7.87996	7.86248	7.70061	7.67892	7.68965	6.40696	6.39457	6.38751	7.45575	1.48598	-0.192591	-1.29339	-1.48598	3.95e-181	0.000253	3.79e-129	3.24e-168	5.48e-180	0.000362	5.57e-128	2.4e-166
Q9ERL9	Gucy1a3	175247	193051	184284	349000	314041	396948	378781	361210	359196	6.89605	6.94656	6.99605	8.07404	7.93134	8.03355	7.89451	7.93041	7.89918	7.69606	1.06742	1.06742	-0.106094	0.961328	3.07e-81	4.64e-73	0.069177	7.6e-60	1.43e-80	3.75e-72	0.0806983	8.8e-59
Q99JX7	Nxf1	207542	221410	204317	119263	109708	137044	246976	229547	223144	7.14006	7.1443	7.14493	6.52496	6.41406	6.49924	7.27752	7.27636	7.21239	6.99795	0.775549	-0.662902	0.775549	0.112647	5.73e-36	5.01e-25	1.52e-33	0.0777628	1.35e-35	1.54e-24	5e-33	0.100096
P70303	Ctps2	345671	373640	328897	305288	316689	367739	246862	221833	230954	7.87606	7.89922	7.83175	7.88098	7.94346	7.92328	7.27685	7.22705	7.26202	7.71004	0.660682	0.0468564	-0.660682	-0.613825	2.63e-43	0.360447	1.01e-37	7.86e-33	6.97e-43	0.390484	3.66e-37	4.89e-32
P97449	Anpep	680571	731895	697882	219555	205443	232527	165854	124242	126233	8.8534	8.86921	8.9171	7.40539	7.31913	7.26199	6.70306	6.39073	6.3905	7.91241	2.3777	-1.55012	-0.827584	-2.3777	3.84e-174	2.09e-69	1.28e-21	4.02e-152	5e-173	1.6e-68	3.2e-21	2.56e-150
Q9CQE8	2700060E02Rik	782539	858879	766946	479935	464596	536881	763089	712977	707102	9.05482	9.10003	9.05324	8.53365	8.49637	8.4692	8.905	8.91143	8.87633	8.84157	0.569551	-0.569551	0.397689	-0.171862	3.25e-47	4.07e-47	6.6e-24	1.28e-05	9.27e-47	2.14e-46	1.74e-23	2.5e-05
Q922Q8	Lrrc59	955960	1070584	963991	616435	653575	729192	1111033	1064204	1074586	9.34361	9.4179	9.38314	8.89476	8.98874	8.91089	9.44698	9.48928	9.48012	9.28068	0.540188	-0.449817	0.540188	0.0903705	2.11e-36	3.88e-24	5.08e-34	0.0413294	5.01e-36	1.17e-23	1.69e-33	0.055351
Q8R0X7	Sgpl1	358468	397337	371911	1001864	1041707	1243995	477971	453426	463571	7.9285	7.98794	8.00908	9.59542	9.66127	9.6815	8.23007	8.25844	8.2672	8.82235	1.67096	1.67096	-1.39454	0.276417	0	9.92706e-319	4.29e-226	9.46e-11	0	1.4085085e-316	1.62e-224	2.68e-10
Q3UKC1	Tax1bp1	172687	183320	178270	935761	947053	1178985	205692	194078	212953	6.87482	6.87194	6.94818	9.49695	9.52384	9.60407	7.01363	7.03421	7.14495	8.37923	2.6436	2.6436	-2.47692	0.16668	0	0	0	0.00171611	0	0	0	0.00274555
Q505F5	Lrrc47	502271	536543	489307	409827	417907	473802	538279	476682	505280	8.41512	8.42127	8.40486	8.30582	8.34357	8.28888	8.4015	8.3306	8.3915	8.36779	0.100828	-0.100828	0.0619341	-0.0388938	0.0524302	0.015933	0.138681	0.352392	0.0553269	0.0199403	0.157128	0.403778
Q07076	Anxa7	514900	540840	491980	485180	495900	584580	495460	434260	461460	8.45095	8.43278	8.41272	8.54933	8.59044	8.592	8.28192	8.19613	8.26062	8.42508	0.330708	0.145158	-0.330708	-0.18555	4.04e-14	0.000565	4.22e-15	1.05e-05	6.17e-14	0.00079	8.71e-15	2.07e-05
Q3TJD7	Pdlim7	488880	541746	461285	507857	521344	612263	493167	437775	461658	8.37614	8.43519	8.31978	8.61523	8.66263	8.65875	8.27522	8.20776	8.26124	8.43357	0.397328	0.267888	-0.397328	-0.12944	4.89e-18	4.68e-09	3.91e-18	0.00462556	8.22e-18	8.56e-09	8.94e-18	0.0069883
Q8BH69	Sephs1	372584	383172	342608	192668	181091	217804	332519	304635	313061	7.98422	7.93557	7.89068	7.21693	7.13711	7.16763	7.70658	7.68466	7.70086	7.63691	0.763067	-0.763067	0.523134	-0.239933	1.75e-44	6.88e-45	4.19e-22	8.82e-06	4.76e-44	3.45e-44	1.06e-21	1.75e-05
Q9DAW9	Cnn3	762420	816620	716192	439073	445134	517026	743900	700880	720563	9.01724	9.02724	8.95447	8.40527	8.43463	8.41483	8.86826	8.88674	8.90354	8.78931	0.581712	-0.581712	0.467954	-0.113758	2.05e-52	1.64e-49	1.01e-32	0.00370038	6.36e-52	8.92e-49	3.24e-32	0.00565418
P31938	Map2k1	290443	312942	286673	334790	417980	432440	274910	277244	260846	7.62491	7.64347	7.63353	8.01407	8.34383	8.1571	7.43211	7.54873	7.43761	7.79446	0.70418	0.544015	-0.70418	-0.160165	1.7e-19	1.8e-11	3.86e-18	0.0472514	2.95e-19	3.62e-11	8.82e-18	0.0626904
Q9CQC6	Bzw1	752172	778749	717051	535849	493681	630249	822729	768630	765266	8.99772	8.95873	8.95619	8.69264	8.58397	8.70052	9.01356	9.01986	8.99037	8.8879	0.347974	-0.310992	0.347974	0.0369817	1.4e-16	1.97e-12	3.51e-15	0.402258	2.26e-16	4.13e-12	7.26e-15	0.454003
Q00993	Axl	50917	53497	52540	107564	118342	143562	75799	67085	70098	5.11288	5.09511	5.18561	6.37601	6.52335	6.56627	5.5734	5.50164	5.54186	5.83709	1.3591	1.3591	-0.95156	0.40754	2.17e-84	4.75e-76	7.29e-39	1.9e-08	1.05e-83	4.09e-75	2.69e-38	4.66e-08
Q60770	Stxbp3a	361862	374205	343340	436910	444710	538320	322850	285512	306756	7.9421	7.9014	7.89376	8.39815	8.43326	8.47306	7.66401	7.59113	7.6715	8.03509	0.79248	0.522572	-0.79248	-0.269907	2.52e-61	1.09e-26	9.71e-59	3.14e-08	8.91e-61	3.53e-26	5.2e-58	7.61e-08
Q8K1J6	Trnt1	345276	365646	338152	360004	361144	399700	733563	708534	720495	7.87441	7.86802	7.87179	8.11882	8.13297	8.04351	8.84807	8.90241	8.9034	8.35326	1.01345	0.22755	0.785897	1.01345	1.63e-135	1.85e-07	9.24e-72	3.8e-117	1.43e-134	3.16e-07	6.19e-71	1.36e-115
P31324	Prkar2b	402945	412409	361493	273934	252577	313560	272237	259856	250934	8.09724	8.04165	7.96809	7.72464	7.61712	7.69334	7.41801	7.45529	7.38172	7.73386	0.617975	-0.357559	-0.260416	-0.617975	1.4e-25	8.52e-10	7.81e-06	3.84e-26	2.73e-25	1.61e-09	1.17e-05	1.93e-25
Q61033	Tmpo	106700	103804	94237	63884	67808	74329	120197	110436	118605	6.18022	6.05144	6.02849	5.62434	5.71992	5.61659	6.23855	6.22079	6.30058	6.02026	0.599331	-0.433893	0.599331	0.165438	7.01e-17	8.67e-10	2.75e-17	0.0191393	1.14e-16	1.64e-09	6.09e-17	0.0267132
Q9CQ60	Pgls	241502	260597	222651	261634	255454	275244	241077	214712	233223	7.35869	7.3794	7.2689	7.65836	7.63346	7.50531	7.24264	7.17998	7.27612	7.39859	0.367115	0.264121	-0.367115	-0.102994	1.06e-07	8.87e-05	5.2e-08	0.126198	1.37e-07	0.000131	8.57e-08	0.157147
Q6P9Q4	Fhod1	86028	87211	81683	72761	70754	88834	110945	104454	98858	5.86954	5.80016	5.82223	5.81205	5.78128	5.87378	6.12299	6.14044	6.03784	5.92426	0.278224	-0.00803536	0.278224	0.270189	5.77e-06	0.901823	1.97e-05	3.38e-05	7.02e-06	0.910255	2.88e-05	6.37e-05
Q04736	Yes1	80257	80391	77928	91579	92021	100689	91202	79387	98977	5.76936	5.68268	5.75433	6.1439	6.16043	6.0545	5.84029	5.74455	6.03958	5.92095	0.3844	0.3844	-0.240254	0.144146	2.63e-05	6.25e-06	0.00470932	0.089859	3.14e-05	9.75e-06	0.00602124	0.114656
Q9JLQ2	Git2	367482	377909	341053	80948	79362	94842	149141	140039	138317	7.96433	7.91561	7.88411	5.96588	5.94691	5.9682	6.54983	6.5634	6.52239	7.05221	1.96137	-1.96137	0.584945	-1.37642	1.06e-251	5.28e-216	4.67e-22	3.43e-111	2.3e-250	2.57e-214	1.18e-21	1.05e-109
Q8BGT5	Gpt2	80199	84734	84543	93805	90348	103761	346570	352220	358020	5.76832	5.75859	5.87188	6.17855	6.13396	6.09786	7.76629	7.89405	7.89445	6.89604	2.05234	0.336653	1.71569	2.05234	1.31e-224	2.12e-06	1.35e-122	8.41e-171	2.38e-223	3.41e-06	1.76e-121	6.53e-169
Q9JI10	Stk3	196925	183172	175882	125820	128295	157169	187306	178378	178699	7.0643	6.87077	6.92873	6.60217	6.63986	6.69691	6.87855	6.91251	6.89195	6.83883	0.310051	-0.310051	0.247555	-0.0624961	4.19e-05	1.85e-05	0.000625	0.387517	4.96e-05	2.81e-05	0.000841	0.439563
P05132	Prkaca	143375	157459	141932	127763	119166	152114	138827	124502	126615	6.60645	6.65255	6.61932	6.62428	6.53337	6.64975	6.44644	6.39374	6.39486	6.55032	0.214347	-0.0229095	-0.191437	-0.214347	0.00147934	0.723259	0.00309929	0.000928	0.00165759	0.744703	0.00401019	0.00152856
A6H5Z3	Exoc6b	43439	42454	45310	51322	51051	60016	51876	50745	49608	4.88372	4.76155	4.97202	5.30846	5.31041	5.30802	5.02629	5.09891	5.04306	5.09121	0.433972	0.433972	-0.252541	0.181431	6.19e-07	1.18e-07	0.00202406	0.0265736	7.8e-07	2.04e-07	0.00264932	0.036404
Q9WVR4	Fxr2	233827	252235	226766	171360	167343	201187	223879	211297	230799	7.3121	7.33234	7.29532	7.04784	7.0232	7.05313	7.13587	7.15685	7.26105	7.18442	0.271884	-0.271884	0.144182	-0.127702	6.68e-05	1.16e-05	0.0199924	0.0393101	7.84e-05	1.79e-05	0.024508	0.0526893
Q7TT37	Ikbkap	103330	113293	101457	78754	82025	100000	170550	158114	163937	6.13392	6.17763	6.13499	5.92624	5.99453	6.0446	6.74334	6.73854	6.76756	6.33461	0.760589	-0.159714	0.760589	0.600875	4.41e-37	0.0114509	4.51e-33	2.39e-21	1.06e-36	0.0145213	1.47e-32	1.04e-20
B2RRE7	Otud4	126764	131903	119814	39592	38253	46055	125475	117894	120427	6.4288	6.39705	6.37492	4.93409	4.89404	4.92603	6.30055	6.31507	6.32257	6.01651	1.48227	-1.48227	1.39459	-0.0876706	1.17e-149	2.85e-132	7.78e-118	0.138901	1.19e-148	5.42e-131	9.64e-117	0.171844
Q8CFI0	Nedd4l	221721	232481	214906	186981	196880	216618	204489	188370	165548	7.2354	7.21469	7.21783	7.1737	7.25771	7.15975	7.00517	6.99114	6.78166	7.12262	0.293114	-0.0249638	-0.26815	-0.293114	0.000134	0.742907	0.000431	0.000119	0.000156	0.763352	0.000585	0.000214
Q6GQT1	A2m	91927	96908	103647	565118	613452	661394	93181	83901	87216	5.96522	5.95226	6.1658	8.76936	8.89734	8.77011	5.87126	5.82434	5.85708	7.57751	2.96251	2.78242	-2.96251	-0.18009	0	1.9e-277	0	0.0139085	0	1.89e-275	1.15e-307	0.019802
Q99M87	Dnaja3	94917	96405	103068	105056	97352	119768	109018	97694	84547	6.0114	5.94476	6.15772	6.34197	6.24168	6.30484	6.09772	6.04392	5.81224	6.11549	0.306908	0.256038	-0.306908	-0.0508699	0.00142392	0.00526325	0.000826	0.579073	0.0015962	0.00690185	0.00110512	0.625692
Q6ZPF4	Fmnl3	176876	179774	163273	86884	86247	93511	137685	107876	135860	6.9094	6.84376	6.82141	6.06797	6.06694	5.94781	6.43452	6.18695	6.49653	6.46248	0.830016	-0.830016	0.350093	-0.479923	9.11e-20	2.77e-20	9.1e-05	8.31e-08	1.59e-19	7.48e-20	0.000128	1.94e-07
Q61810	Ltbp3	50289	53848	47868	93152	95541	111260	32731	28756	26913	5.09498	5.10454	5.05126	6.16847	6.21458	6.19853	4.36188	4.27951	4.16079	5.39703	1.92423	1.11021	-1.92423	-0.814019	1.23e-138	1.04e-46	1.43e-130	4.31e-26	1.12e-137	5.41e-46	2.16e-129	2.16e-25
Q6ZPZ3	Zc3h4	80896	99066	82014	98053	152775	164810	84850	91125	111949	5.7808	5.98404	5.82806	6.24244	6.8918	6.7654	5.73614	5.94349	6.21726	6.21289	0.792474	0.792474	-0.680265	0.11221	1.23e-06	2.76e-06	5.56e-05	0.50428	1.53e-06	4.41e-06	7.96e-05	0.554284
Q6P4S6	Sik3	34358	38457	32517	18005	16495	20882	53816	46587	39673	4.54538	4.6189	4.49339	3.79729	3.6805	3.78494	5.07926	4.97558	4.72065	4.49266	1.1777	-0.798287	1.1777	0.379416	2.91e-25	5.03e-13	3.5e-26	0.000554	5.64e-25	1.07e-12	9.66e-26	0.000935
P70207	Plxna2	7738	6224	6904	3655	6400	5270	4043	2842	1603	2.39478	1.99159	2.25772	1.49687	2.31463	1.79858	1.34477	0.940688	0.0914465	1.77611	1.34324	-0.314064	-1.02918	-1.34324	9.36e-05	0.313661	0.00107961	2.26e-05	0.000109	0.342489	0.00143543	4.32e-05
Q61838	Pzp	76410	74540	82250	645000	669600	713200	21846	20615	600	5.69849	5.57366	5.83221	8.96011	9.02369	8.8789	3.7786	3.79935	-1.3261	7.53902	5.73073	3.25013	-5.73073	-2.48061	2.11e-10	0.000141	2.38e-09	0.00269549	2.95e-10	0.000206	4.13e-09	0.00418961
Q6ZPS6	Ankib1	38282	37977	37549	34200	34154	40283	35009	31295	31584	4.7014	4.60078	4.70097	4.72288	4.73052	4.73284	4.45895	4.40158	4.39168	4.61121	0.311039	0.0602791	-0.311039	-0.25076	0.000341	0.460854	0.000144	0.00217309	0.000392	0.491327	0.000201	0.00343135
P60330	Espl1	45120	39500	40080	103120	97358	120150	55160	52850	52800	4.9385	4.6575	4.79508	6.31513	6.24176	6.30943	5.11484	5.15755	5.13303	5.557	1.48759	1.48759	-1.15392	0.333671	4.67e-82	2.97e-69	4.52e-43	5.76e-05	2.2e-81	2.26e-68	1.82e-42	0.000106
A2ASQ1	Agrn	27337	28408	26411	32376	36398	39570	26379	25417	21368	4.21559	4.18195	4.19334	4.64381	4.82233	4.70708	4.05062	4.10145	3.82794	4.34086	0.728163	0.529279	-0.728163	-0.198884	1.31e-12	3.13e-07	2.23e-12	0.0541278	1.92e-12	5.3e-07	4.26e-12	0.0713941
Q4KWH5	Plch1	95503	102999	102454	143040	148677	176750	89084	86560	84347	6.02028	6.04021	6.1491	6.78723	6.85257	6.86631	5.80639	5.86935	5.80882	6.31157	1.0073	0.764807	-1.0073	-0.242497	1.38e-56	5.95e-30	2.81e-50	0.000292	4.54e-56	2.12e-29	1.3e-49	0.000505
O08795	Prkcsh	1519240	1680761	1514579	920238	891742	1038304	1289139	1240523	1261838	10.0119	10.0686	10.035	9.47282	9.43702	9.42075	9.66148	9.71045	9.71187	9.74649	0.595001	-0.595001	0.251097	-0.343904	4.37e-45	2.27e-45	2.2e-09	2.61e-16	1.2e-44	1.15e-44	3.81e-09	9.65e-16
Q8C7X2	Emc1	589801	600257	574206	546550	526517	648330	559047	497668	531576	8.64689	8.58315	8.63569	8.72116	8.67687	8.74132	8.45612	8.39276	8.46469	8.59574	0.275162	0.0911976	-0.275162	-0.183964	1.5e-10	0.0278031	3.28e-11	9.13e-06	2.1e-10	0.0340158	6.06e-11	1.81e-05
Q8BHG1	Nrd1	504059	562824	496453	282560	292132	347545	448042	430525	450425	8.42025	8.49026	8.42578	7.76937	7.82701	7.8418	8.13678	8.18367	8.2257	8.17009	0.632717	-0.632717	0.369442	-0.263275	1.75e-37	1.18e-38	2.7e-14	5.67e-08	4.24e-37	5.12e-38	5.46e-14	1.34e-07
Q8JZN5	Acad9	385078	422757	377398	313663	307545	358887	389526	361300	352455	8.03181	8.0774	8.03021	7.92002	7.90119	7.88813	7.93487	7.93077	7.87185	7.95571	0.143469	-0.143469	0.00961203	-0.133857	0.00274174	0.00224381	0.837749	0.00435265	0.00304189	0.003014	0.850416	0.00659404
O54724	Ptrf	909987	961338	865365	535637	540153	624906	483183	431843	454250	9.2725	9.26262	9.22743	8.69206	8.71376	8.68823	8.24572	8.18808	8.2379	8.78686	1.03019	-0.55625	-0.473937	-1.03019	6.87e-156	6.53e-47	1.44e-34	4.31e-154	7.43e-155	3.41e-46	4.84e-34	2.78e-152
P97371	Psme1	455187	448446	422861	824785	877279	1001339	1536464	1512590	1474972	8.27312	8.16251	8.1943	9.31483	9.41343	9.36845	9.91469	9.99652	9.93703	9.34073	1.7391	1.1554	0.583696	1.7391	1.44e-258	1.82e-119	2.01e-32	4.99e-260	3.18e-257	2.95e-118	6.41e-32	8.55e-258
Q9CPN8	Igf2bp3	244037	252460	237340	323787	312702	385741	874987	894842	850777	7.37376	7.33363	7.36107	7.96585	7.92518	7.99223	9.10241	9.23921	9.14319	8.36082	1.8065	0.605104	1.20139	1.8065	1.32e-321	1.82e-35	7.51e-132	6.4e-286	4.613e-320	7.36e-35	1.16e-130	1.33e-283
Q8BMF4	Dlat	553960	586036	532602	702635	726489	847364	712454	671990	664307	8.55644	8.54856	8.52718	9.08358	9.14133	9.12758	8.80594	8.82601	8.78626	8.84176	0.573595	0.573595	-0.311544	0.262052	1.9e-49	3.6e-50	5.11e-16	8.99e-12	5.58e-49	1.99e-49	1.09e-15	2.7e-11
Q6NZC7	Sec23ip	333481	366282	334965	220102	210225	252215	306084	300692	290357	7.82426	7.87053	7.85813	7.40898	7.35233	7.37925	7.58708	7.66586	7.59224	7.62845	0.470735	-0.470735	0.235137	-0.235597	1.25e-17	1.22e-18	1.04e-05	9.94e-06	2.07e-17	3.14e-18	1.54e-05	1.96e-05
Q6P8X1	Snx6	803392	840048	775053	577208	577761	699508	478204	457541	463957	9.09276	9.06805	9.06841	8.7999	8.81086	8.85094	8.23077	8.27147	8.2684	8.75707	0.819452	-0.255717	-0.563735	-0.819452	1.76e-102	1.66e-11	1.41e-49	5.07e-102	1.05e-101	3.35e-11	6.43e-49	1.38e-100
Q921X9	Pdia5	1130870	1179610	1103110	375026	352001	408443	307778	228861	230590	9.58602	9.55781	9.57762	8.1778	8.09597	8.07473	7.59504	7.27205	7.25974	8.65197	2.1897	-1.45701	-0.732691	-2.1897	1.97e-165	4.17e-68	5.55e-19	1.32e-144	2.33e-164	3.06e-67	1.3e-18	7.18e-143
Q8BH97	Rcn3	510334	545689	485424	342870	351467	400042	514570	470167	509850	8.4381	8.44565	8.39336	8.04847	8.09378	8.04475	8.33651	8.31075	8.40449	8.28816	0.363386	-0.363386	0.288623	-0.0747637	6.47e-16	1.25e-15	2.06e-10	0.0993184	1.03e-15	2.92e-15	3.7e-10	0.125884
Q91V41	Rab14	436862	461369	435422	702220	690850	836830	435262	414406	412184	8.21383	8.2035	8.23653	9.08273	9.06876	9.10953	8.09503	8.12862	8.0977	8.54094	0.979913	0.86909	-0.979913	-0.110823	6.97e-190	4.32e-118	5.34e-149	0.0030096	1.03e-188	6.76e-117	9.9e-148	0.00465307
O35857	Timm44	181567	194816	179154	161286	143828	171980	217260	210794	209304	6.94716	6.95969	6.95532	6.96043	6.80474	6.82684	7.09257	7.15341	7.12001	6.98462	0.256556	-0.0884108	0.256556	0.168146	0.000573	0.191868	0.000154	0.0130695	0.000652	0.214744	0.000214	0.0186717
P29268	Ctgf	237576	252806	260594	849852	942480	1092969	125967	121097	98230	7.33505	7.33561	7.49592	9.35802	9.51685	9.49478	6.30619	6.35374	6.02865	8.30172	3.22175	2.06737	-3.22175	-1.15438	2.91e-292	6.51e-112	3.58e-245	5.71e-38	8.54e-291	9.35e-111	1.51e-243	4.08e-37
Q9DBS1	Tmem43	489857	517277	468691	461433	445084	542533	484500	433630	462516	8.37902	8.36851	8.34276	8.47693	8.43447	8.48431	8.24964	8.19404	8.26392	8.35807	0.229223	0.101895	-0.229223	-0.127329	3.68e-07	0.0155751	5.37e-08	0.00250916	4.67e-07	0.019517	8.83e-08	0.0039184
O35381	Anp32a	921959	931597	844259	354692	355582	356896	601758	536081	540886	9.29136	9.21728	9.1918	8.09738	8.11057	7.8801	8.56233	8.50002	8.48974	8.68027	1.20096	-1.20096	0.484579	-0.716379	1e-79	3.79e-77	3.23e-14	4.57e-29	4.59e-79	3.31e-76	6.5e-14	2.55e-28
Q9QXS6	Dbn1	490972	513800	477217	206362	198633	234372	614145	613226	645666	8.3823	8.35878	8.36876	7.31599	7.2705	7.2734	8.59173	8.69399	8.7452	8.22349	1.3916	-1.0832	1.3916	0.308394	6.6e-165	1.93e-99	1.41e-160	1.11e-09	7.72e-164	2.35e-98	3.05e-159	2.94e-09
Q99KY4	Gak	271582	290057	261832	182100	167410	214482	286558	248648	251198	7.52805	7.53391	7.50276	7.13554	7.02378	7.14545	7.49197	7.39168	7.38324	7.35997	0.418996	-0.418996	0.320511	-0.0984849	8.24e-11	4.51e-11	4.61e-07	0.120935	1.16e-10	8.96e-11	7.28e-07	0.151199
Q2TBE6	Pi4k2a	171289	182014	164895	354677	343622	430067	222168	196846	200523	6.86309	6.86162	6.83567	8.09732	8.06121	8.14916	7.1248	7.05464	7.05818	7.45354	1.2495	1.2495	-1.02345	0.226056	2.33e-127	1.35e-104	1.76e-71	6.72e-05	1.87e-126	1.75e-103	1.17e-70	0.000123
Q64435	Ugt1a6a	99976	114391	112712	336536	367364	422652	182331	163873	193092	6.08631	6.19155	6.28676	8.02157	8.1576	8.12407	6.83971	6.79015	7.0037	7.27823	1.91171	1.91171	-1.22146	0.690247	2.18e-122	4.62e-111	3.23e-48	8.58e-17	1.64e-121	6.57e-110	1.44e-47	3.25e-16
P47911	Rpl6	984365	1025407	921858	565288	509239	610037	1103659	1070421	1054630	9.38585	9.3557	9.31866	8.7698	8.62873	8.65349	9.43737	9.49768	9.45308	9.20589	0.777608	-0.668338	0.777608	0.10927	1.57e-60	1.32e-41	1.58e-55	0.026489	5.48e-60	6.19e-41	8.04e-55	0.0362981
P16675	Ctsa	669873	776501	666287	266049	250253	308254	443942	397183	394300	8.83054	8.95456	8.85026	7.6825	7.60378	7.66872	8.12352	8.06738	8.03371	8.29438	1.22742	-1.22742	0.423272	-0.804146	5.77e-130	7.85e-121	3.27e-16	8.56e-54	4.76e-129	1.3e-119	6.99e-16	8.66e-53
Q8BM55	Tmem214	411166	450324	408352	209765	211286	224517	390223	366576	367333	8.12638	8.16854	8.14393	7.33958	7.35959	7.21142	7.93745	7.95169	7.9315	7.8394	0.841388	-0.841388	0.635237	-0.206151	2.58e-53	2.72e-52	1.02e-30	0.000174	8.1e-53	1.56e-51	3.12e-30	0.000308
P49722	Psma2	372858	409667	391377	403440	435695	479590	348205	317837	325639	7.98528	8.03203	8.08268	8.28316	8.40371	8.3064	7.77308	7.74586	7.75769	8.06059	0.573119	0.298163	-0.573119	-0.274956	6.13e-27	1.12e-08	6.53e-28	1.39e-07	1.22e-26	2.02e-08	1.87e-27	3.18e-07
Q8K4G5	Ablim1	198892	234030	208173	301736	337318	357110	250409	243041	223392	7.07864	7.22427	7.1719	7.8641	8.0345	7.88096	7.29743	7.35877	7.21399	7.50048	0.769055	0.769055	-0.637296	0.131759	2.55e-29	1.4e-25	3.98e-18	0.0716798	5.3e-29	4.39e-25	9.08e-18	0.0929405
Q80W68	Kirrel	41196	43324	42545	148851	151881	196532	58516	51360	53906	4.80724	4.79082	4.88118	6.84468	6.88333	7.01936	5.20005	5.11629	5.16293	5.94677	2.09082	2.09082	-1.75759	0.333227	1.92e-230	5.39e-174	2.63e-126	3.26e-06	3.65e-229	1.63e-172	3.64e-125	6.71e-06
Q9D071	Mms19	116342	122430	114584	154489	153377	174835	199482	187633	195904	6.30503	6.28953	6.31053	6.89831	6.89747	6.85059	6.96941	6.98549	7.02456	6.7561	0.691614	0.580571	0.111043	0.691614	1.55e-31	1.81e-21	0.0677959	1.03e-29	3.37e-31	5.05e-21	0.0791244	5.96e-29
Q9CSN1	Snw1	258145	288890	264153	112755	114512	123598	319450	320337	306545	7.45484	7.5281	7.51549	6.444	6.47589	6.35025	7.64874	7.75716	7.67051	7.3032	1.26855	-1.07548	1.26855	0.193073	8.19e-88	2.17e-60	1.31e-82	0.00291825	4.09e-87	1.43e-59	1.04e-81	0.00452029
Q9ERG2	Strn3	206018	221511	195401	158683	166662	191531	208718	183291	186337	7.12943	7.14495	7.08056	6.93696	7.01732	6.98217	7.0347	6.95171	6.95233	7.02748	0.139383	-0.139383	0.000921	-0.138462	0.0411558	0.029038	0.988486	0.030108	0.0436709	0.035448	0.989283	0.0409971
Q8R311	Ctage5	219758	228600	207111	114472	128830	128791	134354	131105	147795	7.22257	7.1904	7.16452	6.46581	6.64586	6.40963	6.39919	6.4683	6.61801	6.772	0.694617	-0.682043	-0.0125736	-0.694617	5.45e-20	3.65e-15	0.884184	1.14e-15	9.53e-20	8.38e-15	0.892451	4.1e-15
Q6PF93	Pik3c3	135851	147642	139702	183084	185965	223854	140442	137946	131605	6.52868	6.55968	6.59647	7.14332	7.17542	7.20715	6.46312	6.54168	6.45063	6.77547	0.689828	0.613659	-0.689828	-0.0761695	3.32e-32	1.49e-21	9.3e-27	0.234959	7.32e-32	4.17e-21	2.6e-26	0.279876
P97393	Arhgap5	76191	80793	73738	117003	76411	103149	67311	64155	70844	5.69435	5.68988	5.6746	6.49736	5.89225	6.08933	5.40206	5.43721	5.55713	5.81023	0.715058	0.495764	-0.715058	-0.219294	1.54e-07	0.000187	7.68e-08	0.0977805	1.98e-07	0.00027	1.25e-07	0.123998
Q8BX90	Fndc3a	91022	89857	86529	59065	54649	66090	61506	59791	54114	5.95095	5.84328	5.90538	5.51119	5.40866	5.4471	5.27195	5.33558	5.16849	5.5645	0.640231	-0.444267	-0.195964	-0.640231	8.48e-18	3.09e-09	0.00885919	1.55e-17	1.41e-17	5.7e-09	0.0111548	6.02e-17
Q61136	Prpf4b	164736	180772	165672	89472	82472	107052	195523	188300	189197	6.80681	6.85175	6.84245	6.11032	6.00237	6.14291	6.94049	6.99061	6.9743	6.67843	0.882165	-0.74735	0.882165	0.134815	1.71e-42	3.39e-29	7.46e-40	0.0418541	4.47e-42	1.18e-28	2.82e-39	0.0559934
P98197	Atp11a	166548	199003	178171	235775	238755	307819	125963	124485	95043	6.8226	6.99037	6.94738	7.50822	7.53592	7.66668	6.30615	6.39355	5.98107	7.01116	1.33439	0.650092	-1.33439	-0.684297	7.57e-33	2.47e-09	1.32e-33	3.53e-10	1.68e-32	4.58e-09	4.33e-33	9.64e-10
[truncated: 3,473 more rows]
